# Supplementary material for: Genomic Uniqueness of Local Sheep Breeds From Morocco
Source: Front Genet. 2021 Dec 2;12:723599. doi: 10.3389/fgene.2021.723599 (PMC8675355; doi:10.3389/fgene.2021.723599)
Supplement: Supplementary file 2 [file DataSheet2.zip]

Archive with 8 entries (8 files):
- Table 1.DOCX
- Table 2.DOCX
- Table 3.DOCX
- Table 4.XLSX
- Table 5.XLSX
- Table 6.XLSX
- Table 7.XLSX
- Table 8.XLSX
