# Supplementary material for: Genomic Uniqueness of Local Sheep Breeds From Morocco
Source: Front Genet. 2021 Dec 2;12:723599. doi: 10.3389/fgene.2021.723599 (PMC8675355; doi:10.3389/fgene.2021.723599)
Supplement: Supplementary file 2 [file DataSheet2.zip › Table 4.XLSX]

## Sheet: Feuil1
	Table S4a: Results from enrichment analysis for candidate regions/genes under selection in Beni Guil sheep breed.
Go Term	p-value	FDR	Number of associated genes genes	Description of GO term category	Ids of associated genes (comma separated)
GO:1900371	0.0000100000	0.0000688058	2	regulation of purine nucleotide biosynthetic process pid1,nf1
GO:0036498	0.0000100000	0.0000688058	1	IRE1-mediated unfolded protein response atp6v0d1
GO:0019915	0.0000100000	0.0000688058	1	lipid storage enpp1
GO:1900373	0.0000100000	0.0000688058	2	positive regulation of purine nucleotide biosynthetic process pid1,nf1
GO:1900372	0.0000100000	0.0000688058	1	negative regulation of purine nucleotide biosynthetic process pid1
GO:0048485	0.0000100000	0.0000688058	1	sympathetic nervous system development nf1
GO:0050793	0.0000100000	0.0000688058	17	regulation of developmental process enpp1,pid1,mitf,cdk5rap2,nf1,camk4,pard6a,hey2,traf3ip1,bcl11a,nkx2-1,gak,dock7,wdr36,nfib,pard3,adgrb3
GO:0051640	0.0000100000	0.0000688058	2	organelle localization cdk5rap2,dock7
GO:0050794	0.0000100000	0.0000688058	56	regulation of cellular process zxdc,znf777,cep72,mtmr9,enpp1,pid1,dtx3l,h2afz,dapp1,mitf,fam162a,tbc1d32,kpna1,cdk5rap2,adra1d,tnfaip8l3,atxn1,pxn,znf746,trip13,parp9,nf1,tbcd,cradd,acd,gpr83,lamtor3,brd9,trim24,camk4,creb3l2,gkap1,pard6a,hey2,ubqln1,traf3ip1,ctcf,bcl11a,flnb,nkx2-1,gak,dock8,dock7,wdr36,usp3,pank2,igf2bp2,nfib,slmap,pard3,adgrb3,ncoa7,ttn,stard4,mast2,atp6v0d1
GO:0051641	0.0000100000	0.0000688058	14	cellular localization cep72,tbc1d32,kpna1,cdk5rap2,acd,lamtor3,hey2,ctcf,rab35,atg4c,gak,dock7,slmap,pard3
GO:0048487	0.0000100000	0.0000688058	1	beta-tubulin binding tbcd
GO:2000113	0.0000100000	0.0000688058	15	negative regulation of cellular macromolecule biosynthetic process enpp1,pid1,mitf,atxn1,znf746,parp9,acd,trim24,hey2,ctcf,bcl11a,nkx2-1,usp3,igf2bp2,nfib
GO:2000112	0.0000100000	0.0000688058	24	regulation of cellular macromolecule biosynthetic process zxdc,znf777,enpp1,pid1,dtx3l,h2afz,mitf,cdk5rap2,atxn1,znf746,parp9,acd,brd9,trim24,camk4,creb3l2,hey2,ctcf,bcl11a,nkx2-1,usp3,igf2bp2,nfib,ncoa7
GO:0051649	0.0000100000	0.0000688058	19	establishment of localization in cell cog5,dtx3l,kpna1,cdk5rap2,slbp,atxn1,nf1,acd,lamtor3,creb3l2,tmem129,bcap29,traf3ip1,rab35,atg4c,gak,pard3,ttn,stard4
GO:0051647	0.0000100000	0.0000688058	1	nucleus localization dock7
GO:2000114	0.0000100000	0.0000688058	1	regulation of establishment of cell polarity dock8
GO:0019902	0.0000100000	0.0000688058	4	phosphatase binding mtmr9,sbf2,pard3,mast2
GO:1902560	0.0000100000	0.0000688058	1	GMP reductase complex gmpr
GO:0019903	0.0000100000	0.0000688058	2	protein phosphatase binding mtmr9,pard3
GO:0002250	0.0000100000	0.0000688058	1	adaptive immune response camk4
GO:0006612	0.0000100000	0.0000688058	2	protein targeting to membrane atg4c,pard3
GO:0005765	0.0000100000	0.0000688058	4	lysosomal membrane enpp1,dtx3l,lamtor3,atp6v0d1
GO:0061448	0.0000100000	0.0000688058	1	connective tissue development col11a1
GO:0051653	0.0000100000	0.0000688058	1	spindle localization cdk5rap2
GO:0071241	0.0000100000	0.0000688058	1	cellular response to inorganic substance tph2
GO:0006605	0.0000100000	0.0000688058	2	protein targeting atg4c,pard3
GO:0072570	0.0000100000	0.0000688058	1	ADP-D-ribose binding parp9
GO:0048015	0.0000100000	0.0000688058	1	phosphatidylinositol-mediated signaling nf1
GO:0006606	0.0000100000	0.0000688058	1	protein import into nucleus kpna1
GO:0006607	0.0000100000	0.0000688058	1	NLS-bearing protein import into nucleus kpna1
GO:0098743	0.0000100000	0.0000688058	1	cell aggregation col11a1
GO:0071248	0.0000100000	0.0000688058	1	cellular response to metal ion tph2
GO:0051656	0.0000100000	0.0000688058	1	establishment of organelle localization cdk5rap2
GO:2000142	0.0000100000	0.0000688058	2	regulation of DNA-templated transcription, initiation mitf,hey2
GO:1904752	0.0000100000	0.0000688058	1	regulation of vascular associated smooth muscle cell migration dock7
GO:1902579	0.0000100000	0.0000688058	1	multi-organism localization kpna1
GO:1904754	0.0000100000	0.0000688058	1	positive regulation of vascular associated smooth muscle cell migration dock7
GO:0048017	0.0000100000	0.0000688058	2	inositol lipid-mediated signaling tnfaip8l3,nf1
GO:0005730	0.0000100000	0.0000688058	6	nucleolus slbp,atxn1,nf1,ctcf,zcchc7,wdr36
GO:1903429	0.0000100000	0.0000688058	1	regulation of cell maturation bcl11a
GO:0000045	0.0000100000	0.0000688058	2	autophagosome assembly ubqln1,atg4c
GO:0048027	0.0000100000	0.0000688058	1	mRNA 5'-UTR binding igf2bp2
GO:0000041	0.0000100000	0.0000688058	1	transition metal ion transport atp6v0d1
GO:0005726	0.0000100000	0.0000688058	1	perichromatin fibrils trim24
GO:0098719	0.0000100000	0.0000688058	1	sodium ion import across plasma membrane slc9a3
GO:0019900	0.0000100000	0.0000688058	6	kinase binding cdk5rap2,pxn,pard6a,ubqln1,bcl11a,ttn
GO:1902582	0.0000100000	0.0000688058	11	single-organism intracellular transport cog5,dtx3l,kpna1,creb3l2,tmem129,traf3ip1,rab35,atg4c,gak,pard3,stard4
GO:1902580	0.0000100000	0.0000688058	6	single-organism cellular localization kpna1,cdk5rap2,atg4c,gak,slmap,pard3
GO:0042726	0.0000100000	0.0000688058	1	flavin-containing compound metabolic process enpp1
GO:1902583	0.0000100000	0.0000688058	1	multi-organism intracellular transport kpna1
GO:1903430	0.0000100000	0.0000688058	1	negative regulation of cell maturation bcl11a
GO:1902100	0.0000100000	0.0000688058	1	negative regulation of metaphase/anaphase transition of cell cycle trip13
GO:1902589	0.0000100000	0.0000688058	14	single-organism organelle organization cep72,pid1,dtx3l,cdk5rap2,trip13,nf1,acd,pard6a,ubqln1,flnb,dock7,usp3,pank2,ttn
GO:1902105	0.0000100000	0.0000688058	3	regulation of leukocyte differentiation mitf,nf1,camk4
GO:1902106	0.0000100000	0.0000688058	1	negative regulation of leukocyte differentiation nf1
GO:0002230	0.0000100000	0.0000688058	2	positive regulation of defense response to virus by host dtx3l,parp9
GO:0072594	0.0000100000	0.0000688058	3	establishment of protein localization to organelle kpna1,acd,gak
GO:0005737	0.0000100000	0.0000688058	22	cytoplasm mtmr9,pid1,dtx3l,tbc1d32,kpna1,cdk5rap2,slbp,tnfaip8l3,atxn1,znf746,parp9,nf1,tbcd,cradd,hey2,ubqln1,bcl11a,flnb,atg4c,dock8,igf2bp2,mast2
GO:2000145	0.0000100000	0.0000688058	4	regulation of cell motility nf1,nkx2-1,dock8,dock7
GO:2000144	0.0000100000	0.0000688058	1	positive regulation of DNA-templated transcription, initiation mitf
GO:2000143	0.0000100000	0.0000688058	1	negative regulation of DNA-templated transcription, initiation hey2
GO:2000147	0.0000100000	0.0000688058	2	positive regulation of cell motility dock8,dock7
GO:0015111	0.0000100000	0.0000688058	1	iodide transmembrane transporter activity slc26a4
GO:0005790	0.0000100000	0.0000688058	1	smooth endoplasmic reticulum slmap
GO:1901664	0.0000100000	0.0000688058	1	regulation of NAD+ ADP-ribosyltransferase activity dtx3l
GO:0006641	0.0000100000	0.0000688058	1	triglyceride metabolic process agmo
GO:1901666	0.0000100000	0.0000688058	1	positive regulation of NAD+ ADP-ribosyltransferase activity dtx3l
GO:0006643	0.0000100000	0.0000688058	1	membrane lipid metabolic process agmo
GO:0005789	0.0000100000	0.0000688058	5	endoplasmic reticulum membrane hsd11b2,agmo,creb3l2,tmem129,dnajb14
GO:0006638	0.0000100000	0.0000688058	1	neutral lipid metabolic process agmo
GO:0071695	0.0000100000	0.0000688058	1	anatomical structure maturation nf1
GO:0006639	0.0000100000	0.0000688058	1	acylglycerol metabolic process agmo
GO:0051603	0.0000100000	0.0000688058	3	proteolysis involved in cellular protein catabolic process tmem129,ubqln1,usp3
GO:2001022	0.0000100000	0.0000688058	2	positive regulation of response to DNA damage stimulus dtx3l,parp9
GO:2000173	0.0000100000	0.0000688058	1	negative regulation of branching morphogenesis of a nerve bcl11a
GO:2000172	0.0000100000	0.0000688058	1	regulation of branching morphogenesis of a nerve bcl11a
GO:1903859	0.0000100000	0.0000688058	1	regulation of dendrite extension bcl11a
GO:0044093	0.0000100000	0.0000688058	13	positive regulation of molecular function mtmr9,dtx3l,fam162a,tnfaip8l3,parp9,nf1,tbcd,cradd,acd,lamtor3,dock8,dock7,adgrb3
GO:0071688	0.0000100000	0.0000688058	1	striated muscle myosin thick filament assembly ttn
GO:0050768	0.0000100000	0.0000688058	4	negative regulation of neurogenesis cdk5rap2,nf1,bcl11a,gak
GO:0030730	0.0000100000	0.0000688058	1	sequestering of triglyceride enpp1
GO:0050767	0.0000100000	0.0000688058	8	regulation of neurogenesis cdk5rap2,nf1,hey2,bcl11a,gak,dock7,wdr36,adgrb3
GO:0015116	0.0000100000	0.0000688058	1	sulfate transmembrane transporter activity slc26a4
GO:2000181	0.0000100000	0.0000688058	2	negative regulation of blood vessel morphogenesis nf1,adgrb3
GO:2001032	0.0000100000	0.0000688058	2	regulation of double-strand break repair via nonhomologous end joining dtx3l,parp9
GO:1901682	0.0000100000	0.0000688058	1	sulfur compound transmembrane transporter activity slc26a4
GO:1903860	0.0000100000	0.0000688058	1	negative regulation of dendrite extension bcl11a
GO:0005774	0.0000100000	0.0000688058	5	vacuolar membrane enpp1,sbf2,dtx3l,lamtor3,atp6v0d1
GO:0005773	0.0000100000	0.0000688058	2	vacuole dtx3l,ubqln1
GO:0005776	0.0000100000	0.0000688058	1	autophagosome ubqln1
GO:0060589	0.0000100000	0.0000688058	3	nucleoside-triphosphatase regulator activity nf1,tbcd,adgrb3
GO:0004438	0.0000100000	0.0000688058	1	phosphatidylinositol-3-phosphatase activity mtmr9
GO:0000086	0.0000100000	0.0000688058	2	G2/M transition of mitotic cell cycle cep72,cdk5rap2
GO:2000178	0.0000100000	0.0000688058	1	negative regulation of neural precursor cell proliferation nf1
GO:2000177	0.0000100000	0.0000688058	1	regulation of neural precursor cell proliferation nf1
GO:0019941	0.0000100000	0.0000688058	3	modification-dependent protein catabolic process tmem129,ubqln1,usp3
GO:0005783	0.0000100000	0.0000688058	7	endoplasmic reticulum cped1,agmo,creb3l2,tmem129,ubqln1,dnajb14,slmap
GO:1901216	0.0000100000	0.0000688058	2	positive regulation of neuron death znf746,nf1
GO:2001034	0.0000100000	0.0000688058	2	positive regulation of double-strand break repair via nonhomologous end joining
GO:0071229	0.0000100000	0.0000688058	2	cellular response to acid chemical pid1,lamtor3
GO:0043627	0.0000100000	0.0000688058	3	response to estrogen h2afz,tph2,trim24
GO:0003179	0.0000100000	0.0000688058	1	heart valve morphogenesis hey2
GO:0043623	0.0000100000	0.0000688058	4	cellular protein complex assembly pxn,tbcd,dnajb14,ttn
GO:0051246	0.0000100000	0.0000688058	21	regulation of protein metabolic process mtmr9,enpp1,pid1,dtx3l,fam162a,tnfaip8l3,trip13,parp9,nf1,cradd,lamtor3,pard6a,ubqln1,traf3ip1,ctcf,dock7,igf2bp2,pard3,ncoa7,ttn,mast2
GO:0016491	0.0000100000	0.0000688058	7	oxidoreductase activity akr1d1,hsd11b2,gmpr,agmo,tph2,aldh1l1,smox
GO:0019520	0.0000100000	0.0000688058	1	aldonic acid metabolic process idnk
GO:0019521	0.0000100000	0.0000688058	1	D-gluconate metabolic process idnk
GO:0051248	0.0000100000	0.0000688058	10	negative regulation of protein metabolic process enpp1,pid1,dtx3l,trip13,nf1,pard6a,traf3ip1,igf2bp2,pard3,ncoa7
GO:0051249	0.0000100000	0.0000688058	2	regulation of lymphocyte activation camk4,dock8
GO:0042308	0.0000100000	0.0000688058	1	negative regulation of protein import into nucleus nf1
GO:0000904	0.0000100000	0.0000688058	3	cell morphogenesis involved in differentiation tbcd,hey2,flnb
GO:0003181	0.0000100000	0.0000688058	1	atrioventricular valve morphogenesis hey2
GO:0000902	0.0000100000	0.0000688058	3	cell morphogenesis tbcd,hey2,flnb
GO:0003184	0.0000100000	0.0000688058	1	pulmonary valve morphogenesis hey2
GO:0003186	0.0000100000	0.0000688058	1	tricuspid valve morphogenesis hey2
GO:0004033	0.0000100000	0.0000688058	1	aldo-keto reductase (NADP) activity akr1d1
GO:0006694	0.0000100000	0.0000688058	2	steroid biosynthetic process akr1d1,hsd11b2
GO:0009725	0.0000100000	0.0000688058	8	response to hormone enpp1,pid1,hsd11b2,h2afz,tph2,gpr83,trim24,nkx2-1
GO:0006699	0.0000100000	0.0000688058	1	bile acid biosynthetic process akr1d1
GO:0003188	0.0000100000	0.0000688058	1	heart valve formation hey2
GO:0043632	0.0000100000	0.0000688058	3	modification-dependent macromolecule catabolic process tmem129,ubqln1,usp3
GO:0004029	0.0000100000	0.0000688058	1	aldehyde dehydrogenase (NAD) activity aldh1l1
GO:0051254	0.0000100000	0.0000688058	16	positive regulation of RNA metabolic process zxdc,pid1,dtx3l,h2afz,mitf,cdk5rap2,znf746,parp9,trim24,camk4,creb3l2,hey2,ctcf,nkx2-1,nfib,ncoa7
GO:0051251	0.0000100000	0.0000688058	1	positive regulation of lymphocyte activation dock8
GO:0016482	0.0000100000	0.0000688058	9	cytoplasmic transport cog5,dtx3l,kpna1,slbp,atxn1,creb3l2,tmem129,rab35,gak
GO:0051252	0.0000100000	0.0000688058	22	regulation of RNA metabolic process zxdc,znf777,pid1,dtx3l,h2afz,mitf,cdk5rap2,atxn1,znf746,trip13,parp9,brd9,trim24,camk4,creb3l2,hey2,ctcf,bcl11a,nkx2-1,usp3,nfib,ncoa7
GO:0009719	0.0000100000	0.0000688058	10	response to endogenous stimulus enpp1,pid1,hsd11b2,h2afz,tph2,gpr83,lamtor3,trim24,rab35,nkx2-1
GO:0016469	0.0000100000	0.0000688058	1	proton-transporting two-sector ATPase complex atp6v0d1
GO:1902175	0.0000100000	0.0000688058	1	regulation of oxidative stress-induced intrinsic apoptotic signaling pathway ubqln1
GO:0043649	0.0000100000	0.0000688058	1	dicarboxylic acid catabolic process aldh1l1
GO:0061077	0.0000100000	0.0000688058	2	chaperone-mediated protein folding gak,dnajb14
GO:0003150	0.0000100000	0.0000688058	1	muscular septum morphogenesis hey2
GO:0006662	0.0000100000	0.0000688058	1	glycerol ether metabolic process agmo
GO:0051272	0.0000100000	0.0000688058	2	positive regulation of cellular component movement dock8,dock7
GO:0051270	0.0000100000	0.0000688058	4	regulation of cellular component movement nf1,nkx2-1,dock8,dock7
GO:0007507	0.0000100000	0.0000688058	2	heart development tbc1d32,nf1
GO:0005326	0.0000100000	0.0000688058	1	neurotransmitter transporter activity slc6a19
GO:0098793	0.0000100000	0.0000688058	1	presynapse nf1
GO:0005328	0.0000100000	0.0000688058	1	neurotransmitter:sodium symporter activity slc6a19
GO:0016471	0.0000100000	0.0000688058	1	vacuolar proton-transporting V-type ATPase complex atp6v0d1
GO:0032943	0.0000100000	0.0000688058	1	mononuclear cell proliferation dock8
GO:1903037	0.0000100000	0.0000688058	2	regulation of leukocyte cell-cell adhesion camk4,dock8
GO:0007520	0.0000100000	0.0000688058	1	myoblast fusion adgrb3
GO:1903039	0.0000100000	0.0000688058	1	positive regulation of leukocyte cell-cell adhesion dock8
GO:0004497	0.0000100000	0.0000688058	2	monooxygenase activity agmo,tph2
GO:0042325	0.0000100000	0.0000688058	11	regulation of phosphorylation enpp1,pid1,tnfaip8l3,parp9,nf1,lamtor3,pard6a,traf3ip1,dock7,pard3,ttn
GO:0043657	0.0000100000	0.0000688058	1	host cell kpna1
GO:0042326	0.0000100000	0.0000688058	6	negative regulation of phosphorylation enpp1,pid1,nf1,pard6a,traf3ip1,pard3
GO:0007519	0.0000100000	0.0000688058	2	skeletal muscle tissue development nf1,flnb
GO:1902593	0.0000100000	0.0000688058	1	single-organism nuclear import kpna1
GO:1902116	0.0000100000	0.0000688058	1	negative regulation of organelle assembly cdk5rap2
GO:1904779	0.0000100000	0.0000688058	2	regulation of protein localization to centrosome cep72,pard6a
GO:1902115	0.0000100000	0.0000688058	1	regulation of organelle assembly cdk5rap2
GO:0042733	0.0000100000	0.0000688058	2	embryonic digit morphogenesis tbc1d32,traf3ip1
GO:0032528	0.0000100000	0.0000688058	1	microvillus organization gldn
GO:0098772	0.0000100000	0.0000688058	10	molecular function regulator mtmr9,sbf2,dtx3l,parp9,nf1,tbcd,lamtor3,dock8,dock7,adgrb3
GO:0016054	0.0000100000	0.0000688058	4	organic acid catabolic process akr1d1,idnk,hibch,aldh1l1
GO:0061485	0.0000100000	0.0000688058	1	memory T cell proliferation dock8
GO:0007586	0.0000100000	0.0000688058	1	digestion akr1d1
GO:0006259	0.0000100000	0.0000688058	10	DNA metabolic process dtx3l,kpna1,slbp,adra1d,trip13,parp9,acd,ctcf,usp3,nfib
GO:0071285	0.0000100000	0.0000688058	1	cellular response to lithium ion tph2
GO:0008429	0.0000100000	0.0000688058	1	phosphatidylethanolamine binding nf1
GO:0030334	0.0000100000	0.0000688058	4	regulation of cell migration nf1,nkx2-1,dock8,dock7
GO:0031667	0.0000100000	0.0000688058	3	response to nutrient levels hsd11b2,slc6a19,tph2
GO:0051216	0.0000100000	0.0000688058	1	cartilage development creb3l2
GO:0030335	0.0000100000	0.0000688058	2	positive regulation of cell migration dock8,dock7
GO:0003190	0.0000100000	0.0000688058	1	atrioventricular valve formation hey2
GO:0032990	0.0000100000	0.0000688058	6	cell part morphogenesis pid1,dock7,pank2,nfib,pard3,atp6v0d1
GO:0003195	0.0000100000	0.0000688058	1	tricuspid valve formation hey2
GO:1904799	0.0000100000	0.0000688058	1	regulation of neuron remodeling bcl11a
GO:0003199	0.0000100000	0.0000688058	1	endocardial cushion to mesenchymal transition involved in heart valve formation
GO:0051224	0.0000100000	0.0000688058	1	negative regulation of protein transport nf1
GO:0032989	0.0000100000	0.0000688058	9	cellular component morphogenesis pid1,tbcd,hey2,flnb,dock7,pank2,nfib,pard3,atp6v0d1
GO:0018212	0.0000100000	0.0000688058	2	peptidyl-tyrosine modification trim24,ttn
GO:0030320	0.0000100000	0.0000688058	1	cellular monovalent inorganic anion homeostasis enpp1
GO:0032502	0.0000100000	0.0000688058	28	developmental process enpp1,pid1,mitf,tbc1d32,cdk5rap2,adra1d,atxn1,trip13,nf1,tbcd,sema3d,camk4,creb3l2,hey2,bcap29,traf3ip1,flnb,nkx2-1,dock7,pank2,igf2bp2,nfib,pard3,adgrb3,col11a1,ttn,mast2,atp6v0d1
GO:0030325	0.0000100000	0.0000688058	1	adrenal gland development nf1
GO:0061024	0.0000100000	0.0000688058	7	membrane organization gldn,izumo1r,ubqln1,atg4c,gak,slmap,pard3
GO:0061025	0.0000100000	0.0000688058	2	membrane fusion izumo1r,ubqln1
GO:0000922	0.0000100000	0.0000688058	1	spindle pole cdk5rap2
GO:0008897	0.0000100000	0.0000688058	1	holo-[acyl-carrier-protein] synthase activity aasdhppt
GO:0030316	0.0000100000	0.0000688058	1	osteoclast differentiation mitf
GO:0051236	0.0000100000	0.0000688058	2	establishment of RNA localization slbp,igf2bp2
GO:0030799	0.0000100000	0.0000688058	1	regulation of cyclic nucleotide metabolic process nf1
GO:0031646	0.0000100000	0.0000688058	1	positive regulation of neurological system process pard3
GO:0031647	0.0000100000	0.0000688058	3	regulation of protein stability mtmr9,trim24,usp3
GO:0097431	0.0000100000	0.0000688058	1	mitotic spindle pole cdk5rap2
GO:0010721	0.0000100000	0.0000688058	5	negative regulation of cell development cdk5rap2,nf1,bcl11a,nkx2-1,gak
GO:0031641	0.0000100000	0.0000688058	1	regulation of myelination pard3
GO:0019532	0.0000100000	0.0000688058	1	oxalate transport slc26a4
GO:0031644	0.0000100000	0.0000688058	1	regulation of neurological system process pard3
GO:0031643	0.0000100000	0.0000688058	1	positive regulation of myelination pard3
GO:0070727	0.0000100000	0.0000688058	12	cellular macromolecule localization cep72,tbc1d32,kpna1,acd,lamtor3,hey2,ctcf,rab35,atg4c,gak,slmap,pard3
GO:0007010	0.0000100000	0.0000688058	6	cytoskeleton organization cep72,cdk5rap2,nf1,flnb,dock7,ttn
GO:0043101	0.0000100000	0.0000688058	1	purine-containing compound salvage gmpr
GO:0045762	0.0000100000	0.0000688058	1	positive regulation of adenylate cyclase activity nf1
GO:0007016	0.0000100000	0.0000688058	1	cytoskeletal anchoring at plasma membrane flnb
GO:0007017	0.0000100000	0.0000688058	4	microtubule-based process cep72,cdk5rap2,traf3ip1,dock7
GO:0034629	0.0000100000	0.0000688058	1	cellular protein complex localization cep72
GO:0034622	0.0000100000	0.0000688058	5	cellular macromolecular complex assembly pxn,tbcd,hey2,dnajb14,ttn
GO:0031112	0.0000100000	0.0000688058	1	positive regulation of microtubule polymerization or depolymerization cdk5rap2
GO:0031113	0.0000100000	0.0000688058	2	regulation of microtubule polymerization cdk5rap2,tbcd
GO:0031110	0.0000100000	0.0000688058	2	regulation of microtubule polymerization or depolymerization cdk5rap2,tbcd
GO:0031111	0.0000100000	0.0000688058	1	negative regulation of microtubule polymerization or depolymerization tbcd
GO:0010656	0.0000100000	0.0000688058	1	negative regulation of muscle cell apoptotic process hey2
GO:1904294	0.0000100000	0.0000688058	1	positive regulation of ERAD pathway ubqln1
GO:0031116	0.0000100000	0.0000688058	1	positive regulation of microtubule polymerization cdk5rap2
GO:1904292	0.0000100000	0.0000688058	1	regulation of ERAD pathway ubqln1
GO:0032446	0.0000100000	0.0000688058	6	protein modification by small protein conjugation kbtbd3,dtx3l,mitf,trim24,tmem129,bcl11a
GO:0031115	0.0000100000	0.0000688058	1	negative regulation of microtubule polymerization tbcd
GO:0007021	0.0000100000	0.0000688058	1	tubulin complex assembly tbcd
GO:0031593	0.0000100000	0.0000688058	1	polyubiquitin binding ubqln1
GO:0008356	0.0000100000	0.0000688058	1	asymmetric cell division pard3
GO:0007023	0.0000100000	0.0000688058	1	post-chaperonin tubulin folding pathway tbcd
GO:0044444	0.0000100000	0.0000688058	57	cytoplasmic part cep72,rnf24,mtmr9,akr1d1,enpp1,sbf2,hsd11b2,cog5,dtx3l,dapp1,fam162a,mex3b,kpna1,cped1,cdk5rap2,hibch,slbp,gmpr,tnfaip8l3,agmo,atxn1,pxn,enkd1,tph2,parp9,nf1,cradd,aasdhppt,lamtor3,exoc3,trim24,camk4,creb3l2,gkap1,tmem129,pard6a,ubqln1,traf3ip1,anxa10,rab35,flnb,atg4c,gak,dock8,zcchc7,usp3,pank2,igf2bp2,aldh1l1,dnajb14,slmap,pard3,col11a1,ttn,stard4,atp6v0d1,smox
GO:0046626	0.0000100000	0.0000688058	2	regulation of insulin receptor signaling pathway enpp1,pid1
GO:0021782	0.0000100000	0.0000688058	1	glial cell development nf1
GO:0046627	0.0000100000	0.0000688058	2	negative regulation of insulin receptor signaling pathway enpp1,pid1
GO:0044450	0.0000100000	0.0000688058	3	microtubule organizing center part cep72,cdk5rap2,pard6a
GO:0044452	0.0000100000	0.0000688058	2	nucleolar part camk4,nfib
GO:0032432	0.0000100000	0.0000688058	2	actin filament bundle pxn,flnb
GO:0010665	0.0000100000	0.0000688058	1	regulation of cardiac muscle cell apoptotic process hey2
GO:0010667	0.0000100000	0.0000688058	1	negative regulation of cardiac muscle cell apoptotic process hey2
GO:0032436	0.0000100000	0.0000688058	1	positive regulation of proteasomal ubiquitin-dependent protein catabolic process ubqln1
GO:0010662	0.0000100000	0.0000688058	1	regulation of striated muscle cell apoptotic process hey2
GO:0034613	0.0000100000	0.0000688058	12	cellular protein localization cep72,tbc1d32,kpna1,acd,lamtor3,hey2,ctcf,rab35,atg4c,gak,slmap,pard3
GO:0032434	0.0000100000	0.0000688058	2	regulation of proteasomal ubiquitin-dependent protein catabolic process trip13,ubqln1
GO:0010664	0.0000100000	0.0000688058	1	negative regulation of striated muscle cell apoptotic process hey2
GO:0034612	0.0000100000	0.0000688058	1	response to tumor necrosis factor pid1
GO:0006140	0.0000100000	0.0000688058	2	regulation of nucleotide metabolic process pid1,nf1
GO:0044454	0.0000100000	0.0000688058	4	nuclear chromosome part h2afz,acd,trim24,usp3
GO:0048812	0.0000100000	0.0000688058	3	neuron projection morphogenesis dock7,nfib,pard3
GO:0045786	0.0000100000	0.0000688058	4	negative regulation of cell cycle cdk5rap2,trip13,cradd,lamtor3
GO:0009653	0.0000100000	0.0000688058	16	anatomical structure morphogenesis pid1,tbc1d32,nf1,tbcd,hey2,traf3ip1,flnb,nkx2-1,dock7,pank2,igf2bp2,nfib,pard3,col11a1,ttn,atp6v0d1
GO:0042277	0.0000100000	0.0000688058	1	peptide binding kpna1
GO:0006144	0.0000100000	0.0000688058	1	purine nucleobase metabolic process gmpr
GO:0034605	0.0000100000	0.0000688058	1	cellular response to heat nf1
GO:0018130	0.0000100000	0.0000688058	20	heterocycle biosynthetic process zxdc,znf777,mitf,slbp,gmpr,atxn1,znf746,trip13,tph2,parp9,brd9,trim24,creb3l2,hey2,ctcf,bcl11a,nkx2-1,pank2,nfib,ncoa7
GO:0043130	0.0000100000	0.0000688058	1	ubiquitin binding ubqln1
GO:0060948	0.0000100000	0.0000688058	1	cardiac vascular smooth muscle cell development hey2
GO:0044463	0.0000100000	0.0000688058	10	cell projection part slc26a4,slc6a19,exoc3,traf3ip1,rab35,dock8,dock7,slc9a3,pard3,atp6v0d1
GO:0010639	0.0000100000	0.0000688058	5	negative regulation of organelle organization pid1,cdk5rap2,trip13,tbcd,acd
GO:0035939	0.0000100000	0.0000688058	1	microsatellite binding hey2
GO:0070742	0.0000100000	0.0000688058	1	C2H2 zinc finger domain binding zxdc
GO:0030241	0.0000100000	0.0000688058	1	skeletal muscle myosin thick filament assembly ttn
GO:0010635	0.0000100000	0.0000688058	1	regulation of mitochondrial fusion pid1
GO:0070741	0.0000100000	0.0000688058	1	response to interleukin-6 pid1
GO:0090317	0.0000100000	0.0000688058	1	negative regulation of intracellular protein transport nf1
GO:0031577	0.0000100000	0.0000688058	1	spindle checkpoint trip13
GO:0030247	0.0000100000	0.0000688058	1	polysaccharide binding enpp1
GO:0030240	0.0000100000	0.0000688058	1	skeletal muscle thin filament assembly ttn
GO:0021764	0.0000100000	0.0000688058	1	amygdala development nf1
GO:0044464	0.0000100000	0.0000688058	87	cell part zxdc,znf777,cep72,rnf24,slc41a3,mtmr9,gldn,slc26a4,akr1d1,enpp1,sbf2,pid1,hsd11b2,cog5,dtx3l,slc6a19,h2afz,dapp1,mitf,fam162a,tbc1d32,mex3b,kpna1,cped1,cdk5rap2,hibch,slbp,gmpr,adra1d,msantd4,tnfaip8l3,naaladl2,agmo,atxn1,pxn,znf746,trip13,enkd1,tph2,parp9,nf1,tbcd,cradd,aasdhppt,acd,gpr83,lamtor3,exoc3,trim24,camk4,creb3l2,gkap1,tmem129,pard6a,hey2,izumo1r,ubqln1,traf3ip1,anxa10,ctcf,r…
GO:0008333	0.0000100000	0.0000688058	1	endosome to lysosome transport dtx3l
GO:0048820	0.0000100000	0.0000688058	1	hair follicle maturation nf1
GO:0046649	0.0000100000	0.0000688058	1	lymphocyte activation dock8
GO:0007005	0.0000100000	0.0000688058	2	mitochondrion organization pid1,pank2
GO:0010648	0.0000100000	0.0000688058	7	negative regulation of cell communication enpp1,pid1,nf1,hey2,ubqln1,traf3ip1,nkx2-1
GO:0046651	0.0000100000	0.0000688058	1	lymphocyte proliferation dock8
GO:0045321	0.0000100000	0.0000688058	3	leukocyte activation lamtor3,camk4,dock8
GO:0032410	0.0000100000	0.0000688058	1	negative regulation of transporter activity ubqln1
GO:0055114	0.0000100000	0.0000688058	10	oxidation-reduction process akr1d1,pid1,hsd11b2,gmpr,agmo,tph2,dus4l,pank2,aldh1l1,smox
GO:0032413	0.0000100000	0.0000688058	1	negative regulation of ion transmembrane transporter activity ubqln1
GO:0090329	0.0000100000	0.0000688058	1	regulation of DNA-dependent DNA replication pid1
GO:1904253	0.0000100000	0.0000688058	1	positive regulation of bile acid metabolic process stard4
GO:0042219	0.0000100000	0.0000688058	1	cellular modified amino acid catabolic process aldh1l1
GO:1904251	0.0000100000	0.0000688058	2	regulation of bile acid metabolic process pank2,stard4
GO:0051172	0.0000100000	0.0000688058	14	negative regulation of nitrogen compound metabolic process pid1,mitf,atxn1,znf746,parp9,acd,trim24,hey2,ctcf,bcl11a,nkx2-1,usp3,igf2bp2,nfib
GO:0051173	0.0000100000	0.0000688058	18	positive regulation of nitrogen compound metabolic process zxdc,pid1,dtx3l,h2afz,mitf,cdk5rap2,znf746,parp9,nf1,acd,trim24,camk4,creb3l2,hey2,ctcf,nkx2-1,nfib,ncoa7
GO:0007059	0.0000100000	0.0000688058	2	chromosome segregation cdk5rap2,ctcf
GO:0051170	0.0000100000	0.0000688058	1	nuclear import kpna1
GO:0051171	0.0000100000	0.0000688058	26	regulation of nitrogen compound metabolic process zxdc,znf777,pid1,dtx3l,h2afz,mitf,kpna1,cdk5rap2,atxn1,znf746,trip13,parp9,nf1,acd,brd9,trim24,camk4,creb3l2,hey2,ctcf,bcl11a,nkx2-1,usp3,igf2bp2,nfib,ncoa7
GO:0043547	0.0000100000	0.0000688058	5	positive regulation of GTPase activity nf1,tbcd,dock8,dock7,adgrb3
GO:0051169	0.0000100000	0.0000688058	3	nuclear transport kpna1,slbp,atxn1
GO:0003920	0.0000100000	0.0000688058	1	GMP reductase activity gmpr
GO:1990204	0.0000100000	0.0000688058	1	oxidoreductase complex gmpr
GO:0019048	0.0000100000	0.0000688058	1	modulation by virus of host morphology or physiology kpna1
GO:0010216	0.0000100000	0.0000688058	1	maintenance of DNA methylation ctcf
GO:0035995	0.0000100000	0.0000688058	1	detection of muscle stretch ttn
GO:0045739	0.0000100000	0.0000688058	2	positive regulation of DNA repair dtx3l,parp9
GO:0090305	0.0000100000	0.0000688058	2	nucleic acid phosphodiester bond hydrolysis enpp1,kpna1
GO:0032480	0.0000100000	0.0000688058	1	negative regulation of type I interferon production traf3ip1
GO:0007063	0.0000100000	0.0000688058	1	regulation of sister chromatid cohesion ctcf
GO:0042221	0.0000100000	0.0000688058	19	response to chemical enpp1,pid1,hsd11b2,slc6a19,h2afz,fam162a,pxn,tph2,gpr83,lamtor3,trim24,tmem129,ubqln1,rab35,flnb,nkx2-1,dock8,ttn,atp6v0d1
GO:0045732	0.0000100000	0.0000688058	1	positive regulation of protein catabolic process ubqln1
GO:0051179	0.0000100000	0.0000688058	35	localization cep72,slc41a3,slc26a4,enpp1,cog5,dtx3l,slc6a19,tbc1d32,kpna1,cdk5rap2,slbp,tnfaip8l3,atxn1,nf1,acd,lamtor3,exoc3,creb3l2,tmem129,hey2,bcap29,traf3ip1,ctcf,rab35,flnb,atg4c,gak,dock7,slc9a3,igf2bp2,slmap,pard3,ttn,stard4,atp6v0d1
GO:0051174	0.0000100000	0.0000688058	12	regulation of phosphorus metabolic process mtmr9,enpp1,pid1,tnfaip8l3,parp9,nf1,lamtor3,pard6a,traf3ip1,dock7,pard3,ttn
GO:0010226	0.0000100000	0.0000688058	1	response to lithium ion tph2
GO:0034655	0.0000100000	0.0000688058	2	nucleobase-containing compound catabolic process enpp1,kpna1
GO:0035987	0.0000100000	0.0000688058	1	endodermal cell differentiation col11a1
GO:0035989	0.0000100000	0.0000688058	1	tendon development col11a1
GO:0007033	0.0000100000	0.0000688058	2	vacuole organization ubqln1,atg4c
GO:0008366	0.0000100000	0.0000688058	3	axon ensheathment sbf2,nf1,pard3
GO:0045746	0.0000100000	0.0000688058	1	negative regulation of Notch signaling pathway hey2
GO:0043566	0.0000100000	0.0000688058	2	structure-specific DNA binding h2afz,ctcf
GO:0051187	0.0000100000	0.0000688058	1	cofactor catabolic process aldh1l1
GO:0001725	0.0000100000	0.0000688058	2	stress fiber pxn,flnb
GO:0010677	0.0000100000	0.0000688058	1	negative regulation of cellular carbohydrate metabolic process enpp1
GO:0035973	0.0000100000	0.0000688058	1	aggrephagy ubqln1
GO:0044428	0.0000100000	0.0000688058	28	nuclear part cog5,dtx3l,h2afz,mitf,mex3b,kpna1,slbp,tnfaip8l3,naaladl2,atxn1,parp9,nf1,acd,trim24,camk4,creb3l2,hey2,ubqln1,ctcf,bcl11a,nkx2-1,zcchc7,wdr36,usp3,dnajb14,nfib,ttn,smox
GO:0046606	0.0000100000	0.0000688058	1	negative regulation of centrosome cycle cdk5rap2
GO:0007043	0.0000100000	0.0000688058	3	cell-cell junction assembly tbcd,pard6a,pard3
GO:0046600	0.0000100000	0.0000688058	1	negative regulation of centriole replication cdk5rap2
GO:0044424	0.0000100000	0.0000688058	77	intracellular part zxdc,znf777,cep72,rnf24,mtmr9,akr1d1,enpp1,sbf2,pid1,hsd11b2,cog5,dtx3l,h2afz,dapp1,mitf,fam162a,tbc1d32,mex3b,kpna1,cped1,cdk5rap2,hibch,slbp,gmpr,msantd4,tnfaip8l3,naaladl2,agmo,atxn1,pxn,znf746,trip13,enkd1,tph2,parp9,nf1,tbcd,cradd,aasdhppt,acd,lamtor3,exoc3,trim24,camk4,creb3l2,gkap1,tmem129,pard6a,hey2,ubqln1,traf3ip1,anxa10,ctcf,rab35,bcl11a,flnb,nkx2-1,atg4c,gak,dock8,z…
GO:0046605	0.0000100000	0.0000688058	1	regulation of centrosome cycle cdk5rap2
GO:0007049	0.0000100000	0.0000688058	4	cell cycle tbcd,gak,usp3,pard3
GO:0045761	0.0000100000	0.0000688058	1	regulation of adenylate cyclase activity nf1
GO:0030275	0.0000100000	0.0000688058	1	LRR domain binding zxdc
GO:0001738	0.0000100000	0.0000688058	1	morphogenesis of a polarized epithelium traf3ip1
GO:0007094	0.0000100000	0.0000688058	1	mitotic spindle assembly checkpoint trip13
GO:0035561	0.0000100000	0.0000688058	2	regulation of chromatin binding dtx3l,parp9
GO:0035563	0.0000100000	0.0000688058	2	positive regulation of chromatin binding dtx3l,parp9
GO:0007098	0.0000100000	0.0000688058	2	centrosome cycle cdk5rap2,pard6a
GO:0007099	0.0000100000	0.0000688058	2	centriole replication cep72,cdk5rap2
GO:1901620	0.0000100000	0.0000688058	1	regulation of smoothened signaling pathway involved in dorsal/ventral neural tube
GO:1901621	0.0000100000	0.0000688058	1	negative regulation of smoothened signaling pathway involved in dorsal/ventral neural
GO:0046219	0.0000100000	0.0000688058	1	indolalkylamine biosynthetic process tph2
GO:1901617	0.0000100000	0.0000688058	2	organic hydroxy compound biosynthetic process akr1d1,tph2
GO:1901616	0.0000100000	0.0000688058	1	organic hydroxy compound catabolic process akr1d1
GO:0072502	0.0000100000	0.0000688058	1	cellular trivalent inorganic anion homeostasis enpp1
GO:0072501	0.0000100000	0.0000688058	1	cellular divalent inorganic anion homeostasis enpp1
GO:0072506	0.0000100000	0.0000688058	1	trivalent inorganic anion homeostasis enpp1
GO:0072505	0.0000100000	0.0000688058	1	divalent inorganic anion homeostasis enpp1
GO:0060510	0.0000100000	0.0000688058	2	Type II pneumocyte differentiation nkx2-1,nfib
GO:1902965	0.0000100000	0.0000688058	1	regulation of protein localization to early endosome dtx3l
GO:1902966	0.0000100000	0.0000688058	1	positive regulation of protein localization to early endosome dtx3l
GO:2000646	0.0000100000	0.0000688058	1	positive regulation of receptor catabolic process dtx3l
GO:2000647	0.0000100000	0.0000688058	2	negative regulation of stem cell proliferation nf1,nfib
GO:2000644	0.0000100000	0.0000688058	1	regulation of receptor catabolic process dtx3l
GO:0033365	0.0000100000	0.0000688058	5	protein localization to organelle tbc1d32,kpna1,acd,ctcf,rab35
GO:0009258	0.0000100000	0.0000688058	1	10-formyltetrahydrofolate catabolic process aldh1l1
GO:0009256	0.0000100000	0.0000688058	1	10-formyltetrahydrofolate metabolic process aldh1l1
GO:0001771	0.0000100000	0.0000688058	1	immunological synapse formation dock8
GO:0072521	0.0000100000	0.0000688058	3	purine-containing compound metabolic process enpp1,gmpr,pank2
GO:0070346	0.0000100000	0.0000688058	1	positive regulation of fat cell proliferation pid1
GO:0070344	0.0000100000	0.0000688058	1	regulation of fat cell proliferation pid1
GO:0072522	0.0000100000	0.0000688058	2	purine-containing compound biosynthetic process gmpr,pank2
GO:0071679	0.0000100000	0.0000688058	1	commissural neuron axon guidance nfib
GO:0009266	0.0000100000	0.0000688058	2	response to temperature stimulus gmpr,nf1
GO:0031175	0.0000100000	0.0000688058	2	neuron projection development rab35,dock7
GO:0060537	0.0000100000	0.0000688058	2	muscle tissue development nf1,flnb
GO:0044068	0.0000100000	0.0000688058	1	modulation by symbiont of host cellular process kpna1
GO:0001773	0.0000100000	0.0000688058	1	myeloid dendritic cell activation camk4
GO:1903827	0.0000100000	0.0000688058	6	regulation of cellular protein localization cep72,pid1,dtx3l,parp9,nf1,pard6a
GO:1903828	0.0000100000	0.0000688058	2	negative regulation of cellular protein localization pid1,nf1
GO:0035529	0.0000100000	0.0000688058	1	NADH pyrophosphatase activity enpp1
GO:0019054	0.0000100000	0.0000688058	1	modulation by virus of host process kpna1
GO:0015939	0.0000100000	0.0000688058	2	pantothenate metabolic process aasdhppt,pank2
GO:0072512	0.0000100000	0.0000688058	1	trivalent inorganic cation transport atp6v0d1
GO:0015931	0.0000100000	0.0000688058	2	nucleobase-containing compound transport slbp,igf2bp2
GO:0015991	0.0000100000	0.0000688058	1	ATP hydrolysis coupled proton transport atp6v0d1
GO:0046655	0.0000100000	0.0000688058	1	folic acid metabolic process aldh1l1
GO:0000018	0.0000100000	0.0000688058	1	regulation of DNA recombination kpna1
GO:0046653	0.0000100000	0.0000688058	1	tetrahydrofolate metabolic process aldh1l1
GO:0002682	0.0000100000	0.0000688058	8	regulation of immune system process dtx3l,mitf,parp9,nf1,camk4,ubqln1,traf3ip1,dock8
GO:0002683	0.0000100000	0.0000688058	3	negative regulation of immune system process nf1,ubqln1,traf3ip1
GO:0002685	0.0000100000	0.0000688058	1	regulation of leukocyte migration dock8
GO:2000677	0.0000100000	0.0000688058	1	regulation of transcription regulatory region DNA binding hey2
GO:2000678	0.0000100000	0.0000688058	1	negative regulation of transcription regulatory region DNA binding hey2
GO:0015988	0.0000100000	0.0000688058	1	energy coupled proton transmembrane transport, against electrochemical gradient atp6v0d1
GO:0045335	0.0000100000	0.0000688058	1	phagocytic vesicle flnb
GO:0044003	0.0000100000	0.0000688058	1	modification by symbiont of host morphology or physiology kpna1
GO:0048844	0.0000100000	0.0000688058	2	artery morphogenesis nf1,hey2
GO:0090383	0.0000100000	0.0000688058	1	phagosome acidification atp6v0d1
GO:0002694	0.0000100000	0.0000688058	2	regulation of leukocyte activation camk4,dock8
GO:0002696	0.0000100000	0.0000688058	1	positive regulation of leukocyte activation dock8
GO:0002687	0.0000100000	0.0000688058	1	positive regulation of leukocyte migration dock8
GO:0043161	0.0000100000	0.0000688058	2	proteasome-mediated ubiquitin-dependent protein catabolic process tmem129,ubqln1
GO:0005719	0.0000100000	0.0000688058	2	nuclear euchromatin h2afz,trim24
GO:0048853	0.0000100000	0.0000688058	1	forebrain morphogenesis nf1
GO:0048858	0.0000100000	0.0000688058	4	cell projection morphogenesis dock7,nfib,pard3,atp6v0d1
GO:0048857	0.0000100000	0.0000688058	2	neural nucleus development nkx2-1,nfib
GO:0060509	0.0000100000	0.0000688058	1	Type I pneumocyte differentiation nfib
GO:0034248	0.0000100000	0.0000688058	1	regulation of cellular amide metabolic process igf2bp2
GO:0034249	0.0000100000	0.0000688058	1	negative regulation of cellular amide metabolic process igf2bp2
GO:0015980	0.0000100000	0.0000688058	2	energy derivation by oxidation of organic compounds pid1,pank2
GO:0043178	0.0000100000	0.0000688058	2	alcohol binding nf1,stard4
GO:0060977	0.0000100000	0.0000688058	1	coronary vasculature morphogenesis hey2
GO:0048864	0.0000100000	0.0000688058	1	stem cell development hey2
GO:0048869	0.0000100000	0.0000688058	22	cellular developmental process pid1,mitf,cdk5rap2,trip13,nf1,tbcd,sema3d,camk4,creb3l2,hey2,bcap29,flnb,nkx2-1,dock7,pank2,nfib,pard3,adgrb3,col11a1,ttn,mast2,atp6v0d1
GO:1901615	0.0000100000	0.0000688058	2	organic hydroxy compound metabolic process akr1d1,tph2
GO:1901606	0.0000100000	0.0000688058	2	alpha-amino acid catabolic process hibch,aldh1l1
GO:0004842	0.0000100000	0.0000688058	3	ubiquitin-protein transferase activity dtx3l,trim24,tmem129
GO:1902936	0.0000100000	0.0000688058	3	phosphatidylinositol bisphosphate binding dapp1,rab35,pard3
GO:0016525	0.0000100000	0.0000688058	2	negative regulation of angiogenesis nf1,adgrb3
GO:0003696	0.0000100000	0.0000688058	1	satellite DNA binding hey2
GO:0005874	0.0000100000	0.0000688058	3	microtubule cdk5rap2,enkd1,tbcd
GO:0075733	0.0000100000	0.0000688058	1	intracellular transport of virus kpna1
GO:0098852	0.0000100000	0.0000688058	4	lytic vacuole membrane enpp1,dtx3l,lamtor3,atp6v0d1
GO:0015682	0.0000100000	0.0000688058	1	ferric iron transport atp6v0d1
GO:0030819	0.0000100000	0.0000688058	1	positive regulation of cAMP biosynthetic process nf1
GO:0004551	0.0000100000	0.0000688058	1	nucleotide diphosphatase activity enpp1
GO:0006732	0.0000100000	0.0000688058	4	coenzyme metabolic process parp9,aasdhppt,pank2,aldh1l1
GO:0003222	0.0000100000	0.0000688058	1	ventricular trabecula myocardium morphogenesis hey2
GO:0006730	0.0000100000	0.0000688058	1	one-carbon metabolic process aldh1l1
GO:0003214	0.0000100000	0.0000688058	1	cardiac left ventricle morphogenesis hey2
GO:0030810	0.0000100000	0.0000688058	2	positive regulation of nucleotide biosynthetic process pid1,nf1
GO:0003215	0.0000100000	0.0000688058	1	cardiac right ventricle morphogenesis hey2
GO:0030814	0.0000100000	0.0000688058	1	regulation of cAMP metabolic process nf1
GO:0030817	0.0000100000	0.0000688058	1	regulation of cAMP biosynthetic process nf1
GO:0030816	0.0000100000	0.0000688058	1	positive regulation of cAMP metabolic process nf1
GO:0052629	0.0000100000	0.0000688058	1	phosphatidylinositol-3,5-bisphosphate 3-phosphatase activity mtmr9
GO:1900271	0.0000100000	0.0000688058	1	regulation of long-term synaptic potentiation nf1
GO:0060260	0.0000100000	0.0000688058	1	regulation of transcription initiation from RNA polymerase II promoter hey2
GO:0030808	0.0000100000	0.0000688058	2	regulation of nucleotide biosynthetic process pid1,nf1
GO:0030809	0.0000100000	0.0000688058	1	negative regulation of nucleotide biosynthetic process pid1
GO:0033081	0.0000100000	0.0000688058	1	regulation of T cell differentiation in thymus camk4
GO:0001012	0.0000100000	0.0000688058	8	RNA polymerase II regulatory region DNA binding h2afz,mitf,znf746,ctcf,bcl11a,nkx2-1,usp3,nfib
GO:0030802	0.0000100000	0.0000688058	1	regulation of cyclic nucleotide biosynthetic process nf1
GO:0030801	0.0000100000	0.0000688058	1	positive regulation of cyclic nucleotide metabolic process nf1
GO:0071398	0.0000100000	0.0000688058	1	cellular response to fatty acid pid1
GO:0030804	0.0000100000	0.0000688058	1	positive regulation of cyclic nucleotide biosynthetic process nf1
GO:0048147	0.0000100000	0.0000688058	1	negative regulation of fibroblast proliferation nf1
GO:0071396	0.0000100000	0.0000688058	3	cellular response to lipid pid1,h2afz,trim24
GO:0048145	0.0000100000	0.0000688058	1	regulation of fibroblast proliferation nf1
GO:0060255	0.0000100000	0.0000688058	39	regulation of macromolecule metabolic process zxdc,znf777,mtmr9,enpp1,pid1,dtx3l,h2afz,mitf,fam162a,kpna1,cdk5rap2,tnfaip8l3,atxn1,znf746,trip13,parp9,nf1,cradd,acd,lamtor3,brd9,trim24,camk4,creb3l2,pard6a,hey2,ubqln1,traf3ip1,ctcf,bcl11a,nkx2-1,dock7,usp3,igf2bp2,nfib,pard3,ncoa7,ttn,mast2
GO:0003682	0.0000100000	0.0000688058	5	chromatin binding h2afz,mitf,trim24,ctcf,usp3
GO:0071391	0.0000100000	0.0000688058	2	cellular response to estrogen stimulus h2afz,trim24
GO:0003676	0.0000100000	0.0000688058	24	nucleic acid binding zxdc,znf777,enpp1,h2afz,mitf,mex3b,cdk5rap2,slbp,atxn1,znf746,acd,brd9,trim24,creb3l2,hey2,ctcf,bcl11a,flnb,nkx2-1,zcchc7,wdr36,usp3,igf2bp2,nfib
GO:0071383	0.0000100000	0.0000688058	2	cellular response to steroid hormone stimulus h2afz,trim24
GO:0003677	0.0000100000	0.0000688058	15	DNA binding znf777,h2afz,mitf,cdk5rap2,atxn1,znf746,acd,trim24,creb3l2,hey2,ctcf,bcl11a,nkx2-1,usp3,nfib
GO:0006707	0.0000100000	0.0000688058	1	cholesterol catabolic process akr1d1
GO:0004528	0.0000100000	0.0000688058	1	phosphodiesterase I activity enpp1
GO:0006706	0.0000100000	0.0000688058	1	steroid catabolic process akr1d1
GO:0097517	0.0000100000	0.0000688058	2	contractile actin filament bundle pxn,flnb
GO:2000026	0.0000100000	0.0000688058	16	regulation of multicellular organismal development enpp1,mitf,cdk5rap2,nf1,camk4,pard6a,hey2,traf3ip1,bcl11a,nkx2-1,gak,dock7,wdr36,nfib,pard3,adgrb3
GO:0021915	0.0000100000	0.0000688058	1	neural tube development nf1
GO:0006760	0.0000100000	0.0000688058	1	folic acid-containing compound metabolic process aldh1l1
GO:0003254	0.0000100000	0.0000688058	1	regulation of membrane depolarization slmap
GO:0006766	0.0000100000	0.0000688058	4	vitamin metabolic process enpp1,aasdhppt,pank2,aldh1l1
GO:0007613	0.0000100000	0.0000688058	2	memory atxn1,camk4
GO:0061534	0.0000100000	0.0000688058	1	gamma-aminobutyric acid secretion, neurotransmission nf1
GO:0061535	0.0000100000	0.0000688058	1	glutamate secretion, neurotransmission nf1
GO:0060688	0.0000100000	0.0000688058	1	regulation of morphogenesis of a branching structure bcl11a
GO:0060689	0.0000100000	0.0000688058	1	cell differentiation involved in salivary gland development nfib
GO:0007611	0.0000100000	0.0000688058	4	learning or memory atxn1,nf1,camk4,adgrb3
GO:1903725	0.0000100000	0.0000688058	2	regulation of phospholipid metabolic process mtmr9,tnfaip8l3
GO:0070482	0.0000100000	0.0000688058	5	response to oxygen levels hsd11b2,fam162a,nf1,ubqln1,atp6v0d1
GO:0001078	0.0000100000	0.0000688058	3	transcriptional repressor activity, RNA polymerase II core promoter proximal region
GO:0001077	0.0000100000	0.0000688058	3	transcriptional activator activity, RNA polymerase II core promoter proximal region
GO:0050870	0.0000100000	0.0000688058	1	positive regulation of T cell activation dock8
GO:0070486	0.0000100000	0.0000688058	1	leukocyte aggregation dock8
GO:0001071	0.0000100000	0.0000688058	9	nucleic acid binding transcription factor activity zxdc,mitf,znf746,creb3l2,hey2,ctcf,bcl11a,nkx2-1,nfib
GO:0070489	0.0000100000	0.0000688058	1	T cell aggregation dock8
GO:0050878	0.0000100000	0.0000688058	1	regulation of body fluid levels dock8
GO:0051726	0.0000100000	0.0000688058	7	regulation of cell cycle cep72,pid1,cdk5rap2,trip13,cradd,lamtor3,ctcf
GO:0016574	0.0000100000	0.0000688058	1	histone ubiquitination dtx3l
GO:0060674	0.0000100000	0.0000688058	1	placenta blood vessel development hey2
GO:1902882	0.0000100000	0.0000688058	2	regulation of response to oxidative stress ubqln1,ncoa7
GO:0006771	0.0000100000	0.0000688058	1	riboflavin metabolic process enpp1
GO:0007623	0.0000100000	0.0000688058	1	circadian rhythm tph2
GO:0007616	0.0000100000	0.0000688058	1	long-term memory camk4
GO:0046395	0.0000100000	0.0000688058	4	carboxylic acid catabolic process akr1d1,idnk,hibch,aldh1l1
GO:0006767	0.0000100000	0.0000688058	4	water-soluble vitamin metabolic process enpp1,aasdhppt,pank2,aldh1l1
GO:1903729	0.0000100000	0.0000688058	1	regulation of plasma membrane organization pid1
GO:0072657	0.0000100000	0.0000688058	4	protein localization to membrane atg4c,gak,slmap,pard3
GO:2000045	0.0000100000	0.0000688058	2	regulation of G1/S transition of mitotic cell cycle pid1,cradd
GO:1902893	0.0000100000	0.0000688058	1	regulation of pri-miRNA transcription from RNA polymerase II promoter nfib
GO:1902894	0.0000100000	0.0000688058	1	negative regulation of pri-miRNA transcription from RNA polymerase II promoter
GO:1901566	0.0000100000	0.0000688058	5	organonitrogen compound biosynthetic process gmpr,tph2,parp9,pank2,smox
GO:0045075	0.0000100000	0.0000688058	1	regulation of interleukin-12 biosynthetic process mast2
GO:0071354	0.0000100000	0.0000688058	1	cellular response to interleukin-6 pid1
GO:0050890	0.0000100000	0.0000688058	4	cognition atxn1,nf1,camk4,adgrb3
GO:0072201	0.0000100000	0.0000688058	1	negative regulation of mesenchymal cell proliferation nfib
GO:0071356	0.0000100000	0.0000688058	1	cellular response to tumor necrosis factor pid1
GO:0050896	0.0000100000	0.0000688058	32	response to stimulus enpp1,pid1,hsd11b2,dtx3l,slc6a19,h2afz,fam162a,gmpr,pxn,trip13,tph2,parp9,nf1,cradd,acd,gpr83,lamtor3,trim24,camk4,creb3l2,tmem129,hey2,ubqln1,rab35,flnb,nkx2-1,dock8,wdr36,usp3,col11a1,ttn,atp6v0d1
GO:1901576	0.0000100000	0.0000688058	25	organic substance biosynthetic process zxdc,znf777,mtmr9,akr1d1,hsd11b2,mitf,slbp,gmpr,agmo,atxn1,znf746,trip13,tph2,parp9,brd9,trim24,creb3l2,hey2,ctcf,bcl11a,nkx2-1,pank2,nfib,ncoa7,smox
GO:1901575	0.0000100000	0.0000688058	11	organic substance catabolic process akr1d1,idnk,enpp1,kpna1,hibch,trim24,tmem129,ubqln1,usp3,aldh1l1,smox
GO:0006753	0.0000100000	0.0000688058	4	nucleoside phosphate metabolic process enpp1,gmpr,parp9,pank2
GO:0001067	0.0000100000	0.0000688058	11	regulatory region nucleic acid binding h2afz,mitf,cdk5rap2,znf746,trim24,creb3l2,ctcf,bcl11a,nkx2-1,usp3,nfib
GO:0048593	0.0000100000	0.0000688058	1	camera-type eye morphogenesis nf1
GO:0048592	0.0000100000	0.0000688058	1	eye morphogenesis nf1
GO:0048598	0.0000100000	0.0000688058	3	embryonic morphogenesis tbc1d32,traf3ip1,col11a1
GO:0050427	0.0000100000	0.0000688058	1	3'-phosphoadenosine 5'-phosphosulfate metabolic process enpp1
GO:0071345	0.0000100000	0.0000688058	3	cellular response to cytokine stimulus pid1,flnb,dock8
GO:0071346	0.0000100000	0.0000688058	1	cellular response to interferon-gamma flnb
GO:1903362	0.0000100000	0.0000688058	2	regulation of cellular protein catabolic process trip13,ubqln1
GO:0021955	0.0000100000	0.0000688058	1	central nervous system neuron axonogenesis nfib
GO:1903364	0.0000100000	0.0000688058	1	positive regulation of cellular protein catabolic process ubqln1
GO:0021952	0.0000100000	0.0000688058	1	central nervous system projection neuron axonogenesis nfib
GO:0003299	0.0000100000	0.0000688058	1	muscle hypertrophy in response to stress hey2
GO:0030426	0.0000100000	0.0000688058	3	growth cone exoc3,dock7,pard3
GO:0030427	0.0000100000	0.0000688058	3	site of polarized growth exoc3,dock7,pard3
GO:0010812	0.0000100000	0.0000688058	2	negative regulation of cell-substrate adhesion nf1,tbcd
GO:0010810	0.0000100000	0.0000688058	2	regulation of cell-substrate adhesion nf1,tbcd
GO:0030424	0.0000100000	0.0000688058	4	axon gldn,nf1,dock7,nfib
GO:0045937	0.0000100000	0.0000688058	7	positive regulation of phosphate metabolic process mtmr9,pid1,tnfaip8l3,parp9,nf1,lamtor3,dock7
GO:0042427	0.0000100000	0.0000688058	1	serotonin biosynthetic process tph2
GO:1902043	0.0000100000	0.0000688058	1	positive regulation of extrinsic apoptotic signaling pathway via death domain
GO:0045935	0.0000100000	0.0000688058	18	positive regulation of nucleobase-containing compound metabolic process zxdc,pid1,dtx3l,h2afz,mitf,cdk5rap2,znf746,parp9,nf1,acd,trim24,camk4,creb3l2,hey2,ctcf,nkx2-1,nfib,ncoa7
GO:0042428	0.0000100000	0.0000688058	1	serotonin metabolic process tph2
GO:0090500	0.0000100000	0.0000688058	1	endocardial cushion to mesenchymal transition hey2
GO:0045936	0.0000100000	0.0000688058	6	negative regulation of phosphate metabolic process enpp1,pid1,nf1,pard6a,traf3ip1,pard3
GO:1902041	0.0000100000	0.0000688058	1	regulation of extrinsic apoptotic signaling pathway via death domain receptors
GO:0006333	0.0000100000	0.0000688058	1	chromatin assembly or disassembly ctcf
GO:0045934	0.0000100000	0.0000688058	13	negative regulation of nucleobase-containing compound metabolic process pid1,mitf,atxn1,znf746,parp9,acd,trim24,hey2,ctcf,bcl11a,nkx2-1,usp3,nfib
GO:0010827	0.0000100000	0.0000688058	2	regulation of glucose transport enpp1,pid1
GO:0010829	0.0000100000	0.0000688058	2	negative regulation of glucose transport enpp1,pid1
GO:0010824	0.0000100000	0.0000688058	1	regulation of centrosome duplication cdk5rap2
GO:0010823	0.0000100000	0.0000688058	1	negative regulation of mitochondrion organization pid1
GO:0010826	0.0000100000	0.0000688058	1	negative regulation of centrosome duplication cdk5rap2
GO:0010821	0.0000100000	0.0000688058	2	regulation of mitochondrion organization pid1,fam162a
GO:0016125	0.0000100000	0.0000688058	1	sterol metabolic process akr1d1
GO:0016127	0.0000100000	0.0000688058	1	sterol catabolic process akr1d1
GO:0042430	0.0000100000	0.0000688058	1	indole-containing compound metabolic process tph2
GO:0045944	0.0000100000	0.0000688058	10	positive regulation of transcription from RNA polymerase II promoter pid1,h2afz,mitf,znf746,creb3l2,hey2,ctcf,nkx2-1,nfib,ncoa7
GO:0042435	0.0000100000	0.0000688058	1	indole-containing compound biosynthetic process tph2
GO:0007632	0.0000100000	0.0000688058	1	visual behavior nf1
GO:0051384	0.0000100000	0.0000688058	3	response to glucocorticoid hsd11b2,tph2,gpr83
GO:0042445	0.0000100000	0.0000688058	1	hormone metabolic process akr1d1
GO:0006308	0.0000100000	0.0000688058	1	DNA catabolic process kpna1
GO:0006305	0.0000100000	0.0000688058	1	DNA alkylation ctcf
GO:0006306	0.0000100000	0.0000688058	1	DNA methylation ctcf
GO:0010801	0.0000100000	0.0000688058	1	negative regulation of peptidyl-threonine phosphorylation pard3
GO:0006309	0.0000100000	0.0000688058	1	apoptotic DNA fragmentation kpna1
GO:0016584	0.0000100000	0.0000688058	1	nucleosome positioning ctcf
GO:0061136	0.0000100000	0.0000688058	2	regulation of proteasomal protein catabolic process trip13,ubqln1
GO:1903322	0.0000100000	0.0000688058	1	positive regulation of protein modification by small protein conjugation or
GO:0060284	0.0000100000	0.0000688058	9	regulation of cell development cdk5rap2,nf1,hey2,bcl11a,nkx2-1,gak,dock7,wdr36,adgrb3
GO:1903320	0.0000100000	0.0000688058	3	regulation of protein modification by small protein conjugation or removal
GO:0006366	0.0000100000	0.0000688058	6	transcription from RNA polymerase II promoter mitf,trip13,trim24,creb3l2,ctcf,nfib
GO:0008542	0.0000100000	0.0000688058	1	visual learning nf1
GO:0021510	0.0000100000	0.0000688058	1	spinal cord development nf1
GO:0032648	0.0000100000	0.0000688058	1	regulation of interferon-beta production traf3ip1
GO:0048169	0.0000100000	0.0000688058	1	regulation of long-term neuronal synaptic plasticity nf1
GO:0048168	0.0000100000	0.0000688058	1	regulation of neuronal synaptic plasticity nf1
GO:0050479	0.0000100000	0.0000688058	1	glyceryl-ether monooxygenase activity agmo
GO:0004197	0.0000100000	0.0000688058	1	cysteine-type endopeptidase activity atg4c
GO:0007224	0.0000100000	0.0000688058	1	smoothened signaling pathway tbc1d32
GO:1904667	0.0000100000	0.0000688058	1	negative regulation of ubiquitin protein ligase activity trip13
GO:1904666	0.0000100000	0.0000688058	1	regulation of ubiquitin protein ligase activity trip13
GO:0021987	0.0000100000	0.0000688058	1	cerebral cortex development nf1
GO:0005048	0.0000100000	0.0000688058	1	signal sequence binding kpna1
GO:0009889	0.0000100000	0.0000688058	28	regulation of biosynthetic process zxdc,znf777,enpp1,pid1,dtx3l,h2afz,mitf,cdk5rap2,atxn1,znf746,trip13,parp9,nf1,acd,brd9,trim24,camk4,creb3l2,hey2,ctcf,bcl11a,nkx2-1,usp3,igf2bp2,nfib,ncoa7,stard4,mast2
GO:0009888	0.0000100000	0.0000688058	7	tissue development enpp1,tbc1d32,nf1,traf3ip1,flnb,nkx2-1,col11a1
GO:0007218	0.0000100000	0.0000688058	1	neuropeptide signaling pathway gpr83
GO:0097576	0.0000100000	0.0000688058	1	vacuole fusion ubqln1
GO:0017016	0.0000100000	0.0000688058	2	Ras GTPase binding pard6a,dock7
GO:0051339	0.0000100000	0.0000688058	1	regulation of lyase activity nf1
GO:0051336	0.0000100000	0.0000688058	9	regulation of hydrolase activity mtmr9,sbf2,fam162a,nf1,tbcd,cradd,dock8,dock7,adgrb3
GO:1901160	0.0000100000	0.0000688058	1	primary amino compound metabolic process tph2
GO:0061156	0.0000100000	0.0000688058	1	pulmonary artery morphogenesis hey2
GO:1901162	0.0000100000	0.0000688058	1	primary amino compound biosynthetic process tph2
GO:0005496	0.0000100000	0.0000688058	3	steroid binding akr1d1,hsd11b2,stard4
GO:0009855	0.0000100000	0.0000688058	1	determination of bilateral symmetry tbc1d32
GO:0051345	0.0000100000	0.0000688058	8	positive regulation of hydrolase activity mtmr9,fam162a,nf1,tbcd,cradd,dock8,dock7,adgrb3
GO:0097546	0.0000100000	0.0000688058	1	ciliary base traf3ip1
GO:0051340	0.0000100000	0.0000688058	2	regulation of ligase activity dtx3l,trip13
GO:0051349	0.0000100000	0.0000688058	1	positive regulation of lyase activity nf1
GO:0051348	0.0000100000	0.0000688058	3	negative regulation of transferase activity dtx3l,trip13,nf1
GO:0061140	0.0000100000	0.0000688058	2	lung secretory cell differentiation nkx2-1,nfib
GO:0061141	0.0000100000	0.0000688058	1	lung ciliated cell differentiation nfib
GO:0006355	0.0000100000	0.0000688058	21	regulation of transcription, DNA-templated zxdc,znf777,pid1,dtx3l,h2afz,mitf,cdk5rap2,atxn1,znf746,parp9,brd9,trim24,camk4,creb3l2,hey2,ctcf,bcl11a,nkx2-1,usp3,nfib,ncoa7
GO:0007205	0.0000100000	0.0000688058	1	protein kinase C-activating G-protein coupled receptor signaling pathway pard3
GO:0042401	0.0000100000	0.0000688058	2	cellular biogenic amine biosynthetic process tph2,smox
GO:0045912	0.0000100000	0.0000688058	1	negative regulation of carbohydrate metabolic process enpp1
GO:0021960	0.0000100000	0.0000688058	1	anterior commissure morphogenesis nfib
GO:0006357	0.0000100000	0.0000688058	13	regulation of transcription from RNA polymerase II promoter pid1,h2afz,mitf,znf746,parp9,creb3l2,hey2,ctcf,bcl11a,nkx2-1,usp3,nfib,ncoa7
GO:0008528	0.0000100000	0.0000688058	1	G-protein coupled peptide receptor activity gpr83
GO:0006349	0.0000100000	0.0000688058	1	regulation of gene expression by genetic imprinting ctcf
GO:0051352	0.0000100000	0.0000688058	2	negative regulation of ligase activity dtx3l,trip13
GO:0030433	0.0000100000	0.0000688058	2	ER-associated ubiquitin-dependent protein catabolic process tmem129,ubqln1
GO:0048193	0.0000100000	0.0000688058	3	Golgi vesicle transport cog5,creb3l2,gak
GO:0007131	0.0000100000	0.0000688058	1	reciprocal meiotic recombination trip13
GO:0006282	0.0000100000	0.0000688058	2	regulation of DNA repair dtx3l,parp9
GO:0000978	0.0000100000	0.0000688058	7	RNA polymerase II core promoter proximal region sequence-specific DNA binding
GO:0007130	0.0000100000	0.0000688058	1	synaptonemal complex assembly trip13
GO:0000977	0.0000100000	0.0000688058	8	RNA polymerase II regulatory region sequence-specific DNA binding h2afz,mitf,znf746,ctcf,bcl11a,nkx2-1,usp3,nfib
GO:0000975	0.0000100000	0.0000688058	11	regulatory region DNA binding h2afz,mitf,cdk5rap2,znf746,trim24,creb3l2,ctcf,bcl11a,nkx2-1,usp3,nfib
GO:0043226	0.0000100000	0.0000688058	63	organelle zxdc,znf777,cep72,rnf24,slc26a4,akr1d1,cog5,dtx3l,slc6a19,h2afz,mitf,fam162a,tbc1d32,mex3b,kpna1,cped1,cdk5rap2,hibch,slbp,msantd4,agmo,atxn1,znf746,trip13,enkd1,parp9,nf1,tbcd,cradd,aasdhppt,lamtor3,exoc3,trim24,camk4,creb3l2,gkap1,tmem129,pard6a,hey2,ubqln1,traf3ip1,anxa10,ctcf,rab35,flnb,nkx2-1,gak,zcchc7,wdr36,usp3,pank2,slc9a3,igf2bp2,aldh1l1,dnajb14,nfib,slmap,pard3,ncoa7,ttn,star…
GO:0009799	0.0000100000	0.0000688058	1	specification of symmetry tbc1d32
GO:0009309	0.0000100000	0.0000688058	2	amine biosynthetic process tph2,smox
GO:0009308	0.0000100000	0.0000688058	2	amine metabolic process tph2,smox
GO:0045892	0.0000100000	0.0000688058	11	negative regulation of transcription, DNA-templated mitf,atxn1,znf746,parp9,trim24,hey2,ctcf,bcl11a,nkx2-1,usp3,nfib
GO:0045893	0.0000100000	0.0000688058	16	positive regulation of transcription, DNA-templated zxdc,pid1,dtx3l,h2afz,mitf,cdk5rap2,znf746,parp9,trim24,camk4,creb3l2,hey2,ctcf,nkx2-1,nfib,ncoa7
GO:0001822	0.0000100000	0.0000688058	2	kidney development nf1,traf3ip1
GO:0065008	0.0000100000	0.0000688058	18	regulation of biological quality mtmr9,slc26a4,akr1d1,enpp1,pid1,hsd11b2,kpna1,nf1,acd,trim24,hey2,flnb,dock8,wdr36,usp3,pank2,igf2bp2,atp6v0d1
GO:0000989	0.0000100000	0.0000688058	6	transcription factor activity, transcription factor binding trip13,parp9,trim24,hey2,ctcf,ncoa7
GO:0007141	0.0000100000	0.0000688058	1	male meiosis I trip13
GO:0000988	0.0000100000	0.0000688058	6	transcription factor activity, protein binding trip13,parp9,trim24,hey2,ctcf,ncoa7
GO:0000987	0.0000100000	0.0000688058	7	core promoter proximal region sequence-specific DNA binding h2afz,mitf,znf746,ctcf,bcl11a,usp3,nfib
GO:0000502	0.0000100000	0.0000688058	1	proteasome complex ubqln1
GO:0007144	0.0000100000	0.0000688058	1	female meiosis I trip13
GO:0000983	0.0000100000	0.0000688058	1	transcription factor activity, RNA polymerase II core promoter sequence-specific hey2
GO:0000982	0.0000100000	0.0000688058	6	transcription factor activity, RNA polymerase II core promoter proximal region
GO:0000981	0.0000100000	0.0000688058	8	RNA polymerase II transcription factor activity, sequence-specific DNA binding mitf,znf746,creb3l2,hey2,ctcf,bcl11a,nkx2-1,nfib
GO:0042391	0.0000100000	0.0000688058	2	regulation of membrane potential pid1,pank2
GO:0042393	0.0000100000	0.0000688058	5	histone binding dtx3l,parp9,brd9,trim24,usp3
GO:0070830	0.0000100000	0.0000688058	3	bicellular tight junction assembly tbcd,pard6a,pard3
GO:0021897	0.0000100000	0.0000688058	1	forebrain astrocyte development nf1
GO:0007596	0.0000100000	0.0000688058	1	blood coagulation dock8
GO:0021892	0.0000100000	0.0000688058	1	cerebral cortex GABAergic interneuron differentiation nkx2-1
GO:0007599	0.0000100000	0.0000688058	1	hemostasis dock8
GO:0034728	0.0000100000	0.0000688058	1	nucleosome organization ctcf
GO:0031210	0.0000100000	0.0000688058	1	phosphatidylcholine binding nf1
GO:0033875	0.0000100000	0.0000688058	2	ribonucleoside bisphosphate metabolic process enpp1,pank2
GO:0071705	0.0000100000	0.0000688058	4	nitrogen compound transport slc6a19,slbp,nf1,igf2bp2
GO:0070859	0.0000100000	0.0000688058	1	positive regulation of bile acid biosynthetic process stard4
GO:0043254	0.0000100000	0.0000688058	5	regulation of protein complex assembly mitf,cdk5rap2,tbcd,hey2,traf3ip1
GO:0006275	0.0000100000	0.0000688058	2	regulation of DNA replication pid1,acd
GO:0044106	0.0000100000	0.0000688058	2	cellular amine metabolic process tph2,smox
GO:0097084	0.0000100000	0.0000688058	1	vascular smooth muscle cell development hey2
GO:0007127	0.0000100000	0.0000688058	1	meiosis I trip13
GO:0001817	0.0000100000	0.0000688058	3	regulation of cytokine production traf3ip1,igf2bp2,mast2
GO:0070857	0.0000100000	0.0000688058	1	regulation of bile acid biosynthetic process stard4
GO:0033865	0.0000100000	0.0000688058	2	nucleoside bisphosphate metabolic process enpp1,pank2
GO:0071702	0.0000100000	0.0000688058	18	organic substance transport slc26a4,cog5,dtx3l,slc6a19,kpna1,slbp,tnfaip8l3,nf1,acd,exoc3,tmem129,bcap29,rab35,atg4c,igf2bp2,pard3,stard4,atp6v0d1
GO:0031281	0.0000100000	0.0000688058	1	positive regulation of cyclase activity nf1
GO:0007172	0.0000100000	0.0000688058	1	signal complex assembly pxn
GO:0045841	0.0000100000	0.0000688058	1	negative regulation of mitotic metaphase/anaphase transition trip13
GO:0007179	0.0000100000	0.0000688058	3	transforming growth factor beta receptor signaling pathway pxn,pard6a,pard3
GO:0051293	0.0000100000	0.0000688058	1	establishment of spindle localization cdk5rap2
GO:0051294	0.0000100000	0.0000688058	1	establishment of spindle orientation cdk5rap2
GO:0007178	0.0000100000	0.0000688058	3	transmembrane receptor protein serine/threonine kinase signaling pathway pxn,pard6a,pard3
GO:0001871	0.0000100000	0.0000688058	1	pattern binding enpp1
GO:0031279	0.0000100000	0.0000688058	1	regulation of cyclase activity nf1
GO:0008037	0.0000100000	0.0000688058	2	cell recognition izumo1r,dock8
GO:0046700	0.0000100000	0.0000688058	3	heterocycle catabolic process enpp1,kpna1,aldh1l1
GO:0045851	0.0000100000	0.0000688058	1	pH reduction atp6v0d1
GO:0051297	0.0000100000	0.0000688058	3	centrosome organization cep72,cdk5rap2,pard6a
GO:0014706	0.0000100000	0.0000688058	2	striated muscle tissue development nf1,flnb
GO:0031267	0.0000100000	0.0000688058	2	small GTPase binding pard6a,dock7
GO:0046717	0.0000100000	0.0000688058	1	acid secretion nf1
GO:0045862	0.0000100000	0.0000688058	3	positive regulation of proteolysis fam162a,cradd,ubqln1
GO:0007159	0.0000100000	0.0000688058	1	leukocyte cell-cell adhesion dock8
GO:0097028	0.0000100000	0.0000688058	1	dendritic cell differentiation camk4
GO:0031256	0.0000100000	0.0000688058	1	leading edge membrane dock8
GO:0034763	0.0000100000	0.0000688058	1	negative regulation of transmembrane transport ubqln1
GO:0031253	0.0000100000	0.0000688058	5	cell projection membrane slc26a4,slc6a19,rab35,dock8,slc9a3
GO:0010799	0.0000100000	0.0000688058	1	regulation of peptidyl-threonine phosphorylation pard3
GO:0032107	0.0000100000	0.0000688058	3	regulation of response to nutrient levels lamtor3,trim24,atp6v0d1
GO:0032104	0.0000100000	0.0000688058	3	regulation of response to extracellular stimulus lamtor3,trim24,atp6v0d1
GO:0032588	0.0000100000	0.0000688058	1	trans-Golgi network membrane cog5
GO:0034766	0.0000100000	0.0000688058	1	negative regulation of ion transmembrane transport ubqln1
GO:0031258	0.0000100000	0.0000688058	1	lamellipodium membrane dock8
GO:0007165	0.0000100000	0.0000688058	22	signal transduction dapp1,mitf,tbc1d32,adra1d,tnfaip8l3,pxn,nf1,cradd,gpr83,lamtor3,camk4,creb3l2,gkap1,pard6a,hey2,flnb,dock8,dock7,pard3,adgrb3,ttn,atp6v0d1
GO:0007162	0.0000100000	0.0000688058	2	negative regulation of cell adhesion nf1,tbcd
GO:0007163	0.0000100000	0.0000688058	3	establishment or maintenance of cell polarity pard6a,dock7,pard3
GO:0045879	0.0000100000	0.0000688058	1	negative regulation of smoothened signaling pathway traf3ip1
GO:1990118	0.0000100000	0.0000688058	1	sodium ion import into cell slc9a3
GO:0034754	0.0000100000	0.0000688058	1	cellular hormone metabolic process akr1d1
GO:0012505	0.0000100000	0.0000688058	1	endomembrane system pard3
GO:2000980	0.0000100000	0.0000688058	1	regulation of inner ear receptor cell differentiation hey2
GO:0016922	0.0000100000	0.0000688058	1	ligand-dependent nuclear receptor binding trim24
GO:0009397	0.0000100000	0.0000688058	1	folic acid-containing compound catabolic process aldh1l1
GO:0016925	0.0000100000	0.0000688058	2	protein sumoylation mitf,bcl11a
GO:1901981	0.0000100000	0.0000688058	3	phosphatidylinositol phosphate binding dapp1,rab35,pard3
GO:0048515	0.0000100000	0.0000688058	1	spermatid differentiation mast2
GO:1901983	0.0000100000	0.0000688058	1	regulation of protein acetylation ctcf
GO:0048514	0.0000100000	0.0000688058	2	blood vessel morphogenesis nf1,hey2
GO:0048513	0.0000100000	0.0000688058	10	organ development mitf,tbc1d32,cdk5rap2,atxn1,nf1,creb3l2,hey2,traf3ip1,nkx2-1,atp6v0d1
GO:0048519	0.0000100000	0.0000688058	31	negative regulation of biological process mtmr9,enpp1,pid1,dtx3l,mitf,cdk5rap2,atxn1,znf746,trip13,parp9,nf1,tbcd,cradd,acd,lamtor3,trim24,pard6a,hey2,ubqln1,traf3ip1,ctcf,bcl11a,nkx2-1,gak,dock8,usp3,igf2bp2,nfib,pard3,adgrb3,ncoa7
GO:1901987	0.0000100000	0.0000688058	5	regulation of cell cycle phase transition cep72,pid1,cdk5rap2,trip13,cradd
GO:0048518	0.0000100000	0.0000688058	35	positive regulation of biological process zxdc,mtmr9,pid1,dtx3l,h2afz,mitf,fam162a,cdk5rap2,adra1d,tnfaip8l3,pxn,znf746,parp9,nf1,tbcd,cradd,acd,lamtor3,trim24,camk4,creb3l2,pard6a,hey2,ubqln1,ctcf,bcl11a,nkx2-1,dock8,dock7,nfib,pard3,adgrb3,ncoa7,ttn,stard4
GO:0002761	0.0000100000	0.0000688058	3	regulation of myeloid leukocyte differentiation mitf,nf1,camk4
GO:0002762	0.0000100000	0.0000688058	1	negative regulation of myeloid leukocyte differentiation nf1
GO:0048522	0.0000100000	0.0000688058	32	positive regulation of cellular process zxdc,mtmr9,pid1,dtx3l,h2afz,mitf,fam162a,cdk5rap2,adra1d,tnfaip8l3,pxn,znf746,parp9,nf1,cradd,acd,lamtor3,trim24,camk4,creb3l2,hey2,ubqln1,ctcf,nkx2-1,dock8,dock7,nfib,pard3,adgrb3,ncoa7,ttn,stard4
GO:0035671	0.0000100000	0.0000688058	1	enone reductase activity akr1d1
GO:1901990	0.0000100000	0.0000688058	5	regulation of mitotic cell cycle phase transition cep72,pid1,cdk5rap2,trip13,cradd
GO:0010390	0.0000100000	0.0000688058	1	histone monoubiquitination dtx3l
GO:0034341	0.0000100000	0.0000688058	1	response to interferon-gamma flnb
GO:0045017	0.0000100000	0.0000688058	2	glycerolipid biosynthetic process mtmr9,agmo
GO:0048523	0.0000100000	0.0000688058	30	negative regulation of cellular process mtmr9,enpp1,pid1,dtx3l,mitf,cdk5rap2,atxn1,znf746,trip13,parp9,nf1,tbcd,cradd,acd,lamtor3,trim24,pard6a,hey2,ubqln1,traf3ip1,ctcf,bcl11a,nkx2-1,gak,dock8,usp3,igf2bp2,nfib,pard3,ncoa7
GO:0060633	0.0000100000	0.0000688058	1	negative regulation of transcription initiation from RNA polymerase II promoter
GO:0050840	0.0000100000	0.0000688058	1	extracellular matrix binding col11a1
GO:0034333	0.0000100000	0.0000688058	1	adherens junction assembly tbcd
GO:0010389	0.0000100000	0.0000688058	2	regulation of G2/M transition of mitotic cell cycle cep72,cdk5rap2
GO:0060662	0.0000100000	0.0000688058	1	salivary gland cavitation nfib
GO:0034332	0.0000100000	0.0000688058	1	adherens junction organization tbcd
GO:0016903	0.0000100000	0.0000688058	1	oxidoreductase activity, acting on the aldehyde or oxo group of
GO:0034330	0.0000100000	0.0000688058	3	cell junction organization tbcd,pard6a,pard3
GO:0008047	0.0000100000	0.0000688058	5	enzyme activator activity dtx3l,nf1,tbcd,lamtor3,adgrb3
GO:0061512	0.0000100000	0.0000688058	1	protein localization to cilium tbc1d32
GO:0071310	0.0000100000	0.0000688058	8	cellular response to organic substance enpp1,pid1,h2afz,lamtor3,trim24,rab35,flnb,dock8
GO:0001889	0.0000100000	0.0000688058	1	liver development nf1
GO:0051701	0.0000100000	0.0000688058	1	interaction with host kpna1
GO:0034329	0.0000100000	0.0000688058	3	cell junction assembly tbcd,pard6a,pard3
GO:0048545	0.0000100000	0.0000688058	5	response to steroid hormone hsd11b2,h2afz,tph2,gpr83,trim24
GO:1903706	0.0000100000	0.0000688058	3	regulation of hemopoiesis mitf,nf1,camk4
GO:1903707	0.0000100000	0.0000688058	1	negative regulation of hemopoiesis nf1
GO:0051716	0.0000100000	0.0000688058	21	cellular response to stimulus enpp1,pid1,dtx3l,h2afz,fam162a,pxn,trip13,tph2,parp9,nf1,cradd,acd,lamtor3,trim24,creb3l2,ubqln1,rab35,flnb,dock8,usp3,atp6v0d1
GO:0050867	0.0000100000	0.0000688058	1	positive regulation of cell activation dock8
GO:0050865	0.0000100000	0.0000688058	2	regulation of cell activation camk4,dock8
GO:0050863	0.0000100000	0.0000688058	2	regulation of T cell activation camk4,dock8
GO:0015631	0.0000100000	0.0000688058	3	tubulin binding cdk5rap2,tbcd,traf3ip1
GO:0046777	0.0000100000	0.0000688058	2	protein autophosphorylation mex3b,trim24
GO:0045446	0.0000100000	0.0000688058	1	endothelial cell differentiation hey2
GO:0060605	0.0000100000	0.0000688058	1	tube lumen cavitation nfib
GO:0004983	0.0000100000	0.0000688058	1	neuropeptide Y receptor activity gpr83
GO:0043271	0.0000100000	0.0000688058	1	negative regulation of ion transport ubqln1
GO:0005829	0.0000100000	0.0000688058	38	cytosol cep72,mtmr9,akr1d1,sbf2,cog5,dtx3l,dapp1,fam162a,mex3b,kpna1,cdk5rap2,slbp,gmpr,tnfaip8l3,atxn1,pxn,tph2,parp9,nf1,cradd,aasdhppt,exoc3,trim24,camk4,pard6a,ubqln1,rab35,flnb,atg4c,gak,dock8,zcchc7,pank2,igf2bp2,aldh1l1,pard3,ttn,smox
GO:0070405	0.0000100000	0.0000688058	1	ammonium ion binding nf1
GO:0070887	0.0000100000	0.0000688058	13	cellular response to chemical stimulus enpp1,pid1,h2afz,fam162a,pxn,tph2,lamtor3,trim24,ubqln1,rab35,flnb,dock8,atp6v0d1
GO:0050805	0.0000100000	0.0000688058	1	negative regulation of synaptic transmission nf1
GO:0004510	0.0000100000	0.0000688058	1	tryptophan 5-monooxygenase activity tph2
GO:0046794	0.0000100000	0.0000688058	1	transport of virus kpna1
GO:0070874	0.0000100000	0.0000688058	1	negative regulation of glycogen metabolic process enpp1
GO:0033048	0.0000100000	0.0000688058	1	negative regulation of mitotic sister chromatid segregation trip13
GO:0033046	0.0000100000	0.0000688058	1	negative regulation of sister chromatid segregation trip13
GO:0070873	0.0000100000	0.0000688058	1	regulation of glycogen metabolic process enpp1
GO:0033045	0.0000100000	0.0000688058	2	regulation of sister chromatid segregation trip13,ctcf
GO:0033043	0.0000100000	0.0000688058	9	regulation of organelle organization pid1,fam162a,cdk5rap2,pxn,trip13,tbcd,acd,traf3ip1,ctcf
GO:0050817	0.0000100000	0.0000688058	1	coagulation dock8
GO:0046316	0.0000100000	0.0000688058	1	gluconokinase activity idnk
GO:1902806	0.0000100000	0.0000688058	2	regulation of cell cycle G1/S phase transition pid1,cradd
GO:0033036	0.0000100000	0.0000688058	18	macromolecule localization cep72,cog5,dtx3l,tbc1d32,kpna1,acd,lamtor3,exoc3,tmem129,hey2,bcap29,ctcf,rab35,atg4c,gak,slmap,pard3,atp6v0d1
GO:0032182	0.0000100000	0.0000688058	1	ubiquitin-like protein binding ubqln1
GO:0046325	0.0000100000	0.0000688058	2	negative regulation of glucose import enpp1,pid1
GO:0046324	0.0000100000	0.0000688058	2	regulation of glucose import enpp1,pid1
GO:1901976	0.0000100000	0.0000688058	1	regulation of cell cycle checkpoint cdk5rap2
GO:0000132	0.0000100000	0.0000688058	1	establishment of mitotic spindle orientation cdk5rap2
GO:0005813	0.0000100000	0.0000688058	4	centrosome cep72,cdk5rap2,tbcd,pard6a
GO:2000107	0.0000100000	0.0000688058	1	negative regulation of leukocyte apoptotic process dock8
GO:0048511	0.0000100000	0.0000688058	2	rhythmic process tph2,nkx2-1
GO:0005815	0.0000100000	0.0000688058	6	microtubule organizing center cep72,cdk5rap2,tbcd,pard6a,traf3ip1,slmap
GO:0034356	0.0000100000	0.0000688058	1	NAD biosynthesis via nicotinamide riboside salvage pathway parp9
GO:2000106	0.0000100000	0.0000688058	1	regulation of leukocyte apoptotic process dock8
GO:2000104	0.0000100000	0.0000688058	1	negative regulation of DNA-dependent DNA replication pid1
GO:0003334	0.0000100000	0.0000688058	1	keratinocyte development flnb
GO:0006835	0.0000100000	0.0000688058	2	dicarboxylic acid transport slc26a4,nf1
GO:0006836	0.0000100000	0.0000688058	2	neurotransmitter transport slc6a19,nf1
GO:0070160	0.0000100000	0.0000688058	3	occluding junction tbcd,pard6a,pard3
GO:0070161	0.0000100000	0.0000688058	7	anchoring junction pxn,tbcd,lamtor3,flnb,gak,dock7,pard3
GO:0005506	0.0000100000	0.0000688058	2	iron ion binding agmo,tph2
GO:0051881	0.0000100000	0.0000688058	2	regulation of mitochondrial membrane potential pid1,pank2
GO:0071495	0.0000100000	0.0000688058	6	cellular response to endogenous stimulus enpp1,pid1,h2afz,lamtor3,trim24,rab35
GO:0072348	0.0000100000	0.0000688058	1	sulfur compound transport slc26a4
GO:0016651	0.0000100000	0.0000688058	1	oxidoreductase activity, acting on NAD(P)H gmpr
GO:1903650	0.0000100000	0.0000688058	1	negative regulation of cytoplasmic transport nf1
GO:0001159	0.0000100000	0.0000688058	7	core promoter proximal region DNA binding h2afz,mitf,znf746,ctcf,bcl11a,usp3,nfib
GO:0072330	0.0000100000	0.0000688058	1	monocarboxylic acid biosynthetic process akr1d1
GO:0052744	0.0000100000	0.0000688058	1	phosphatidylinositol monophosphate phosphatase activity mtmr9
GO:2001212	0.0000100000	0.0000688058	1	regulation of vasculogenesis hey2
GO:0016627	0.0000100000	0.0000688058	1	oxidoreductase activity, acting on the CH-CH group of donors akr1d1
GO:0034056	0.0000100000	0.0000688058	1	estrogen response element binding trim24
GO:0016628	0.0000100000	0.0000688058	1	oxidoreductase activity, acting on the CH-CH group of donors, NAD
GO:0035382	0.0000100000	0.0000688058	1	sterol transmembrane transport stard4
GO:0000278	0.0000100000	0.0000688058	2	mitotic cell cycle tbcd,usp3
GO:2000377	0.0000100000	0.0000688058	1	regulation of reactive oxygen species metabolic process pid1
GO:2000379	0.0000100000	0.0000688058	1	positive regulation of reactive oxygen species metabolic process pid1
GO:0016614	0.0000100000	0.0000688058	2	oxidoreductase activity, acting on CH-OH group of donors akr1d1,hsd11b2
GO:0035376	0.0000100000	0.0000688058	1	sterol import stard4
GO:2001241	0.0000100000	0.0000688058	1	positive regulation of extrinsic apoptotic signaling pathway in absence of
GO:2001242	0.0000100000	0.0000688058	1	regulation of intrinsic apoptotic signaling pathway ubqln1
GO:0016616	0.0000100000	0.0000688058	2	oxidoreductase activity, acting on the CH-OH group of donors, NAD
GO:0035371	0.0000100000	0.0000688058	1	microtubule plus-end cdk5rap2
GO:1901019	0.0000100000	0.0000688058	1	regulation of calcium ion transmembrane transporter activity ubqln1
GO:0005979	0.0000100000	0.0000688058	1	regulation of glycogen biosynthetic process enpp1
GO:0006826	0.0000100000	0.0000688058	1	iron ion transport atp6v0d1
GO:2001236	0.0000100000	0.0000688058	1	regulation of extrinsic apoptotic signaling pathway nf1
GO:2001238	0.0000100000	0.0000688058	1	positive regulation of extrinsic apoptotic signaling pathway nf1
GO:2001239	0.0000100000	0.0000688058	1	regulation of extrinsic apoptotic signaling pathway in absence of ligand
GO:2001233	0.0000100000	0.0000688058	4	regulation of apoptotic signaling pathway fam162a,nf1,cradd,ubqln1
GO:0051438	0.0000100000	0.0000688058	2	regulation of ubiquitin-protein transferase activity dtx3l,trip13
GO:0016620	0.0000100000	0.0000688058	1	oxidoreductase activity, acting on the aldehyde or oxo group of
GO:2001235	0.0000100000	0.0000688058	3	positive regulation of apoptotic signaling pathway fam162a,nf1,cradd
GO:0036294	0.0000100000	0.0000688058	2	cellular response to decreased oxygen levels fam162a,ubqln1
GO:0036295	0.0000100000	0.0000688058	1	cellular response to increased oxygen levels atp6v0d1
GO:0036296	0.0000100000	0.0000688058	1	response to increased oxygen levels atp6v0d1
GO:0061659	0.0000100000	0.0000688058	2	ubiquitin-like protein ligase activity trim24,tmem129
GO:0036293	0.0000100000	0.0000688058	4	response to decreased oxygen levels hsd11b2,fam162a,nf1,ubqln1
GO:0006886	0.0000100000	0.0000688058	6	intracellular protein transport kpna1,acd,tmem129,bcap29,atg4c,pard3
GO:0006885	0.0000100000	0.0000688058	2	regulation of pH slc26a4,atp6v0d1
GO:1901419	0.0000100000	0.0000688058	1	regulation of response to alcohol trim24
GO:0005547	0.0000100000	0.0000688058	2	phosphatidylinositol-3,4,5-trisphosphate binding dapp1,pard3
GO:0006879	0.0000100000	0.0000688058	1	cellular iron ion homeostasis atp6v0d1
GO:0005546	0.0000100000	0.0000688058	2	phosphatidylinositol-4,5-bisphosphate binding rab35,pard3
GO:0002039	0.0000100000	0.0000688058	1	p53 binding trim24
GO:0030505	0.0000100000	0.0000688058	1	inorganic diphosphate transport enpp1
GO:1902749	0.0000100000	0.0000688058	2	regulation of cell cycle G2/M phase transition cep72,cdk5rap2
GO:0071453	0.0000100000	0.0000688058	3	cellular response to oxygen levels fam162a,ubqln1,atp6v0d1
GO:0045178	0.0000100000	0.0000688058	1	basal part of cell dock7
GO:2000398	0.0000100000	0.0000688058	1	regulation of thymocyte aggregation camk4
GO:0071456	0.0000100000	0.0000688058	2	cellular response to hypoxia fam162a,ubqln1
GO:0050997	0.0000100000	0.0000688058	1	quaternary ammonium group binding nf1
GO:0071459	0.0000100000	0.0000688058	1	protein localization to chromosome, centromeric region ctcf
GO:0014031	0.0000100000	0.0000688058	1	mesenchymal cell development hey2
GO:0003382	0.0000100000	0.0000688058	1	epithelial cell morphogenesis flnb
GO:0060317	0.0000100000	0.0000688058	1	cardiac epithelial to mesenchymal transition hey2
GO:0006891	0.0000100000	0.0000688058	1	intra-Golgi vesicle-mediated transport cog5
GO:0006888	0.0000100000	0.0000688058	2	ER to Golgi vesicle-mediated transport cog5,creb3l2
GO:0045182	0.0000100000	0.0000688058	1	translation regulator activity igf2bp2
GO:2001258	0.0000100000	0.0000688058	1	negative regulation of cation channel activity ubqln1
GO:2001257	0.0000100000	0.0000688058	1	regulation of cation channel activity ubqln1
GO:0034097	0.0000100000	0.0000688058	3	response to cytokine pid1,flnb,dock8
GO:2001273	0.0000100000	0.0000688058	1	regulation of glucose import in response to insulin stimulus pid1
GO:2001274	0.0000100000	0.0000688058	1	negative regulation of glucose import in response to insulin stimulus
GO:0060343	0.0000100000	0.0000688058	1	trabecula formation hey2
GO:0014002	0.0000100000	0.0000688058	1	astrocyte development nf1
GO:0090199	0.0000100000	0.0000688058	1	regulation of release of cytochrome c from mitochondria fam162a
GO:0004683	0.0000100000	0.0000688058	1	calmodulin-dependent protein kinase activity camk4
GO:0006865	0.0000100000	0.0000688058	2	amino acid transport slc6a19,nf1
GO:0060347	0.0000100000	0.0000688058	1	heart trabecula formation hey2
GO:0045196	0.0000100000	0.0000688058	1	establishment or maintenance of neuroblast polarity dock7
GO:0002017	0.0000100000	0.0000688058	1	regulation of blood volume by renal aldosterone hsd11b2
GO:0030968	0.0000100000	0.0000688058	2	endoplasmic reticulum unfolded protein response creb3l2,atp6v0d1
GO:0072329	0.0000100000	0.0000688058	2	monocarboxylic acid catabolic process akr1d1,idnk
GO:0051865	0.0000100000	0.0000688058	1	protein autoubiquitination dtx3l
GO:0016657	0.0000100000	0.0000688058	1	oxidoreductase activity, acting on NAD(P)H, nitrogenous group as acceptor gmpr
GO:0014014	0.0000100000	0.0000688058	1	negative regulation of gliogenesis nf1
GO:0060332	0.0000100000	0.0000688058	1	positive regulation of response to interferon-gamma parp9
GO:0014013	0.0000100000	0.0000688058	1	regulation of gliogenesis nf1
GO:0048227	0.0000100000	0.0000688058	1	plasma membrane to endosome transport rab35
GO:0005543	0.0000100000	0.0000688058	7	phospholipid binding sbf2,dapp1,tnfaip8l3,nf1,anxa10,rab35,pard3
GO:0060335	0.0000100000	0.0000688058	1	positive regulation of interferon-gamma-mediated signaling pathway parp9
GO:1902305	0.0000100000	0.0000688058	1	regulation of sodium ion transmembrane transport slmap
GO:0005544	0.0000100000	0.0000688058	1	calcium-dependent phospholipid binding anxa10
GO:0002028	0.0000100000	0.0000688058	1	regulation of sodium ion transport slmap
GO:0072318	0.0000100000	0.0000688058	1	clathrin coat disassembly gak
GO:0014065	0.0000100000	0.0000688058	1	phosphatidylinositol 3-kinase signaling nf1
GO:0005592	0.0000100000	0.0000688058	1	collagen type XI trimer col11a1
GO:0002088	0.0000100000	0.0000688058	1	lens development in camera-type eye tbc1d32
GO:0008625	0.0000100000	0.0000688058	2	extrinsic apoptotic signaling pathway via death domain receptors nf1,cradd
GO:0009948	0.0000100000	0.0000688058	1	anterior/posterior axis specification hey2
GO:0030544	0.0000100000	0.0000688058	1	Hsp70 protein binding dnajb14
GO:0044728	0.0000100000	0.0000688058	1	DNA methylation or demethylation ctcf
GO:0046907	0.0000100000	0.0000688058	15	intracellular transport cog5,dtx3l,kpna1,slbp,atxn1,acd,creb3l2,tmem129,bcap29,traf3ip1,rab35,atg4c,gak,pard3,stard4
GO:0014070	0.0000100000	0.0000688058	5	response to organic cyclic compound hsd11b2,h2afz,tph2,gpr83,trim24
GO:0006457	0.0000100000	0.0000688058	3	protein folding tbcd,gak,dnajb14
GO:0006458	0.0000100000	0.0000688058	2	'de novo' protein folding gak,dnajb14
GO:0010948	0.0000100000	0.0000688058	3	negative regulation of cell cycle process cdk5rap2,trip13,cradd
GO:0051495	0.0000100000	0.0000688058	2	positive regulation of cytoskeleton organization cdk5rap2,pxn
GO:0051493	0.0000100000	0.0000688058	4	regulation of cytoskeleton organization cdk5rap2,pxn,tbcd,traf3ip1
GO:0051494	0.0000100000	0.0000688058	2	negative regulation of cytoskeleton organization cdk5rap2,tbcd
GO:0010941	0.0000100000	0.0000688058	10	regulation of cell death fam162a,tnfaip8l3,znf746,nf1,cradd,trim24,hey2,ubqln1,dock8,ncoa7
GO:0016241	0.0000100000	0.0000688058	2	regulation of macroautophagy lamtor3,atp6v0d1
GO:0019752	0.0000100000	0.0000688058	7	carboxylic acid metabolic process akr1d1,idnk,hibch,tph2,aasdhppt,pank2,aldh1l1
GO:0046916	0.0000100000	0.0000688058	1	cellular transition metal ion homeostasis atp6v0d1
GO:0042558	0.0000100000	0.0000688058	1	pteridine-containing compound metabolic process aldh1l1
GO:0014047	0.0000100000	0.0000688058	1	glutamate secretion nf1
GO:0046914	0.0000100000	0.0000688058	8	transition metal ion binding rnf24,enpp1,agmo,tph2,trim24,ctcf,zcchc7,usp3
GO:0043407	0.0000100000	0.0000688058	1	negative regulation of MAP kinase activity nf1
GO:0014044	0.0000100000	0.0000688058	1	Schwann cell development nf1
GO:0043409	0.0000100000	0.0000688058	1	negative regulation of MAPK cascade nf1
GO:0014043	0.0000100000	0.0000688058	1	negative regulation of neuron maturation bcl11a
GO:0014041	0.0000100000	0.0000688058	1	regulation of neuron maturation bcl11a
GO:0002062	0.0000100000	0.0000688058	2	chondrocyte differentiation creb3l2,nfib
GO:0002063	0.0000100000	0.0000688058	1	chondrocyte development col11a1
GO:0042551	0.0000100000	0.0000688058	1	neuron maturation adgrb3
GO:0042552	0.0000100000	0.0000688058	3	myelination sbf2,nf1,pard3
GO:0006417	0.0000100000	0.0000688058	1	regulation of translation igf2bp2
GO:0051020	0.0000100000	0.0000688058	2	GTPase binding pard6a,dock7
GO:0042560	0.0000100000	0.0000688058	1	pteridine-containing compound catabolic process aldh1l1
GO:0016234	0.0000100000	0.0000688058	2	inclusion body atxn1,ubqln1
GO:0016235	0.0000100000	0.0000688058	1	aggresome ubqln1
GO:1904590	0.0000100000	0.0000688058	1	negative regulation of protein import nf1
GO:0051028	0.0000100000	0.0000688058	2	mRNA transport slbp,igf2bp2
GO:0016236	0.0000100000	0.0000688058	1	macroautophagy ubqln1
GO:0046928	0.0000100000	0.0000688058	1	regulation of neurotransmitter secretion nf1
GO:0005581	0.0000100000	0.0000688058	2	collagen trimer gldn,col11a1
GO:0046929	0.0000100000	0.0000688058	1	negative regulation of neurotransmitter secretion nf1
GO:0008610	0.0000100000	0.0000688058	4	lipid biosynthetic process mtmr9,akr1d1,hsd11b2,agmo
GO:0005583	0.0000100000	0.0000688058	1	fibrillar collagen trimer col11a1
GO:0014051	0.0000100000	0.0000688058	1	gamma-aminobutyric acid secretion nf1
GO:0010922	0.0000100000	0.0000688058	1	positive regulation of phosphatase activity mtmr9
GO:0030992	0.0000100000	0.0000688058	1	intraciliary transport particle B traf3ip1
GO:1901020	0.0000100000	0.0000688058	1	negative regulation of calcium ion transmembrane transporter activity ubqln1
GO:1903201	0.0000100000	0.0000688058	2	regulation of oxidative stress-induced cell death ubqln1,ncoa7
GO:0009991	0.0000100000	0.0000688058	3	response to extracellular stimulus hsd11b2,slc6a19,tph2
GO:1902358	0.0000100000	0.0000688058	1	sulfate transmembrane transport slc26a4
GO:0005158	0.0000100000	0.0000688058	1	insulin receptor binding enpp1
GO:0051444	0.0000100000	0.0000688058	2	negative regulation of ubiquitin-protein transferase activity dtx3l,trip13
GO:0048284	0.0000100000	0.0000688058	1	organelle fusion ubqln1
GO:0098534	0.0000100000	0.0000688058	2	centriole assembly cep72,cdk5rap2
GO:0017148	0.0000100000	0.0000688058	1	negative regulation of translation igf2bp2
GO:0031433	0.0000100000	0.0000688058	1	telethonin binding ttn
GO:1900181	0.0000100000	0.0000688058	1	negative regulation of protein localization to nucleus nf1
GO:0042981	0.0000100000	0.0000688058	8	regulation of apoptotic process fam162a,tnfaip8l3,nf1,cradd,trim24,hey2,ubqln1,dock8
GO:0007346	0.0000100000	0.0000688058	5	regulation of mitotic cell cycle cep72,pid1,cdk5rap2,trip13,cradd
GO:0051453	0.0000100000	0.0000688058	1	regulation of intracellular pH atp6v0d1
GO:0070193	0.0000100000	0.0000688058	1	synaptonemal complex organization trip13
GO:0051452	0.0000100000	0.0000688058	1	intracellular pH reduction atp6v0d1
GO:0010507	0.0000100000	0.0000688058	1	negative regulation of autophagy mtmr9
GO:0010506	0.0000100000	0.0000688058	3	regulation of autophagy mtmr9,lamtor3,atp6v0d1
GO:0030573	0.0000100000	0.0000688058	1	bile acid catabolic process akr1d1
GO:0016289	0.0000100000	0.0000688058	1	CoA hydrolase activity hibch
GO:1900180	0.0000100000	0.0000688058	3	regulation of protein localization to nucleus dtx3l,parp9,nf1
GO:0017119	0.0000100000	0.0000688058	1	Golgi transport complex cog5
GO:0042990	0.0000100000	0.0000688058	1	regulation of transcription factor import into nucleus nf1
GO:0042992	0.0000100000	0.0000688058	1	negative regulation of transcription factor import into nucleus nf1
GO:0042995	0.0000100000	0.0000688058	10	cell projection gldn,tbc1d32,kpna1,pxn,tph2,nf1,pard6a,traf3ip1,dock7,nfib
GO:0006469	0.0000100000	0.0000688058	1	negative regulation of protein kinase activity nf1
GO:0010959	0.0000100000	0.0000688058	2	regulation of metal ion transport ubqln1,slmap
GO:0009968	0.0000100000	0.0000688058	7	negative regulation of signal transduction enpp1,pid1,nf1,hey2,ubqln1,traf3ip1,nkx2-1
GO:0019787	0.0000100000	0.0000688058	3	ubiquitin-like protein transferase activity dtx3l,trim24,tmem129
GO:0006470	0.0000100000	0.0000688058	1	protein dephosphorylation dapp1
GO:0009988	0.0000100000	0.0000688058	2	cell-cell recognition izumo1r,dock8
GO:0097677	0.0000100000	0.0000688058	2	STAT family protein binding dtx3l,parp9
GO:0010962	0.0000100000	0.0000688058	1	regulation of glucan biosynthetic process enpp1
GO:0031400	0.0000100000	0.0000688058	9	negative regulation of protein modification process enpp1,pid1,dtx3l,trip13,nf1,pard6a,traf3ip1,pard3,ncoa7
GO:0031401	0.0000100000	0.0000688058	6	positive regulation of protein modification process mtmr9,tnfaip8l3,parp9,lamtor3,ubqln1,dock7
GO:0022407	0.0000100000	0.0000688058	2	regulation of cell-cell adhesion camk4,dock8
GO:0030030	0.0000100000	0.0000688058	6	cell projection organization gldn,rab35,dock7,nfib,pard3,atp6v0d1
GO:0022409	0.0000100000	0.0000688058	1	positive regulation of cell-cell adhesion dock8
GO:0008104	0.0000100000	0.0000688058	18	protein localization cep72,cog5,dtx3l,tbc1d32,kpna1,acd,lamtor3,exoc3,tmem129,hey2,bcap29,ctcf,rab35,atg4c,gak,slmap,pard3,atp6v0d1
GO:0022404	0.0000100000	0.0000688058	1	molting cycle process nf1
GO:0022405	0.0000100000	0.0000688058	1	hair cycle process nf1
GO:0086080	0.0000100000	0.0000688058	1	protein binding involved in heterotypic cell-cell adhesion gldn
GO:0032688	0.0000100000	0.0000688058	1	negative regulation of interferon-beta production traf3ip1
GO:0007264	0.0000100000	0.0000688058	3	small GTPase mediated signal transduction nf1,dock8,dock7
GO:0005085	0.0000100000	0.0000688058	3	guanyl-nucleotide exchange factor activity sbf2,dock8,dock7
GO:0007269	0.0000100000	0.0000688058	1	neurotransmitter secretion nf1
GO:0001953	0.0000100000	0.0000688058	1	negative regulation of cell-matrix adhesion nf1
GO:0033522	0.0000100000	0.0000688058	1	histone H2A ubiquitination dtx3l
GO:0030010	0.0000100000	0.0000688058	2	establishment of cell polarity dock7,pard3
GO:1904063	0.0000100000	0.0000688058	1	negative regulation of cation transmembrane transport ubqln1
GO:1904062	0.0000100000	0.0000688058	2	regulation of cation transmembrane transport ubqln1,slmap
GO:0033523	0.0000100000	0.0000688058	1	histone H2B ubiquitination dtx3l
GO:0070508	0.0000100000	0.0000688058	1	cholesterol import stard4
GO:0019219	0.0000100000	0.0000688058	25	regulation of nucleobase-containing compound metabolic process zxdc,znf777,pid1,dtx3l,h2afz,mitf,kpna1,cdk5rap2,atxn1,znf746,trip13,parp9,nf1,acd,brd9,trim24,camk4,creb3l2,hey2,ctcf,bcl11a,nkx2-1,usp3,nfib,ncoa7
GO:0070507	0.0000100000	0.0000688058	3	regulation of microtubule cytoskeleton organization cdk5rap2,tbcd,traf3ip1
GO:0009893	0.0000100000	0.0000688058	31	positive regulation of metabolic process zxdc,mtmr9,pid1,dtx3l,h2afz,mitf,fam162a,cdk5rap2,tnfaip8l3,znf746,parp9,nf1,tbcd,cradd,acd,lamtor3,trim24,camk4,creb3l2,hey2,ubqln1,ctcf,bcl11a,nkx2-1,dock8,dock7,nfib,adgrb3,ncoa7,ttn,stard4
GO:0009892	0.0000100000	0.0000688058	23	negative regulation of metabolic process mtmr9,enpp1,pid1,dtx3l,mitf,atxn1,znf746,trip13,parp9,nf1,acd,trim24,pard6a,hey2,traf3ip1,ctcf,bcl11a,nkx2-1,usp3,igf2bp2,nfib,pard3,ncoa7
GO:0009891	0.0000100000	0.0000688058	19	positive regulation of biosynthetic process zxdc,pid1,dtx3l,h2afz,mitf,cdk5rap2,znf746,parp9,nf1,acd,trim24,camk4,creb3l2,hey2,ctcf,nkx2-1,nfib,ncoa7,stard4
GO:0009890	0.0000100000	0.0000688058	15	negative regulation of biosynthetic process enpp1,pid1,mitf,atxn1,znf746,parp9,acd,trim24,hey2,ctcf,bcl11a,nkx2-1,usp3,igf2bp2,nfib
GO:0044212	0.0000100000	0.0000688058	11	transcription regulatory region DNA binding h2afz,mitf,cdk5rap2,znf746,trim24,creb3l2,ctcf,bcl11a,nkx2-1,usp3,nfib
GO:0097191	0.0000100000	0.0000688058	2	extrinsic apoptotic signaling pathway nf1,cradd
GO:0009896	0.0000100000	0.0000688058	2	positive regulation of catabolic process dtx3l,ubqln1
GO:0008565	0.0000100000	0.0000688058	1	protein transporter activity kpna1
GO:0042035	0.0000100000	0.0000688058	2	regulation of cytokine biosynthetic process igf2bp2,mast2
GO:0009894	0.0000100000	0.0000688058	6	regulation of catabolic process mtmr9,dtx3l,trip13,lamtor3,ubqln1,atp6v0d1
GO:1901800	0.0000100000	0.0000688058	1	positive regulation of proteasomal protein catabolic process ubqln1
GO:0044216	0.0000100000	0.0000688058	1	other organism cell kpna1
GO:0044217	0.0000100000	0.0000688058	1	other organism part kpna1
GO:0021532	0.0000100000	0.0000688058	1	neural tube patterning traf3ip1
GO:0009409	0.0000100000	0.0000688058	1	response to cold gmpr
GO:2000816	0.0000100000	0.0000688058	1	negative regulation of mitotic sister chromatid separation trip13
GO:0009408	0.0000100000	0.0000688058	1	response to heat nf1
GO:0010879	0.0000100000	0.0000688058	1	cholesterol transport involved in cholesterol storage stard4
GO:0019220	0.0000100000	0.0000688058	12	regulation of phosphate metabolic process mtmr9,enpp1,pid1,tnfaip8l3,parp9,nf1,lamtor3,pard6a,traf3ip1,dock7,pard3,ttn
GO:0019222	0.0000100000	0.0000688058	46	regulation of metabolic process zxdc,znf777,mtmr9,enpp1,sbf2,pid1,dtx3l,h2afz,mitf,fam162a,kpna1,cdk5rap2,tnfaip8l3,atxn1,znf746,trip13,parp9,nf1,tbcd,cradd,acd,lamtor3,brd9,trim24,camk4,creb3l2,pard6a,hey2,ubqln1,traf3ip1,ctcf,bcl11a,nkx2-1,dock8,dock7,usp3,pank2,igf2bp2,nfib,pard3,adgrb3,ncoa7,ttn,stard4,mast2,atp6v0d1
GO:0031333	0.0000100000	0.0000688058	3	negative regulation of protein complex assembly tbcd,hey2,traf3ip1
GO:0033993	0.0000100000	0.0000688058	6	response to lipid pid1,hsd11b2,h2afz,tph2,gpr83,trim24
GO:0010877	0.0000100000	0.0000688058	1	lipid transport involved in lipid storage stard4
GO:0030002	0.0000100000	0.0000688058	1	cellular anion homeostasis enpp1
GO:0031331	0.0000100000	0.0000688058	2	positive regulation of cellular catabolic process dtx3l,ubqln1
GO:0017048	0.0000100000	0.0000688058	2	Rho GTPase binding pard6a,dock7
GO:0030004	0.0000100000	0.0000688058	1	cellular monovalent inorganic cation homeostasis atp6v0d1
GO:0010873	0.0000100000	0.0000688058	1	positive regulation of cholesterol esterification stard4
GO:0031334	0.0000100000	0.0000688058	2	positive regulation of protein complex assembly mitf,cdk5rap2
GO:0010872	0.0000100000	0.0000688058	1	regulation of cholesterol esterification stard4
GO:0031329	0.0000100000	0.0000688058	6	regulation of cellular catabolic process mtmr9,dtx3l,trip13,lamtor3,ubqln1,atp6v0d1
GO:0031327	0.0000100000	0.0000688058	15	negative regulation of cellular biosynthetic process enpp1,pid1,mitf,atxn1,znf746,parp9,acd,trim24,hey2,ctcf,bcl11a,nkx2-1,usp3,igf2bp2,nfib
GO:0031328	0.0000100000	0.0000688058	19	positive regulation of cellular biosynthetic process zxdc,pid1,dtx3l,h2afz,mitf,cdk5rap2,znf746,parp9,nf1,acd,trim24,camk4,creb3l2,hey2,ctcf,nkx2-1,nfib,ncoa7,stard4
GO:0001932	0.0000100000	0.0000688058	11	regulation of protein phosphorylation enpp1,pid1,tnfaip8l3,parp9,nf1,lamtor3,pard6a,traf3ip1,dock7,pard3,ttn
GO:0001933	0.0000100000	0.0000688058	6	negative regulation of protein phosphorylation enpp1,pid1,nf1,pard6a,traf3ip1,pard3
GO:0050900	0.0000100000	0.0000688058	1	leukocyte migration dock8
GO:2000820	0.0000100000	0.0000688058	1	negative regulation of transcription from RNA polymerase II promoter involved
GO:0001937	0.0000100000	0.0000688058	1	negative regulation of endothelial cell proliferation nf1
GO:0001938	0.0000100000	0.0000688058	1	positive regulation of endothelial cell proliferation nf1
GO:0031325	0.0000100000	0.0000688058	26	positive regulation of cellular metabolic process zxdc,mtmr9,pid1,dtx3l,h2afz,mitf,fam162a,cdk5rap2,tnfaip8l3,znf746,parp9,nf1,cradd,acd,lamtor3,trim24,camk4,creb3l2,hey2,ubqln1,ctcf,nkx2-1,dock7,nfib,ncoa7,stard4
GO:0071824	0.0000100000	0.0000688058	2	protein-DNA complex subunit organization hey2,ctcf
GO:0031326	0.0000100000	0.0000688058	28	regulation of cellular biosynthetic process zxdc,znf777,enpp1,pid1,dtx3l,h2afz,mitf,cdk5rap2,atxn1,znf746,trip13,parp9,nf1,acd,brd9,trim24,camk4,creb3l2,hey2,ctcf,bcl11a,nkx2-1,usp3,igf2bp2,nfib,ncoa7,stard4,mast2
GO:0017038	0.0000100000	0.0000688058	1	protein import kpna1
GO:0031323	0.0000100000	0.0000688058	42	regulation of cellular metabolic process zxdc,znf777,mtmr9,enpp1,pid1,dtx3l,h2afz,mitf,fam162a,kpna1,cdk5rap2,tnfaip8l3,atxn1,znf746,trip13,parp9,nf1,cradd,acd,lamtor3,brd9,trim24,camk4,creb3l2,pard6a,hey2,ubqln1,traf3ip1,ctcf,bcl11a,nkx2-1,dock7,usp3,pank2,igf2bp2,nfib,pard3,ncoa7,ttn,stard4,mast2,atp6v0d1
GO:0031324	0.0000100000	0.0000688058	23	negative regulation of cellular metabolic process mtmr9,enpp1,pid1,dtx3l,mitf,atxn1,znf746,trip13,parp9,nf1,acd,trim24,pard6a,hey2,traf3ip1,ctcf,bcl11a,nkx2-1,usp3,igf2bp2,nfib,pard3,ncoa7
GO:0032655	0.0000100000	0.0000688058	1	regulation of interleukin-12 production mast2
GO:0070925	0.0000100000	0.0000688058	5	organelle assembly cep72,cdk5rap2,ubqln1,atg4c,ttn
GO:1903169	0.0000100000	0.0000688058	1	regulation of calcium ion transmembrane transport ubqln1
GO:0002832	0.0000100000	0.0000688058	1	negative regulation of response to biotic stimulus traf3ip1
GO:0001502	0.0000100000	0.0000688058	1	cartilage condensation col11a1
GO:0001505	0.0000100000	0.0000688058	1	regulation of neurotransmitter levels nf1
GO:0031398	0.0000100000	0.0000688058	1	positive regulation of protein ubiquitination ubqln1
GO:0031399	0.0000100000	0.0000688058	17	regulation of protein modification process mtmr9,enpp1,pid1,dtx3l,tnfaip8l3,trip13,parp9,nf1,lamtor3,pard6a,ubqln1,traf3ip1,ctcf,dock7,pard3,ncoa7,ttn
GO:0031396	0.0000100000	0.0000688058	3	regulation of protein ubiquitination dtx3l,trip13,ubqln1
GO:0045979	0.0000100000	0.0000688058	1	positive regulation of nucleoside metabolic process pid1
GO:0033572	0.0000100000	0.0000688058	1	transferrin transport atp6v0d1
GO:0008156	0.0000100000	0.0000688058	2	negative regulation of DNA replication pid1,acd
GO:0045978	0.0000100000	0.0000688058	1	negative regulation of nucleoside metabolic process pid1
GO:0046823	0.0000100000	0.0000688058	1	negative regulation of nucleocytoplasmic transport nf1
GO:0045980	0.0000100000	0.0000688058	1	negative regulation of nucleotide metabolic process pid1
GO:0045981	0.0000100000	0.0000688058	2	positive regulation of nucleotide metabolic process pid1,nf1
GO:0010468	0.0000100000	0.0000688058	24	regulation of gene expression zxdc,znf777,pid1,dtx3l,h2afz,mitf,cdk5rap2,atxn1,znf746,parp9,nf1,brd9,trim24,camk4,creb3l2,hey2,ctcf,bcl11a,nkx2-1,usp3,igf2bp2,nfib,ncoa7,ttn
GO:0030055	0.0000100000	0.0000688058	5	cell-substrate junction pxn,lamtor3,flnb,gak,dock7
GO:0033566	0.0000100000	0.0000688058	1	gamma-tubulin complex localization cep72
GO:0014823	0.0000100000	0.0000688058	1	response to activity tph2
GO:0010464	0.0000100000	0.0000688058	1	regulation of mesenchymal cell proliferation nfib
GO:1903170	0.0000100000	0.0000688058	1	negative regulation of calcium ion transmembrane transport ubqln1
GO:0007272	0.0000100000	0.0000688058	3	ensheathment of neurons sbf2,nf1,pard3
GO:0005096	0.0000100000	0.0000688058	3	GTPase activator activity nf1,tbcd,adgrb3
GO:0043325	0.0000100000	0.0000688058	1	phosphatidylinositol-3,4-bisphosphate binding dapp1
GO:0045992	0.0000100000	0.0000688058	1	negative regulation of embryonic development traf3ip1
GO:0033554	0.0000100000	0.0000688058	12	cellular response to stress dtx3l,fam162a,pxn,trip13,parp9,nf1,cradd,acd,creb3l2,ubqln1,usp3,atp6v0d1
GO:0032228	0.0000100000	0.0000688058	1	regulation of synaptic transmission, GABAergic nf1
GO:0070936	0.0000100000	0.0000688058	1	protein K48-linked ubiquitination dtx3l
GO:0046849	0.0000100000	0.0000688058	1	bone remodeling mitf
GO:0097164	0.0000100000	0.0000688058	2	ammonium ion metabolic process tph2,smox
GO:0008139	0.0000100000	0.0000688058	1	nuclear localization sequence binding kpna1
GO:0097154	0.0000100000	0.0000688058	1	GABAergic neuron differentiation nkx2-1
GO:0046850	0.0000100000	0.0000688058	1	regulation of bone remodeling nf1
GO:0032292	0.0000100000	0.0000688058	2	peripheral nervous system axon ensheathment nf1,pard3
GO:0008188	0.0000100000	0.0000688058	1	neuropeptide receptor activity gpr83
GO:0047787	0.0000100000	0.0000688058	1	delta4-3-oxosteroid 5beta-reductase activity akr1d1
GO:0022008	0.0000100000	0.0000688058	1	neurogenesis cdk5rap2
GO:0045124	0.0000100000	0.0000688058	1	regulation of bone resorption nf1
GO:0090174	0.0000100000	0.0000688058	1	organelle membrane fusion ubqln1
GO:0003730	0.0000100000	0.0000688058	1	mRNA 3'-UTR binding igf2bp2
GO:0044281	0.0000100000	0.0000688058	11	small molecule metabolic process akr1d1,idnk,enpp1,hibch,gmpr,agmo,tph2,parp9,aasdhppt,pank2,aldh1l1
GO:0046460	0.0000100000	0.0000688058	1	neutral lipid biosynthetic process agmo
GO:1901859	0.0000100000	0.0000688058	1	negative regulation of mitochondrial DNA metabolic process pid1
GO:1901858	0.0000100000	0.0000688058	1	regulation of mitochondrial DNA metabolic process pid1
GO:0022011	0.0000100000	0.0000688058	2	myelination in peripheral nervous system nf1,pard3
GO:0044282	0.0000100000	0.0000688058	4	small molecule catabolic process akr1d1,idnk,hibch,aldh1l1
GO:0070562	0.0000100000	0.0000688058	1	regulation of vitamin D receptor signaling pathway trim24
GO:0005903	0.0000100000	0.0000688058	2	brush border flnb,slc9a3
GO:0046463	0.0000100000	0.0000688058	1	acylglycerol biosynthetic process agmo
GO:0003729	0.0000100000	0.0000688058	2	mRNA binding slbp,igf2bp2
GO:0015705	0.0000100000	0.0000688058	1	iodide transport slc26a4
GO:0033135	0.0000100000	0.0000688058	1	regulation of peptidyl-serine phosphorylation dock7
GO:0033138	0.0000100000	0.0000688058	1	positive regulation of peptidyl-serine phosphorylation dock7
GO:0010498	0.0000100000	0.0000688058	2	proteasomal protein catabolic process tmem129,ubqln1
GO:0010033	0.0000100000	0.0000688058	13	response to organic substance enpp1,pid1,hsd11b2,h2afz,tph2,gpr83,lamtor3,trim24,tmem129,rab35,flnb,nkx2-1,dock8
GO:0051817	0.0000100000	0.0000688058	1	modification of morphology or physiology of other organism involved in
GO:1900542	0.0000100000	0.0000688058	2	regulation of purine nucleotide metabolic process pid1,nf1
GO:1900544	0.0000100000	0.0000688058	2	positive regulation of purine nucleotide metabolic process pid1,nf1
GO:0000226	0.0000100000	0.0000688058	3	microtubule cytoskeleton organization cep72,cdk5rap2,dock7
GO:1900543	0.0000100000	0.0000688058	1	negative regulation of purine nucleotide metabolic process pid1
GO:2000406	0.0000100000	0.0000688058	1	positive regulation of T cell migration dock8
GO:0005912	0.0000100000	0.0000688058	7	adherens junction pxn,tbcd,lamtor3,flnb,gak,dock7,pard3
GO:2000404	0.0000100000	0.0000688058	1	regulation of T cell migration dock8
GO:0001556	0.0000100000	0.0000688058	1	oocyte maturation trip13
GO:0061608	0.0000100000	0.0000688058	1	nuclear import signal receptor activity kpna1
GO:0044295	0.0000100000	0.0000688058	1	axonal growth cone pard3
GO:0015718	0.0000100000	0.0000688058	1	monocarboxylic acid transport nf1
GO:0030099	0.0000100000	0.0000688058	2	myeloid cell differentiation mitf,camk4
GO:0098902	0.0000100000	0.0000688058	1	regulation of membrane depolarization during action potential slmap
GO:0035306	0.0000100000	0.0000688058	1	positive regulation of dephosphorylation mtmr9
GO:0035307	0.0000100000	0.0000688058	1	positive regulation of protein dephosphorylation mtmr9
GO:0098901	0.0000100000	0.0000688058	1	regulation of cardiac muscle cell action potential slmap
GO:2000403	0.0000100000	0.0000688058	1	positive regulation of lymphocyte migration dock8
GO:2000401	0.0000100000	0.0000688058	1	regulation of lymphocyte migration dock8
GO:0032271	0.0000100000	0.0000688058	2	regulation of protein polymerization cdk5rap2,tbcd
GO:0061630	0.0000100000	0.0000688058	2	ubiquitin protein ligase activity trim24,tmem129
GO:0032272	0.0000100000	0.0000688058	1	negative regulation of protein polymerization tbcd
GO:0032273	0.0000100000	0.0000688058	1	positive regulation of protein polymerization cdk5rap2
GO:0090150	0.0000100000	0.0000688058	2	establishment of protein localization to membrane atg4c,pard3
GO:0060304	0.0000100000	0.0000688058	1	regulation of phosphatidylinositol dephosphorylation mtmr9
GO:0003700	0.0000100000	0.0000688058	9	transcription factor activity, sequence-specific DNA binding zxdc,mitf,znf746,creb3l2,hey2,ctcf,bcl11a,nkx2-1,nfib
GO:0046486	0.0000100000	0.0000688058	2	glycerolipid metabolic process mtmr9,agmo
GO:0070584	0.0000100000	0.0000688058	2	mitochondrion morphogenesis pid1,pank2
GO:0046485	0.0000100000	0.0000688058	1	ether lipid metabolic process agmo
GO:0032268	0.0000100000	0.0000688058	20	regulation of cellular protein metabolic process mtmr9,enpp1,pid1,dtx3l,fam162a,tnfaip8l3,trip13,parp9,nf1,cradd,lamtor3,pard6a,ubqln1,traf3ip1,ctcf,dock7,igf2bp2,pard3,ncoa7,ttn
GO:0032266	0.0000100000	0.0000688058	1	phosphatidylinositol-3-phosphate binding pard3
GO:0032269	0.0000100000	0.0000688058	10	negative regulation of cellular protein metabolic process enpp1,pid1,dtx3l,trip13,nf1,pard6a,traf3ip1,igf2bp2,pard3,ncoa7
GO:0050974	0.0000100000	0.0000688058	1	detection of mechanical stimulus involved in sensory perception col11a1
GO:0090162	0.0000100000	0.0000688058	1	establishment of epithelial cell polarity pard3
GO:0048667	0.0000100000	0.0000688058	1	cell morphogenesis involved in neuron differentiation tbcd
GO:0045162	0.0000100000	0.0000688058	1	clustering of voltage-gated sodium channels gldn
GO:0050982	0.0000100000	0.0000688058	2	detection of mechanical stimulus col11a1,ttn
GO:0003712	0.0000100000	0.0000688058	4	transcription cofactor activity trip13,trim24,ctcf,ncoa7
GO:0045161	0.0000100000	0.0000688058	1	neuronal ion channel clustering gldn
GO:0003713	0.0000100000	0.0000688058	2	transcription coactivator activity trim24,ncoa7
GO:0070577	0.0000100000	0.0000688058	2	lysine-acetylated histone binding brd9,trim24
GO:1990837	0.0000100000	0.0000688058	9	sequence-specific double-stranded DNA binding h2afz,mitf,znf746,hey2,ctcf,bcl11a,nkx2-1,usp3,nfib
GO:0010001	0.0000100000	0.0000688058	2	glial cell differentiation nkx2-1,nfib
GO:0009072	0.0000100000	0.0000688058	1	aromatic amino acid family metabolic process tph2
GO:0034035	0.0000100000	0.0000688058	1	purine ribonucleoside bisphosphate metabolic process enpp1
GO:0034032	0.0000100000	0.0000688058	2	purine nucleoside bisphosphate metabolic process enpp1,pank2
GO:0001102	0.0000100000	0.0000688058	1	RNA polymerase II activating transcription factor binding hey2
GO:0043392	0.0000100000	0.0000688058	1	negative regulation of DNA binding hey2
GO:0042060	0.0000100000	0.0000688058	1	wound healing nf1
GO:0030902	0.0000100000	0.0000688058	1	hindbrain development nfib
GO:0033179	0.0000100000	0.0000688058	1	proton-transporting V-type ATPase, V0 domain atp6v0d1
GO:0050910	0.0000100000	0.0000688058	1	detection of mechanical stimulus involved in sensory perception of sound
GO:0014898	0.0000100000	0.0000688058	1	cardiac muscle hypertrophy in response to stress hey2
GO:0014897	0.0000100000	0.0000688058	2	striated muscle hypertrophy hey2,ttn
GO:0014896	0.0000100000	0.0000688058	2	muscle hypertrophy hey2,ttn
GO:0009083	0.0000100000	0.0000688058	1	branched-chain amino acid catabolic process hibch
GO:0033177	0.0000100000	0.0000688058	1	proton-transporting two-sector ATPase complex, proton-transporting domain atp6v0d1
GO:0033176	0.0000100000	0.0000688058	1	proton-transporting V-type ATPase complex atp6v0d1
GO:0044249	0.0000100000	0.0000688058	24	cellular biosynthetic process zxdc,znf777,mtmr9,akr1d1,mitf,slbp,gmpr,agmo,atxn1,znf746,trip13,tph2,parp9,brd9,trim24,creb3l2,hey2,ctcf,bcl11a,nkx2-1,pank2,nfib,ncoa7,smox
GO:0044248	0.0000100000	0.0000688058	9	cellular catabolic process akr1d1,idnk,enpp1,kpna1,hibch,tmem129,ubqln1,usp3,aldh1l1
GO:0003300	0.0000100000	0.0000688058	2	cardiac muscle hypertrophy hey2,ttn
GO:0045580	0.0000100000	0.0000688058	1	regulation of T cell differentiation camk4
GO:0060716	0.0000100000	0.0000688058	1	labyrinthine layer blood vessel development hey2
GO:0070513	0.0000100000	0.0000688058	1	death domain binding cradd
GO:0009057	0.0000100000	0.0000688058	5	macromolecule catabolic process kpna1,trim24,tmem129,ubqln1,usp3
GO:0009056	0.0000100000	0.0000688058	12	catabolic process akr1d1,idnk,enpp1,kpna1,hibch,trim24,tmem129,ubqln1,usp3,aldh1l1,col11a1,smox
GO:0090596	0.0000100000	0.0000688058	1	sensory organ morphogenesis nf1
GO:0009058	0.0000100000	0.0000688058	26	biosynthetic process zxdc,znf777,mtmr9,akr1d1,hsd11b2,mitf,slbp,gmpr,agmo,atxn1,znf746,trip13,tph2,parp9,brd9,trim24,creb3l2,hey2,ctcf,bcl11a,nkx2-1,pank2,aldh1l1,nfib,ncoa7,smox
GO:0022027	0.0000100000	0.0000688058	1	interkinetic nuclear migration dock7
GO:0000242	0.0000100000	0.0000688058	1	pericentriolar material cdk5rap2
GO:0005923	0.0000100000	0.0000688058	3	bicellular tight junction tbcd,pard6a,pard3
GO:0005925	0.0000100000	0.0000688058	5	focal adhesion pxn,lamtor3,flnb,gak,dock7
GO:0005924	0.0000100000	0.0000688058	5	cell-substrate adherens junction pxn,lamtor3,flnb,gak,dock7
GO:0044265	0.0000100000	0.0000688058	4	cellular macromolecule catabolic process kpna1,tmem129,ubqln1,usp3
GO:0005929	0.0000100000	0.0000688058	2	cilium tbc1d32,traf3ip1
GO:0010038	0.0000100000	0.0000688058	2	response to metal ion tph2,ttn
GO:1990868	0.0000100000	0.0000688058	1	response to chemokine dock8
GO:1990869	0.0000100000	0.0000688058	1	cellular response to chemokine dock8
GO:0070542	0.0000100000	0.0000688058	1	response to fatty acid pid1
GO:0010035	0.0000100000	0.0000688058	2	response to inorganic substance tph2,ttn
GO:0045599	0.0000100000	0.0000688058	1	negative regulation of fat cell differentiation enpp1
GO:0001101	0.0000100000	0.0000688058	2	response to acid chemical pid1,lamtor3
GO:0044270	0.0000100000	0.0000688058	3	cellular nitrogen compound catabolic process enpp1,kpna1,aldh1l1
GO:0044271	0.0000100000	0.0000688058	21	cellular nitrogen compound biosynthetic process zxdc,znf777,mitf,slbp,gmpr,atxn1,znf746,trip13,tph2,parp9,brd9,trim24,creb3l2,hey2,ctcf,bcl11a,nkx2-1,pank2,nfib,ncoa7,smox
GO:0001578	0.0000100000	0.0000688058	1	microtubule bundle formation cdk5rap2
GO:0005938	0.0000100000	0.0000688058	4	cell cortex pxn,pard6a,flnb,pard3
GO:0042098	0.0000100000	0.0000688058	1	T cell proliferation dock8
GO:0044275	0.0000100000	0.0000688058	1	cellular carbohydrate catabolic process idnk
GO:0014888	0.0000100000	0.0000688058	1	striated muscle adaptation hey2
GO:0014887	0.0000100000	0.0000688058	1	cardiac muscle adaptation hey2
GO:0060486	0.0000100000	0.0000688058	2	Clara cell differentiation nkx2-1,nfib
GO:0060487	0.0000100000	0.0000688058	2	lung epithelial cell differentiation nkx2-1,nfib
GO:1901340	0.0000100000	0.0000688058	1	negative regulation of store-operated calcium channel activity ubqln1
GO:1901343	0.0000100000	0.0000688058	3	negative regulation of vasculature development nf1,hey2,adgrb3
GO:0046189	0.0000100000	0.0000688058	1	phenol-containing compound biosynthetic process tph2
GO:0048365	0.0000100000	0.0000688058	1	Rac GTPase binding dock7
GO:1902680	0.0000100000	0.0000688058	16	positive regulation of RNA biosynthetic process zxdc,pid1,dtx3l,h2afz,mitf,cdk5rap2,znf746,parp9,trim24,camk4,creb3l2,hey2,ctcf,nkx2-1,nfib,ncoa7
GO:0060479	0.0000100000	0.0000688058	2	lung cell differentiation nkx2-1,nfib
GO:0005643	0.0000100000	0.0000688058	1	nuclear pore kpna1
GO:0023057	0.0000100000	0.0000688058	7	negative regulation of signaling enpp1,pid1,nf1,hey2,ubqln1,traf3ip1,nkx2-1
GO:0050680	0.0000100000	0.0000688058	2	negative regulation of epithelial cell proliferation nf1,nfib
GO:0050687	0.0000100000	0.0000688058	1	negative regulation of defense response to virus traf3ip1
GO:0050688	0.0000100000	0.0000688058	3	regulation of defense response to virus dtx3l,parp9,traf3ip1
GO:0052866	0.0000100000	0.0000688058	1	phosphatidylinositol phosphate phosphatase activity mtmr9
GO:1902692	0.0000100000	0.0000688058	1	regulation of neuroblast proliferation nf1
GO:1901361	0.0000100000	0.0000688058	4	organic cyclic compound catabolic process akr1d1,enpp1,kpna1,aldh1l1
GO:1901362	0.0000100000	0.0000688058	22	organic cyclic compound biosynthetic process zxdc,znf777,akr1d1,hsd11b2,mitf,slbp,gmpr,atxn1,znf746,trip13,tph2,parp9,brd9,trim24,creb3l2,hey2,ctcf,bcl11a,nkx2-1,pank2,nfib,ncoa7
GO:0035020	0.0000100000	0.0000688058	1	regulation of Rac protein signal transduction nf1
GO:0035021	0.0000100000	0.0000688058	1	negative regulation of Rac protein signal transduction nf1
GO:0050691	0.0000100000	0.0000688058	2	regulation of defense response to virus by host dtx3l,parp9
GO:0036342	0.0000100000	0.0000688058	1	post-anal tail morphogenesis traf3ip1
GO:0035497	0.0000100000	0.0000688058	1	cAMP response element binding creb3l2
GO:0006950	0.0000100000	0.0000688058	17	response to stress hsd11b2,dtx3l,fam162a,gmpr,pxn,trip13,parp9,nf1,cradd,acd,camk4,creb3l2,tmem129,hey2,ubqln1,usp3,atp6v0d1
GO:0098602	0.0000100000	0.0000688058	2	single organism cell adhesion gldn,dock8
GO:0080090	0.0000100000	0.0000688058	41	regulation of primary metabolic process zxdc,znf777,mtmr9,enpp1,pid1,dtx3l,h2afz,mitf,fam162a,kpna1,cdk5rap2,tnfaip8l3,atxn1,znf746,trip13,parp9,nf1,cradd,acd,lamtor3,brd9,trim24,camk4,creb3l2,pard6a,hey2,ubqln1,traf3ip1,ctcf,bcl11a,nkx2-1,dock7,usp3,pank2,igf2bp2,nfib,pard3,ncoa7,ttn,stard4,mast2
GO:0036336	0.0000100000	0.0000688058	1	dendritic cell migration dock8
GO:0016742	0.0000100000	0.0000688058	1	hydroxymethyl-, formyl- and related transferase activity aldh1l1
GO:0016328	0.0000100000	0.0000688058	1	lateral plasma membrane tbcd
GO:0006520	0.0000100000	0.0000688058	3	cellular amino acid metabolic process hibch,tph2,aldh1l1
GO:0051961	0.0000100000	0.0000688058	5	negative regulation of nervous system development cdk5rap2,nf1,traf3ip1,bcl11a,gak
GO:0051960	0.0000100000	0.0000688058	10	regulation of nervous system development cdk5rap2,nf1,hey2,traf3ip1,bcl11a,gak,dock7,wdr36,pard3,adgrb3
GO:0031952	0.0000100000	0.0000688058	1	regulation of protein autophosphorylation enpp1
GO:0031953	0.0000100000	0.0000688058	1	negative regulation of protein autophosphorylation enpp1
GO:2001141	0.0000100000	0.0000688058	22	regulation of RNA biosynthetic process zxdc,znf777,pid1,dtx3l,h2afz,mitf,cdk5rap2,atxn1,znf746,trip13,parp9,brd9,trim24,camk4,creb3l2,hey2,ctcf,bcl11a,nkx2-1,usp3,nfib,ncoa7
GO:1901796	0.0000100000	0.0000688058	1	regulation of signal transduction by p53 class mediator trim24
GO:0070232	0.0000100000	0.0000688058	1	regulation of T cell apoptotic process dock8
GO:0070233	0.0000100000	0.0000688058	1	negative regulation of T cell apoptotic process dock8
GO:0016322	0.0000100000	0.0000688058	1	neuron remodeling adgrb3
GO:0061311	0.0000100000	0.0000688058	1	cell surface receptor signaling pathway involved in heart development hey2
GO:1902652	0.0000100000	0.0000688058	1	secondary alcohol metabolic process akr1d1
GO:0035065	0.0000100000	0.0000688058	1	regulation of histone acetylation ctcf
GO:1903506	0.0000100000	0.0000688058	22	regulation of nucleic acid-templated transcription zxdc,znf777,pid1,dtx3l,h2afz,mitf,cdk5rap2,atxn1,znf746,trip13,parp9,brd9,trim24,camk4,creb3l2,hey2,ctcf,bcl11a,nkx2-1,usp3,nfib,ncoa7
GO:0061314	0.0000100000	0.0000688058	1	Notch signaling involved in heart development hey2
GO:1903504	0.0000100000	0.0000688058	1	regulation of mitotic spindle checkpoint cdk5rap2
GO:0005654	0.0000100000	0.0000688058	22	nucleoplasm cog5,dtx3l,mitf,mex3b,kpna1,slbp,tnfaip8l3,naaladl2,atxn1,parp9,acd,trim24,camk4,creb3l2,hey2,ubqln1,ctcf,bcl11a,nkx2-1,wdr36,usp3,smox
GO:0051983	0.0000100000	0.0000688058	2	regulation of chromosome segregation trip13,ctcf
GO:0046164	0.0000100000	0.0000688058	1	alcohol catabolic process akr1d1
GO:0071593	0.0000100000	0.0000688058	1	lymphocyte aggregation dock8
GO:0016790	0.0000100000	0.0000688058	1	thiolester hydrolase activity hibch
GO:0050658	0.0000100000	0.0000688058	2	RNA transport slbp,igf2bp2
GO:0016311	0.0000100000	0.0000688058	2	dephosphorylation mtmr9,dapp1
GO:0050656	0.0000100000	0.0000688058	1	3'-phosphoadenosine 5'-phosphosulfate binding enpp1
GO:0050657	0.0000100000	0.0000688058	2	nucleic acid transport slbp,igf2bp2
GO:0051985	0.0000100000	0.0000688058	1	negative regulation of chromosome segregation trip13
GO:0018958	0.0000100000	0.0000688058	1	phenol-containing compound metabolic process tph2
GO:0035050	0.0000100000	0.0000688058	1	embryonic heart tube development traf3ip1
GO:0006996	0.0000100000	0.0000688058	16	organelle organization cep72,pid1,dtx3l,cdk5rap2,trip13,nf1,acd,pard6a,ubqln1,flnb,atg4c,gak,dock7,usp3,pank2,ttn
GO:0006511	0.0000100000	0.0000688058	3	ubiquitin-dependent protein catabolic process tmem129,ubqln1,usp3
GO:1901339	0.0000100000	0.0000688058	1	regulation of store-operated calcium channel activity ubqln1
GO:1903508	0.0000100000	0.0000688058	16	positive regulation of nucleic acid-templated transcription zxdc,pid1,dtx3l,h2afz,mitf,cdk5rap2,znf746,parp9,trim24,camk4,creb3l2,hey2,ctcf,nkx2-1,nfib,ncoa7
GO:0046176	0.0000100000	0.0000688058	1	aldonic acid catabolic process idnk
GO:0046177	0.0000100000	0.0000688058	1	D-gluconate catabolic process idnk
GO:0016780	0.0000100000	0.0000688058	1	phosphotransferase activity, for other substituted phosphate groups aasdhppt
GO:2001170	0.0000100000	0.0000688058	1	negative regulation of ATP biosynthetic process pid1
GO:0044839	0.0000100000	0.0000688058	2	cell cycle G2/M phase transition cep72,cdk5rap2
GO:2001171	0.0000100000	0.0000688058	1	positive regulation of ATP biosynthetic process pid1
GO:0015031	0.0000100000	0.0000688058	11	protein transport cog5,dtx3l,kpna1,acd,exoc3,tmem129,bcap29,rab35,atg4c,pard3,atp6v0d1
GO:0043500	0.0000100000	0.0000688058	1	muscle adaptation hey2
GO:0007406	0.0000100000	0.0000688058	1	negative regulation of neuroblast proliferation nf1
GO:0007409	0.0000100000	0.0000688058	3	axonogenesis dock7,nfib,pard3
GO:0097369	0.0000100000	0.0000688058	1	sodium ion import slc9a3
GO:0051129	0.0000100000	0.0000688058	10	negative regulation of cellular component organization pid1,cdk5rap2,trip13,tbcd,acd,hey2,traf3ip1,bcl11a,nkx2-1,gak
GO:2001169	0.0000100000	0.0000688058	1	regulation of ATP biosynthetic process pid1
GO:0040001	0.0000100000	0.0000688058	1	establishment of mitotic spindle localization cdk5rap2
GO:0006574	0.0000100000	0.0000688058	1	valine catabolic process hibch
GO:0006575	0.0000100000	0.0000688058	3	cellular modified amino acid metabolic process aasdhppt,pank2,aldh1l1
GO:0007422	0.0000100000	0.0000688058	1	peripheral nervous system development nf1
GO:0021700	0.0000100000	0.0000688058	3	developmental maturation trip13,nf1,adgrb3
GO:0006573	0.0000100000	0.0000688058	1	valine metabolic process hibch
GO:0007420	0.0000100000	0.0000688058	5	brain development cdk5rap2,atxn1,nf1,nkx2-1,atp6v0d1
GO:0006576	0.0000100000	0.0000688058	2	cellular biogenic amine metabolic process tph2,smox
GO:0031503	0.0000100000	0.0000688058	1	protein complex localization cep72
GO:0040012	0.0000100000	0.0000688058	4	regulation of locomotion nf1,nkx2-1,dock8,dock7
GO:0072091	0.0000100000	0.0000688058	2	regulation of stem cell proliferation nf1,nfib
GO:0051150	0.0000100000	0.0000688058	1	regulation of smooth muscle cell differentiation hey2
GO:0051151	0.0000100000	0.0000688058	1	negative regulation of smooth muscle cell differentiation hey2
GO:0043525	0.0000100000	0.0000688058	1	positive regulation of neuron apoptotic process nf1
GO:0040017	0.0000100000	0.0000688058	2	positive regulation of locomotion dock8,dock7
GO:0051148	0.0000100000	0.0000688058	1	negative regulation of muscle cell differentiation hey2
GO:0051145	0.0000100000	0.0000688058	1	smooth muscle cell differentiation hey2
GO:0030641	0.0000100000	0.0000688058	1	regulation of cellular pH atp6v0d1
GO:0030643	0.0000100000	0.0000688058	1	cellular phosphate ion homeostasis enpp1
GO:0016337	0.0000100000	0.0000688058	2	single organismal cell-cell adhesion gldn,dock8
GO:0045719	0.0000100000	0.0000688058	1	negative regulation of glycogen biosynthetic process enpp1
GO:0035091	0.0000100000	0.0000688058	5	phosphatidylinositol binding sbf2,dapp1,tnfaip8l3,rab35,pard3
GO:0043535	0.0000100000	0.0000688058	1	regulation of blood vessel endothelial cell migration nf1
GO:0097352	0.0000100000	0.0000688058	1	autophagosome maturation ubqln1
GO:0040030	0.0000100000	0.0000688058	1	regulation of molecular function, epigenetic ctcf
GO:0031960	0.0000100000	0.0000688058	3	response to corticosteroid hsd11b2,tph2,gpr83
GO:0018108	0.0000100000	0.0000688058	2	peptidyl-tyrosine phosphorylation trim24,ttn
GO:0019439	0.0000100000	0.0000688058	3	aromatic compound catabolic process enpp1,kpna1,aldh1l1
GO:0022607	0.0000100000	0.0000688058	16	cellular component assembly cep72,sbf2,mitf,cdk5rap2,pxn,trip13,tbcd,acd,pard6a,hey2,ubqln1,ctcf,atg4c,dnajb14,pard3,ttn
GO:0008306	0.0000100000	0.0000688058	1	associative learning nf1
GO:0071174	0.0000100000	0.0000688058	1	mitotic spindle checkpoint trip13
GO:0009628	0.0000100000	0.0000688058	9	response to abiotic stimulus hsd11b2,fam162a,gmpr,nf1,cradd,ubqln1,col11a1,ttn,atp6v0d1
GO:0052894	0.0000100000	0.0000688058	1	norspermine:oxygen oxidoreductase activity smox
GO:0071173	0.0000100000	0.0000688058	1	spindle assembly checkpoint trip13
GO:0052895	0.0000100000	0.0000688058	1	N1-acetylspermine:oxygen oxidoreductase (N1-acetylspermidine-forming) activity smox
GO:0035910	0.0000100000	0.0000688058	1	ascending aorta morphogenesis hey2
GO:0032881	0.0000100000	0.0000688058	1	regulation of polysaccharide metabolic process enpp1
GO:0035912	0.0000100000	0.0000688058	1	dorsal aorta morphogenesis hey2
GO:0032885	0.0000100000	0.0000688058	1	regulation of polysaccharide biosynthetic process enpp1
GO:0032886	0.0000100000	0.0000688058	3	regulation of microtubule-based process cdk5rap2,tbcd,traf3ip1
GO:0044802	0.0000100000	0.0000688058	7	single-organism membrane organization gldn,izumo1r,ubqln1,atg4c,gak,slmap,pard3
GO:1903579	0.0000100000	0.0000688058	1	negative regulation of ATP metabolic process pid1
GO:1903578	0.0000100000	0.0000688058	1	regulation of ATP metabolic process pid1
GO:0021740	0.0000100000	0.0000688058	1	principal sensory nucleus of trigeminal nerve development nfib
GO:0044801	0.0000100000	0.0000688058	2	single-organism membrane fusion izumo1r,ubqln1
GO:0010629	0.0000100000	0.0000688058	12	negative regulation of gene expression mitf,atxn1,znf746,parp9,trim24,hey2,ctcf,bcl11a,nkx2-1,usp3,igf2bp2,nfib
GO:0032878	0.0000100000	0.0000688058	1	regulation of establishment or maintenance of cell polarity dock8
GO:0035909	0.0000100000	0.0000688058	1	aorta morphogenesis hey2
GO:0032879	0.0000100000	0.0000688058	15	regulation of localization cep72,slc26a4,enpp1,pid1,dtx3l,parp9,nf1,pard6a,ubqln1,nkx2-1,dock8,dock7,slmap,pard3,ttn
GO:0010628	0.0000100000	0.0000688058	18	positive regulation of gene expression zxdc,pid1,dtx3l,h2afz,mitf,cdk5rap2,znf746,parp9,trim24,camk4,creb3l2,hey2,ctcf,bcl11a,nkx2-1,nfib,ncoa7,ttn
GO:0019432	0.0000100000	0.0000688058	1	triglyceride biosynthetic process agmo
GO:0010621	0.0000100000	0.0000688058	1	negative regulation of transcription by transcription factor localization hey2
GO:0032870	0.0000100000	0.0000688058	4	cellular response to hormone stimulus enpp1,pid1,h2afz,trim24
GO:0030695	0.0000100000	0.0000688058	3	GTPase regulator activity nf1,tbcd,adgrb3
GO:0019438	0.0000100000	0.0000688058	20	aromatic compound biosynthetic process zxdc,znf777,mitf,slbp,gmpr,atxn1,znf746,trip13,tph2,parp9,brd9,trim24,creb3l2,hey2,ctcf,bcl11a,nkx2-1,pank2,nfib,ncoa7
GO:1903580	0.0000100000	0.0000688058	1	positive regulation of ATP metabolic process pid1
GO:1900076	0.0000100000	0.0000688058	2	regulation of cellular response to insulin stimulus enpp1,pid1
GO:1900077	0.0000100000	0.0000688058	2	negative regulation of cellular response to insulin stimulus enpp1,pid1
GO:0006586	0.0000100000	0.0000688058	1	indolalkylamine metabolic process tph2
GO:0021730	0.0000100000	0.0000688058	1	trigeminal sensory nucleus development nfib
GO:0098631	0.0000100000	0.0000688058	1	protein binding involved in cell adhesion gldn
GO:0051588	0.0000100000	0.0000688058	1	regulation of neurotransmitter transport nf1
GO:0098632	0.0000100000	0.0000688058	1	protein binding involved in cell-cell adhesion gldn
GO:0051589	0.0000100000	0.0000688058	1	negative regulation of neurotransmitter transport nf1
GO:0006112	0.0000100000	0.0000688058	1	energy reserve metabolic process pid1
GO:0042641	0.0000100000	0.0000688058	2	actomyosin pxn,flnb
GO:0044822	0.0000100000	0.0000688058	2	poly(A) RNA binding slbp,igf2bp2
GO:0010608	0.0000100000	0.0000688058	2	posttranscriptional regulation of gene expression parp9,igf2bp2
GO:0031526	0.0000100000	0.0000688058	3	brush border membrane slc26a4,slc6a19,slc9a3
GO:0010604	0.0000100000	0.0000688058	26	positive regulation of macromolecule metabolic process zxdc,mtmr9,pid1,dtx3l,h2afz,mitf,fam162a,cdk5rap2,tnfaip8l3,znf746,parp9,cradd,acd,lamtor3,trim24,camk4,creb3l2,hey2,ubqln1,ctcf,bcl11a,nkx2-1,dock7,nfib,ncoa7,ttn
GO:0051592	0.0000100000	0.0000688058	2	response to calcium ion tph2,ttn
GO:0010605	0.0000100000	0.0000688058	22	negative regulation of macromolecule metabolic process enpp1,pid1,dtx3l,mitf,atxn1,znf746,trip13,parp9,nf1,acd,trim24,pard6a,hey2,traf3ip1,ctcf,bcl11a,nkx2-1,usp3,igf2bp2,nfib,pard3,ncoa7
GO:0030670	0.0000100000	0.0000688058	1	phagocytic vesicle membrane atp6v0d1
GO:0019899	0.0000100000	0.0000688058	18	enzyme binding mtmr9,sbf2,dtx3l,cdk5rap2,pxn,znf746,parp9,cradd,acd,pard6a,hey2,ubqln1,bcl11a,nkx2-1,dock7,pard3,ttn,mast2
GO:0000737	0.0000100000	0.0000688058	1	DNA catabolic process, endonucleolytic kpna1
GO:0051093	0.0000100000	0.0000688058	10	negative regulation of developmental process enpp1,cdk5rap2,nf1,hey2,traf3ip1,bcl11a,nkx2-1,gak,nfib,adgrb3
GO:0044320	0.0000100000	0.0000688058	1	cellular response to leptin stimulus pid1
GO:0043473	0.0000100000	0.0000688058	1	pigmentation nf1
GO:0051087	0.0000100000	0.0000688058	2	chaperone binding tbcd,gak
GO:0034504	0.0000100000	0.0000688058	1	protein localization to nucleus kpna1
GO:0034502	0.0000100000	0.0000688058	2	protein localization to chromosome acd,ctcf
GO:0070602	0.0000100000	0.0000688058	1	regulation of centromeric sister chromatid cohesion ctcf
GO:0007389	0.0000100000	0.0000688058	4	pattern specification process tbc1d32,hey2,traf3ip1,nkx2-1
GO:0044321	0.0000100000	0.0000688058	1	response to leptin pid1
GO:0008234	0.0000100000	0.0000688058	2	cysteine-type peptidase activity atg4c,usp3
GO:0035825	0.0000100000	0.0000688058	1	reciprocal DNA recombination trip13
GO:0034976	0.0000100000	0.0000688058	3	response to endoplasmic reticulum stress creb3l2,ubqln1,atp6v0d1
GO:0035821	0.0000100000	0.0000688058	1	modification of morphology or physiology of other organism kpna1
GO:0008203	0.0000100000	0.0000688058	1	cholesterol metabolic process akr1d1
GO:0045665	0.0000100000	0.0000688058	3	negative regulation of neuron differentiation cdk5rap2,bcl11a,gak
GO:0043488	0.0000100000	0.0000688058	1	regulation of mRNA stability igf2bp2
GO:0043487	0.0000100000	0.0000688058	1	regulation of RNA stability igf2bp2
GO:0008207	0.0000100000	0.0000688058	1	C21-steroid hormone metabolic process akr1d1
GO:0043005	0.0000100000	0.0000688058	6	neuron projection gldn,kpna1,tph2,nf1,dock7,nfib
GO:0008206	0.0000100000	0.0000688058	1	bile acid metabolic process akr1d1
GO:0044336	0.0000100000	0.0000688058	1	canonical Wnt signaling pathway involved in negative regulation of apoptotic
GO:1900825	0.0000100000	0.0000688058	1	regulation of membrane depolarization during cardiac muscle cell action potential
GO:0043011	0.0000100000	0.0000688058	1	myeloid dendritic cell differentiation camk4
GO:0045670	0.0000100000	0.0000688058	3	regulation of osteoclast differentiation mitf,nf1,camk4
GO:0045671	0.0000100000	0.0000688058	1	negative regulation of osteoclast differentiation nf1
GO:0032787	0.0000100000	0.0000688058	4	monocarboxylic acid metabolic process akr1d1,idnk,aasdhppt,pank2
GO:0090200	0.0000100000	0.0000688058	1	positive regulation of release of cytochrome c from mitochondria fam162a
GO:0043015	0.0000100000	0.0000688058	1	gamma-tubulin binding cdk5rap2
GO:0007368	0.0000100000	0.0000688058	1	determination of left/right symmetry tbc1d32
GO:0008209	0.0000100000	0.0000688058	1	androgen metabolic process akr1d1
GO:0045200	0.0000100000	0.0000688058	1	establishment of neuroblast polarity dock7
GO:0030594	0.0000100000	0.0000688058	1	neurotransmitter receptor activity gpr83
GO:0006082	0.0000100000	0.0000688058	8	organic acid metabolic process akr1d1,idnk,enpp1,hibch,tph2,aasdhppt,pank2,aldh1l1
GO:1904375	0.0000100000	0.0000688058	1	regulation of protein localization to cell periphery pid1
GO:0045607	0.0000100000	0.0000688058	1	regulation of auditory receptor cell differentiation hey2
GO:0009112	0.0000100000	0.0000688058	1	nucleobase metabolic process gmpr
GO:1904376	0.0000100000	0.0000688058	1	negative regulation of protein localization to cell periphery pid1
GO:0051051	0.0000100000	0.0000688058	4	negative regulation of transport enpp1,pid1,nf1,ubqln1
GO:0051052	0.0000100000	0.0000688058	5	regulation of DNA metabolic process pid1,dtx3l,kpna1,parp9,acd
GO:0000775	0.0000100000	0.0000688058	1	chromosome, centromeric region ctcf
GO:0045604	0.0000100000	0.0000688058	1	regulation of epidermal cell differentiation hey2
GO:0009118	0.0000100000	0.0000688058	1	regulation of nucleoside metabolic process pid1
GO:0009117	0.0000100000	0.0000688058	4	nucleotide metabolic process enpp1,gmpr,parp9,pank2
GO:0031033	0.0000100000	0.0000688058	1	myosin filament organization ttn
GO:0031034	0.0000100000	0.0000688058	1	myosin filament assembly ttn
GO:0008272	0.0000100000	0.0000688058	1	sulfate transport slc26a4
GO:0008271	0.0000100000	0.0000688058	1	secondary active sulfate transmembrane transporter activity slc26a4
GO:0045619	0.0000100000	0.0000688058	1	regulation of lymphocyte differentiation camk4
GO:0008270	0.0000100000	0.0000688058	6	zinc ion binding rnf24,enpp1,trim24,ctcf,zcchc7,usp3
GO:1903052	0.0000100000	0.0000688058	1	positive regulation of proteolysis involved in cellular protein catabolic process
GO:0006091	0.0000100000	0.0000688058	3	generation of precursor metabolites and energy enpp1,pid1,pank2
GO:0090662	0.0000100000	0.0000688058	1	ATP hydrolysis coupled transmembrane transport atp6v0d1
GO:0046942	0.0000100000	0.0000688058	3	carboxylic acid transport slc26a4,slc6a19,nf1
GO:0044766	0.0000100000	0.0000688058	1	multi-organism transport kpna1
GO:0000785	0.0000100000	0.0000688058	3	chromatin h2afz,trim24,usp3
GO:0044767	0.0000100000	0.0000688058	26	single-organism developmental process pid1,mitf,tbc1d32,cdk5rap2,adra1d,atxn1,trip13,nf1,tbcd,sema3d,camk4,creb3l2,hey2,bcap29,traf3ip1,flnb,nkx2-1,dock7,pank2,nfib,pard3,adgrb3,col11a1,ttn,mast2,atp6v0d1
GO:0043436	0.0000100000	0.0000688058	8	oxoacid metabolic process akr1d1,idnk,enpp1,hibch,tph2,aasdhppt,pank2,aldh1l1
GO:0000793	0.0000100000	0.0000688058	2	condensed chromosome ctcf,ttn
GO:0000791	0.0000100000	0.0000688058	2	euchromatin h2afz,trim24
GO:0000790	0.0000100000	0.0000688058	3	nuclear chromatin h2afz,trim24,usp3
GO:0051058	0.0000100000	0.0000688058	1	negative regulation of small GTPase mediated signal transduction nf1
GO:2000723	0.0000100000	0.0000688058	1	negative regulation of cardiac vascular smooth muscle cell differentiation hey2
GO:0051053	0.0000100000	0.0000688058	2	negative regulation of DNA metabolic process pid1,acd
GO:0044770	0.0000100000	0.0000688058	3	cell cycle phase transition cep72,cdk5rap2,slbp
GO:0035869	0.0000100000	0.0000688058	1	ciliary transition zone traf3ip1
GO:0031023	0.0000100000	0.0000688058	3	microtubule organizing center organization cep72,cdk5rap2,pard6a
GO:2000722	0.0000100000	0.0000688058	1	regulation of cardiac vascular smooth muscle cell differentiation hey2
GO:1903050	0.0000100000	0.0000688058	2	regulation of proteolysis involved in cellular protein catabolic process trip13,ubqln1
GO:0090630	0.0000100000	0.0000688058	1	activation of GTPase activity dock7
GO:1903069	0.0000100000	0.0000688058	1	regulation of ER-associated ubiquitin-dependent protein catabolic process ubqln1
GO:0042110	0.0000100000	0.0000688058	1	T cell activation dock8
GO:0044772	0.0000100000	0.0000688058	2	mitotic cell cycle phase transition cep72,cdk5rap2
GO:0098597	0.0000100000	0.0000688058	1	observational learning nf1
GO:0010556	0.0000100000	0.0000688058	26	regulation of macromolecule biosynthetic process zxdc,znf777,enpp1,pid1,dtx3l,h2afz,mitf,cdk5rap2,atxn1,znf746,trip13,parp9,acd,brd9,trim24,camk4,creb3l2,hey2,ctcf,bcl11a,nkx2-1,usp3,igf2bp2,nfib,ncoa7,mast2
GO:0031497	0.0000100000	0.0000688058	1	chromatin assembly ctcf
GO:0010558	0.0000100000	0.0000688058	15	negative regulation of macromolecule biosynthetic process enpp1,pid1,mitf,atxn1,znf746,parp9,acd,trim24,hey2,ctcf,bcl11a,nkx2-1,usp3,igf2bp2,nfib
GO:0010557	0.0000100000	0.0000688058	17	positive regulation of macromolecule biosynthetic process zxdc,pid1,dtx3l,h2afz,mitf,cdk5rap2,znf746,parp9,acd,trim24,camk4,creb3l2,hey2,ctcf,nkx2-1,nfib,ncoa7
GO:0014911	0.0000100000	0.0000688058	1	positive regulation of smooth muscle cell migration dock7
GO:0033673	0.0000100000	0.0000688058	1	negative regulation of kinase activity nf1
GO:0014910	0.0000100000	0.0000688058	1	regulation of smooth muscle cell migration dock7
GO:1903076	0.0000100000	0.0000688058	1	regulation of protein localization to plasma membrane pid1
GO:1903077	0.0000100000	0.0000688058	1	negative regulation of protein localization to plasma membrane pid1
GO:0031490	0.0000100000	0.0000688058	2	chromatin DNA binding h2afz,ctcf
GO:0045638	0.0000100000	0.0000688058	1	negative regulation of myeloid cell differentiation nf1
GO:0030163	0.0000100000	0.0000688058	3	protein catabolic process trim24,tmem129,ubqln1
GO:0044300	0.0000100000	0.0000688058	1	cerebellar mossy fiber nfib
GO:0051084	0.0000100000	0.0000688058	2	'de novo' posttranslational protein folding gak,dnajb14
GO:0051085	0.0000100000	0.0000688058	2	chaperone mediated protein folding requiring cofactor gak,dnajb14
GO:0045631	0.0000100000	0.0000688058	1	regulation of mechanoreceptor differentiation hey2
GO:0009109	0.0000100000	0.0000688058	1	coenzyme catabolic process aldh1l1
GO:0045637	0.0000100000	0.0000688058	3	regulation of myeloid cell differentiation mitf,nf1,camk4
GO:0042127	0.0000100000	0.0000688058	8	regulation of cell proliferation pid1,mitf,adra1d,nf1,trim24,hey2,ctcf,nfib
GO:0002943	0.0000100000	0.0000688058	1	tRNA dihydrouridine synthesis dus4l
GO:0030154	0.0000100000	0.0000688058	12	cell differentiation mitf,cdk5rap2,nf1,sema3d,camk4,creb3l2,hey2,bcap29,nkx2-1,nfib,col11a1,mast2
GO:0030155	0.0000100000	0.0000688058	4	regulation of cell adhesion nf1,tbcd,camk4,dock8
GO:0010563	0.0000100000	0.0000688058	6	negative regulation of phosphorus metabolic process enpp1,pid1,nf1,pard6a,traf3ip1,pard3
GO:0071901	0.0000100000	0.0000688058	1	negative regulation of protein serine/threonine kinase activity nf1
GO:0010562	0.0000100000	0.0000688058	7	positive regulation of phosphorus metabolic process mtmr9,pid1,tnfaip8l3,parp9,nf1,lamtor3,dock7
GO:1903071	0.0000100000	0.0000688058	1	positive regulation of ER-associated ubiquitin-dependent protein catabolic process ubqln1
GO:0010564	0.0000100000	0.0000688058	6	regulation of cell cycle process cep72,pid1,cdk5rap2,trip13,cradd,ctcf
GO:0034112	0.0000100000	0.0000688058	1	positive regulation of homotypic cell-cell adhesion dock8
GO:0034110	0.0000100000	0.0000688058	2	regulation of homotypic cell-cell adhesion camk4,dock8
GO:0090298	0.0000100000	0.0000688058	1	negative regulation of mitochondrial DNA replication pid1
GO:0034593	0.0000100000	0.0000688058	1	phosphatidylinositol bisphosphate phosphatase activity mtmr9
GO:0090296	0.0000100000	0.0000688058	1	regulation of mitochondrial DNA replication pid1
GO:0043067	0.0000100000	0.0000688058	8	regulation of programmed cell death fam162a,tnfaip8l3,nf1,cradd,trim24,hey2,ubqln1,dock8
GO:0047429	0.0000100000	0.0000688058	1	nucleoside-triphosphate diphosphatase activity enpp1
GO:0001673	0.0000100000	0.0000688058	1	male germ cell nucleus trip13
GO:1900407	0.0000100000	0.0000688058	2	regulation of cellular response to oxidative stress ubqln1,ncoa7
GO:0043073	0.0000100000	0.0000688058	1	germ cell nucleus trip13
GO:0001666	0.0000100000	0.0000688058	4	response to hypoxia hsd11b2,fam162a,nf1,ubqln1
GO:0046580	0.0000100000	0.0000688058	1	negative regulation of Ras protein signal transduction nf1
GO:2000756	0.0000100000	0.0000688058	1	regulation of peptidyl-lysine acetylation ctcf
GO:0051926	0.0000100000	0.0000688058	1	negative regulation of calcium ion transport ubqln1
GO:0034103	0.0000100000	0.0000688058	1	regulation of tissue remodeling nf1
GO:0051924	0.0000100000	0.0000688058	1	regulation of calcium ion transport ubqln1
GO:0034109	0.0000100000	0.0000688058	1	homotypic cell-cell adhesion dock8
GO:0031072	0.0000100000	0.0000688058	1	heat shock protein binding dnajb14
GO:0055062	0.0000100000	0.0000688058	1	phosphate ion homeostasis enpp1
GO:0031076	0.0000100000	0.0000688058	1	embryonic camera-type eye development traf3ip1
GO:0055067	0.0000100000	0.0000688058	2	monovalent inorganic cation homeostasis slc26a4,atp6v0d1
GO:0003860	0.0000100000	0.0000688058	1	3-hydroxyisobutyryl-CoA hydrolase activity hibch
GO:0048769	0.0000100000	0.0000688058	1	sarcomerogenesis ttn
GO:0002521	0.0000100000	0.0000688058	2	leukocyte differentiation mitf,camk4
GO:0043083	0.0000100000	0.0000688058	1	synaptic cleft adgrb3
GO:0043085	0.0000100000	0.0000688058	12	positive regulation of catalytic activity mtmr9,dtx3l,fam162a,tnfaip8l3,nf1,tbcd,cradd,acd,lamtor3,dock8,dock7,adgrb3
GO:0043087	0.0000100000	0.0000688058	6	regulation of GTPase activity sbf2,nf1,tbcd,dock8,dock7,adgrb3
GO:0031060	0.0000100000	0.0000688058	1	regulation of histone methylation ctcf
GO:0055072	0.0000100000	0.0000688058	1	iron ion homeostasis atp6v0d1
GO:0008286	0.0000100000	0.0000688058	1	insulin receptor signaling pathway atp6v0d1
GO:0055076	0.0000100000	0.0000688058	1	transition metal ion homeostasis atp6v0d1
GO:0008285	0.0000100000	0.0000688058	4	negative regulation of cell proliferation nf1,trim24,ctcf,nfib
GO:0008284	0.0000100000	0.0000688058	4	positive regulation of cell proliferation pid1,adra1d,nf1,hey2
GO:0008289	0.0000100000	0.0000688058	10	lipid binding akr1d1,sbf2,hsd11b2,dapp1,tnfaip8l3,nf1,anxa10,rab35,pard3,stard4
GO:0060429	0.0000100000	0.0000688058	3	epithelium development tbc1d32,nf1,traf3ip1
GO:0046599	0.0000100000	0.0000688058	1	regulation of centriole replication cdk5rap2
GO:0001650	0.0000100000	0.0000688058	2	fibrillar center camk4,nfib
GO:0043094	0.0000100000	0.0000688058	1	cellular metabolic compound salvage gmpr
GO:2000779	0.0000100000	0.0000688058	2	regulation of double-strand break repair dtx3l,parp9
GO:0001649	0.0000100000	0.0000688058	2	osteoblast differentiation nf1,bcap29
GO:0015804	0.0000100000	0.0000688058	1	neutral amino acid transport slc6a19
GO:0032387	0.0000100000	0.0000688058	1	negative regulation of intracellular transport nf1
GO:0070229	0.0000100000	0.0000688058	1	negative regulation of lymphocyte apoptotic process dock8
GO:0070228	0.0000100000	0.0000688058	1	regulation of lymphocyte apoptotic process dock8
GO:0055083	0.0000100000	0.0000688058	1	monovalent inorganic anion homeostasis enpp1
GO:2000790	0.0000100000	0.0000688058	1	regulation of mesenchymal cell proliferation involved in lung development nfib
GO:2000791	0.0000100000	0.0000688058	1	negative regulation of mesenchymal cell proliferation involved in lung development
GO:0009143	0.0000100000	0.0000688058	1	nucleoside triphosphate catabolic process enpp1
GO:0060415	0.0000100000	0.0000688058	3	muscle tissue morphogenesis hey2,col11a1,ttn
GO:1904800	0.0000100000	0.0000688058	1	negative regulation of neuron remodeling bcl11a
GO:0060412	0.0000100000	0.0000688058	1	ventricular septum morphogenesis hey2
GO:0061743	0.0000100000	0.0000688058	1	motor learning adgrb3
GO:0060413	0.0000100000	0.0000688058	1	atrial septum morphogenesis hey2
GO:0055081	0.0000100000	0.0000688058	1	anion homeostasis enpp1
GO:0001653	0.0000100000	0.0000688058	1	peptide receptor activity gpr83
GO:0001656	0.0000100000	0.0000688058	1	metanephros development nf1
GO:0030199	0.0000100000	0.0000688058	2	collagen fibril organization nf1,col11a1
GO:2000781	0.0000100000	0.0000688058	2	positive regulation of double-strand break repair dtx3l,parp9
GO:0015812	0.0000100000	0.0000688058	1	gamma-aminobutyric acid transport nf1
GO:0018904	0.0000100000	0.0000688058	1	ether metabolic process agmo
GO:0055010	0.0000100000	0.0000688058	2	ventricular cardiac muscle tissue morphogenesis hey2,col11a1
GO:0042176	0.0000100000	0.0000688058	2	regulation of protein catabolic process trip13,ubqln1
GO:0048713	0.0000100000	0.0000688058	1	regulation of oligodendrocyte differentiation nf1
GO:0048712	0.0000100000	0.0000688058	1	negative regulation of astrocyte differentiation nf1
GO:0001228	0.0000100000	0.0000688058	4	transcriptional activator activity, RNA polymerase II transcription regulatory region sequence-specific
GO:0045685	0.0000100000	0.0000688058	1	regulation of glial cell differentiation nf1
GO:0001227	0.0000100000	0.0000688058	4	transcriptional repressor activity, RNA polymerase II transcription regulatory region sequence-specific
GO:0045686	0.0000100000	0.0000688058	1	negative regulation of glial cell differentiation nf1
GO:0048710	0.0000100000	0.0000688058	1	regulation of astrocyte differentiation nf1
GO:0060842	0.0000100000	0.0000688058	1	arterial endothelial cell differentiation hey2
GO:0048715	0.0000100000	0.0000688058	1	negative regulation of oligodendrocyte differentiation nf1
GO:0006913	0.0000100000	0.0000688058	3	nucleocytoplasmic transport kpna1,slbp,atxn1
GO:0003406	0.0000100000	0.0000688058	1	retinal pigment epithelium development tbc1d32
GO:0006914	0.0000100000	0.0000688058	2	autophagy ubqln1,atg4c
GO:0055002	0.0000100000	0.0000688058	2	striated muscle cell development hey2,ttn
GO:0055006	0.0000100000	0.0000688058	2	cardiac cell development hey2,ttn
GO:2000794	0.0000100000	0.0000688058	1	regulation of epithelial cell proliferation involved in lung morphogenesis nfib
GO:0055008	0.0000100000	0.0000688058	3	cardiac muscle tissue morphogenesis hey2,col11a1,ttn
GO:2000795	0.0000100000	0.0000688058	1	negative regulation of epithelial cell proliferation involved in lung morphogenesis
GO:0034140	0.0000100000	0.0000688058	1	negative regulation of toll-like receptor 3 signaling pathway ubqln1
GO:0016714	0.0000100000	0.0000688058	2	oxidoreductase activity, acting on paired donors, with incorporation or reduction
GO:0090266	0.0000100000	0.0000688058	1	regulation of mitotic cell cycle spindle assembly checkpoint cdk5rap2
GO:0043035	0.0000100000	0.0000688058	1	chromatin insulator sequence binding ctcf
GO:0002573	0.0000100000	0.0000688058	2	myeloid leukocyte differentiation mitf,camk4
GO:0060831	0.0000100000	0.0000688058	1	smoothened signaling pathway involved in dorsal/ventral neural tube patterning tbc1d32
GO:0045216	0.0000100000	0.0000688058	3	cell-cell junction organization tbcd,pard6a,pard3
GO:0060837	0.0000100000	0.0000688058	1	blood vessel endothelial cell differentiation hey2
GO:0055013	0.0000100000	0.0000688058	2	cardiac muscle cell development hey2,ttn
GO:0055015	0.0000100000	0.0000688058	1	ventricular cardiac muscle cell development hey2
GO:0034139	0.0000100000	0.0000688058	1	regulation of toll-like receptor 3 signaling pathway ubqln1
GO:0016705	0.0000100000	0.0000688058	2	oxidoreductase activity, acting on paired donors, with incorporation or reduction
GO:0090231	0.0000100000	0.0000688058	1	regulation of spindle checkpoint cdk5rap2
GO:0048739	0.0000100000	0.0000688058	1	cardiac muscle fiber development ttn
GO:1903903	0.0000100000	0.0000688058	1	regulation of establishment of T cell polarity dock8
GO:0004713	0.0000100000	0.0000688058	2	protein tyrosine kinase activity trim24,ttn
GO:0070661	0.0000100000	0.0000688058	1	leukocyte proliferation dock8
GO:0015849	0.0000100000	0.0000688058	3	organic acid transport slc26a4,slc6a19,nf1
GO:0036304	0.0000100000	0.0000688058	1	umbilical cord morphogenesis hey2
GO:0071514	0.0000100000	0.0000688058	1	genetic imprinting ctcf
GO:0034122	0.0000100000	0.0000688058	1	negative regulation of toll-like receptor signaling pathway ubqln1
GO:0034121	0.0000100000	0.0000688058	1	regulation of toll-like receptor signaling pathway ubqln1
GO:0048745	0.0000100000	0.0000688058	1	smooth muscle tissue development nf1
GO:1903905	0.0000100000	0.0000688058	1	positive regulation of establishment of T cell polarity dock8
GO:1990752	0.0000100000	0.0000688058	1	microtubule end cdk5rap2
GO:0033269	0.0000100000	0.0000688058	1	internode region of axon pard3
GO:0071986	0.0000100000	0.0000688058	1	Ragulator complex lamtor3
GO:0034113	0.0000100000	0.0000688058	1	heterotypic cell-cell adhesion gldn
GO:0007076	0.0000200000	0.0001387543	1	mitotic chromosome condensation ttn
GO:0031214	0.0000200000	0.0001387543	1	biomineral tissue development enpp1
GO:0045184	0.0000200000	0.0001387543	12	establishment of protein localization cog5,dtx3l,kpna1,acd,exoc3,tmem129,bcap29,rab35,atg4c,gak,pard3,atp6v0d1
GO:0032270	0.0000200000	0.0001387543	8	positive regulation of cellular protein metabolic process mtmr9,fam162a,tnfaip8l3,parp9,cradd,lamtor3,ubqln1,dock7
GO:0036010	0.0000300000	0.0002109816	1	protein localization to endosome rab35
GO:0051235	0.0000300000	0.0002109816	2	maintenance of location enpp1,flnb
GO:0042383	0.0000300000	0.0002109816	1	sarcolemma slmap
GO:0071822	0.0000300000	0.0002109816	12	protein complex subunit organization cep72,sbf2,mitf,pxn,nf1,tbcd,ctcf,gak,dnajb14,pard3,col11a1,ttn
GO:0098900	0.0000300000	0.0002109816	1	regulation of action potential slmap
GO:0006919	0.0000300000	0.0002109816	2	activation of cysteine-type endopeptidase activity involved in apoptotic process fam162a,cradd
GO:0032008	0.0000400000	0.0002790279	1	positive regulation of TOR signaling lamtor3
GO:0035295	0.0000400000	0.0002790279	2	tube development nf1,traf3ip1
GO:0090102	0.0000400000	0.0002790279	1	cochlea development hey2
GO:1902600	0.0000400000	0.0002790279	2	hydrogen ion transmembrane transport slc9a3,atp6v0d1
GO:0050790	0.0000500000	0.0003511494	16	regulation of catalytic activity mtmr9,sbf2,dtx3l,fam162a,tnfaip8l3,trip13,parp9,nf1,tbcd,cradd,acd,lamtor3,dock8,dock7,adgrb3,ttn
GO:0010737	0.0000500000	0.0003511494	1	protein kinase A signaling ttn
GO:0052901	0.0000500000	0.0003511494	1	spermine:oxygen oxidoreductase (spermidine-forming) activity smox
GO:0046208	0.0000500000	0.0003511494	1	spermine catabolic process smox
GO:0003208	0.0000500000	0.0003511494	1	cardiac ventricle morphogenesis hey2
GO:0006598	0.0000500000	0.0003511494	1	polyamine catabolic process smox
GO:0008215	0.0000500000	0.0003511494	1	spermine metabolic process smox
GO:0046592	0.0000500000	0.0003511494	1	polyamine oxidase activity smox
GO:0006954	0.0000600000	0.0004218531	1	inflammatory response camk4
GO:1901360	0.0000600000	0.0004218531	31	organic cyclic compound metabolic process zxdc,znf777,akr1d1,enpp1,hsd11b2,dtx3l,mitf,kpna1,slbp,gmpr,adra1d,atxn1,znf746,trip13,tph2,parp9,dus4l,acd,brd9,trim24,creb3l2,hey2,ctcf,bcl11a,nkx2-1,wdr36,usp3,pank2,aldh1l1,nfib,ncoa7
GO:0055001	0.0000600000	0.0004218531	2	muscle cell development hey2,ttn
GO:0016578	0.0000700000	0.0004218531	1	histone deubiquitination usp3
GO:0061384	0.0000700000	0.0004218531	1	heart trabecula morphogenesis hey2
GO:0043679	0.0000900000	0.0006303763	1	axon terminus atp6v0d1
GO:0034046	0.0000900000	0.0006303763	1	poly(G) binding atxn1
GO:0017053	0.0000900000	0.0006303763	1	transcriptional repressor complex hey2
GO:0009081	0.0000900000	0.0006303763	1	branched-chain amino acid metabolic process hibch
GO:0015992	0.0001000000	0.0007008456	2	proton transport slc9a3,atp6v0d1
GO:1903507	0.0001000000	0.0007008456	11	negative regulation of nucleic acid-templated transcription mitf,atxn1,znf746,parp9,trim24,hey2,ctcf,bcl11a,nkx2-1,usp3,nfib
GO:0055086	0.0001100000	0.0007728150	4	nucleobase-containing small molecule metabolic process enpp1,gmpr,parp9,pank2
GO:0048732	0.0001100000	0.0007728150	2	gland development nf1,nkx2-1
GO:0030500	0.0001200000	0.0008450435	1	regulation of bone mineralization enpp1
GO:1902679	0.0001200000	0.0008450435	11	negative regulation of RNA biosynthetic process mitf,atxn1,znf746,parp9,trim24,hey2,ctcf,bcl11a,nkx2-1,usp3,nfib
GO:0061383	0.0001200000	0.0008450435	1	trabecula morphogenesis hey2
GO:1902083	0.0001400000	0.0009100735	1	negative regulation of peptidyl-cysteine S-nitrosylation ncoa7
GO:0006818	0.0001400000	0.0009100735	2	hydrogen transport slc9a3,atp6v0d1
GO:0005911	0.0001900000	0.0013492056	3	cell-cell junction tbcd,pard6a,pard3
GO:0007612	0.0002000000	0.0014200400	3	learning atxn1,nf1,adgrb3
GO:0060396	0.0002000000	0.0014200400	1	growth hormone receptor signaling pathway pxn
GO:0032880	0.0002000000	0.0014200400	8	regulation of protein localization cep72,slc26a4,pid1,dtx3l,parp9,nf1,pard6a,ttn
GO:0045596	0.0002400000	0.0017079561	7	negative regulation of cell differentiation enpp1,cdk5rap2,nf1,hey2,bcl11a,nkx2-1,gak
GO:0003012	0.0002500000	0.0017795675	4	muscle system process pxn,hey2,slmap,ttn
GO:0031397	0.0002800000	0.0019228657	2	negative regulation of protein ubiquitination dtx3l,trip13
GO:0006304	0.0003100000	0.0022116146	1	DNA modification ctcf
GO:0048477	0.0003600000	0.0025736786	1	oogenesis trip13
GO:0006936	0.0003800000	0.0027327870	3	muscle contraction pxn,slmap,ttn
GO:0098771	0.0003900000	0.0028045659	4	inorganic ion homeostasis slc26a4,enpp1,trim24,atp6v0d1
GO:0030261	0.0003900000	0.0028045659	1	chromosome condensation ttn
GO:0006596	0.0004100000	0.0029418795	1	polyamine biosynthetic process smox
GO:0006595	0.0004100000	0.0029418795	1	polyamine metabolic process smox
GO:0010460	0.0004500000	0.0032070701	1	positive regulation of heart rate hey2
GO:0033260	0.0004600000	0.0032686715	1	nuclear DNA replication slbp
GO:0016647	0.0004800000	0.0034112946	1	oxidoreductase activity, acting on the CH-NH group of donors, oxygen
GO:0070167	0.0005300000	0.0037737096	1	regulation of biomineral tissue development enpp1
GO:0032507	0.0005500000	0.0039144137	1	maintenance of protein location in cell flnb
GO:0031330	0.0005500000	0.0039144137	2	negative regulation of cellular catabolic process mtmr9,trip13
GO:1903531	0.0005600000	0.0039144137	1	negative regulation of secretion by cell nf1
GO:0001936	0.0007000000	0.0049895523	1	regulation of endothelial cell proliferation nf1
GO:0045839	0.0007400000	0.0052713947	1	negative regulation of mitotic nuclear division trip13
GO:0043010	0.0007800000	0.0055685273	2	camera-type eye development mitf,traf3ip1
GO:2000171	0.0008100000	0.0057766820	1	negative regulation of dendrite development bcl11a
GO:1903321	0.0008400000	0.0059553513	2	negative regulation of protein modification by small protein conjugation or
GO:0030318	0.0009200000	0.0065308197	1	melanocyte differentiation mitf
GO:0050931	0.0009200000	0.0065308197	1	pigment cell differentiation mitf
GO:0043255	0.0010100000	0.0072015858	1	regulation of carbohydrate biosynthetic process enpp1
GO:0006725	0.0010600000	0.0075705501	29	cellular aromatic compound metabolic process zxdc,znf777,enpp1,dtx3l,mitf,kpna1,slbp,gmpr,adra1d,atxn1,znf746,trip13,tph2,parp9,dus4l,acd,brd9,trim24,creb3l2,hey2,ctcf,bcl11a,nkx2-1,wdr36,usp3,pank2,aldh1l1,nfib,ncoa7
GO:2000169	0.0010800000	0.0077192539	1	regulation of peptidyl-cysteine S-nitrosylation ncoa7
GO:0046483	0.0011000000	0.0078471877	29	heterocycle metabolic process zxdc,znf777,enpp1,dtx3l,mitf,kpna1,slbp,gmpr,adra1d,atxn1,znf746,trip13,tph2,parp9,dus4l,acd,brd9,trim24,creb3l2,hey2,ctcf,bcl11a,nkx2-1,wdr36,usp3,pank2,aldh1l1,nfib,ncoa7
GO:0023061	0.0011700000	0.0083480523	1	signal release nf1
GO:0003151	0.0012400000	0.0088316721	1	outflow tract morphogenesis hey2
GO:0015370	0.0013400000	0.0095553329	1	solute:sodium symporter activity slc6a19
GO:0042472	0.0014400000	0.0102737900	1	inner ear morphogenesis col11a1
GO:0006471	0.0015200000	0.0108171596	1	protein ADP-ribosylation parp9
GO:0009611	0.0015200000	0.0108171596	1	response to wounding nf1
GO:0010893	0.0015300000	0.0108589974	1	positive regulation of steroid biosynthetic process stard4
GO:0031674	0.0016300000	0.0116100716	1	I band ttn
GO:0033613	0.0017900000	0.0127700845	1	activating transcription factor binding hey2
GO:0030234	0.0018400000	0.0130870890	8	enzyme regulator activity mtmr9,sbf2,dtx3l,parp9,nf1,tbcd,lamtor3,adgrb3
GO:0010965	0.0018800000	0.0133876299	1	regulation of mitotic sister chromatid separation trip13
GO:0000976	0.0020100000	0.0143022648	8	transcription regulatory region sequence-specific DNA binding h2afz,mitf,znf746,ctcf,bcl11a,nkx2-1,usp3,nfib
GO:0009063	0.0023400000	0.0167318807	2	cellular amino acid catabolic process hibch,aldh1l1
GO:0060381	0.0024000000	0.0170901749	1	positive regulation of single-stranded telomeric DNA binding acd
GO:0060380	0.0024000000	0.0170901749	1	regulation of single-stranded telomeric DNA binding acd
GO:0010660	0.0026500000	0.0192773074	1	regulation of muscle cell apoptotic process hey2
GO:0045940	0.0026800000	0.0194896507	1	positive regulation of steroid metabolic process stard4
GO:0006302	0.0028200000	0.0205544021	3	double-strand break repair dtx3l,trip13,parp9
GO:0045682	0.0029200000	0.0212973450	1	regulation of epidermis development hey2
GO:0033047	0.0030000000	0.0218727179	1	regulation of mitotic sister chromatid segregation trip13
GO:0045823	0.0031400000	0.0228594387	1	positive regulation of heart contraction hey2
GO:0044087	0.0031900000	0.0231800451	7	regulation of cellular component biogenesis mitf,cdk5rap2,pxn,tbcd,hey2,traf3ip1,adgrb3
GO:0006260	0.0032100000	0.0232958956	2	DNA replication slbp,nfib
GO:0034654	0.0033900000	0.0246574501	19	nucleobase-containing compound biosynthetic process zxdc,znf777,mitf,slbp,gmpr,atxn1,znf746,trip13,parp9,brd9,trim24,creb3l2,hey2,ctcf,bcl11a,nkx2-1,pank2,nfib,ncoa7
GO:0004527	0.0036300000	0.0263518790	1	exonuclease activity enpp1
GO:0042306	0.0037400000	0.0271789003	1	regulation of protein import into nucleus nf1
GO:0070821	0.0039600000	0.0287465874	1	tertiary granule membrane lamtor3
GO:0070888	0.0039900000	0.0288653243	1	E-box binding mitf
GO:0045334	0.0040000000	0.0290102953	1	clathrin-coated endocytic vesicle rab35
GO:0051784	0.0044300000	0.0321922001	1	negative regulation of nuclear division trip13
GO:1904589	0.0044700000	0.0324329167	1	regulation of protein import nf1
GO:0033218	0.0050600000	0.0368857015	1	amide binding kpna1
GO:0034641	0.0066500000	0.0485159411	31	cellular nitrogen compound metabolic process zxdc,znf777,enpp1,dtx3l,mitf,kpna1,slbp,gmpr,adra1d,atxn1,znf746,trip13,tph2,parp9,aasdhppt,dus4l,acd,brd9,trim24,creb3l2,hey2,ctcf,bcl11a,nkx2-1,wdr36,usp3,pank2,aldh1l1,nfib,ncoa7,smox
GO:0008202	0.0067800000	0.0494433525	2	steroid metabolic process akr1d1,hsd11b2

## Sheet: Feuil2
	Biological Processes for enriched GO categories
Term ID	Name	Frequency	Uniqueness	Dispensability
GO:0006732	coenzyme metabolic process	0.130%	1.00	0.00
GO:0007016	cytoskeletal anchoring at plasma membrane	0.130%	1.00	0.00
GO:0007623	circadian rhythm	0.045%	1.00	0.00
GO:0009109	coenzyme catabolic process	0.130%	1.00	0.00
GO:0030799	regulation of cyclic nucleotide metabolic process	0.130%	1.00	0.00
GO:0030801	positive regulation of cyclic nucleotide metabolic process	0.130%	1.00	0.00
GO:0030802	regulation of cyclic nucleotide biosynthetic process	0.130%	1.00	0.00
GO:0030804	positive regulation of cyclic nucleotide biosynthetic process	0.130%	1.00	0.00
GO:0030814	regulation of cAMP metabolic process	0.130%	1.00	0.00
GO:0030816	positive regulation of cAMP metabolic process	0.130%	1.00	0.00
GO:0030817	regulation of cAMP biosynthetic process	0.130%	1.00	0.00
GO:0030819	positive regulation of cAMP biosynthetic process	0.130%	1.00	0.00
GO:0032502	developmental process	2.266%	1.00	0.00
GO:0042990	regulation of transcription factor import into nucleus	0.130%	1.00	0.00
GO:0042992	negative regulation of transcription factor import into nucleus	0.130%	1.00	0.00
GO:0043473	pigmentation	0.029%	1.00	0.00
GO:0048511	rhythmic process	0.096%	1.00	0.00
GO:0050896	response to stimulus	12.913%	1.00	0.00
GO:0051179	localization	19.753%	1.00	0.00
GO:0051187	cofactor catabolic process	0.130%	1.00	0.00
GO:0051817	modulation of process of other organism involved in symbiotic interaction	0.030%	0.99	0.00
GO:0051701	biological process involved in interaction with host	0.090%	0.99	0.64
GO:0035821	modulation of process of other organism	0.097%	0.99	0.70
GO:0044003	modulation by symbiont of host process	0.019%	0.99	0.86
GO:0044068	modulation by symbiont of host cellular process	0.013%	0.99	0.93
GO:0019054	modulation by virus of host cellular process	0.008%	0.99	0.94
GO:0019048	modulation by virus of host process	0.012%	0.99	0.96
GO:0055114	oxidation-reduction process	0.130%	1.00	0.00
GO:0072348	sulfur compound transport	0.254%	0.97	0.00
GO:0098743	cell aggregation	0.014%	1.00	0.00
GO:1901615	organic hydroxy compound metabolic process	0.975%	0.99	0.00
GO:1902583	multi-organism intracellular transport	0.130%	1.00	0.00
GO:2001241	positive regulation of extrinsic apoptotic signaling pathway in absence of ligand	0.002%	0.80	0.00
GO:2000107	negative regulation of leukocyte apoptotic process	0.007%	0.78	0.55
GO:0044336	canonical Wnt signaling pathway involved in negative regulation of apoptotic process	0.000%	0.78	0.57
GO:0010662	regulation of striated muscle cell apoptotic process	0.003%	0.85	0.58
GO:1901216	positive regulation of neuron death	0.009%	0.81	0.68
GO:0043525	positive regulation of neuron apoptotic process	0.005%	0.81	0.81
GO:1902043	positive regulation of extrinsic apoptotic signaling pathway via death domain receptors	0.003%	0.79	0.86
GO:0010667	negative regulation of cardiac muscle cell apoptotic process	0.002%	0.79	0.91
GO:0070232	regulation of T cell apoptotic process	0.006%	0.85	0.93
GO:0070233	negative regulation of T cell apoptotic process	0.003%	0.79	0.93
GO:0010656	negative regulation of muscle cell apoptotic process	0.004%	0.78	0.94
GO:0070229	negative regulation of lymphocyte apoptotic process	0.005%	0.78	0.95
GO:0070228	regulation of lymphocyte apoptotic process	0.008%	0.84	0.95
GO:0010665	regulation of cardiac muscle cell apoptotic process	0.003%	0.85	0.98
GO:0010664	negative regulation of striated muscle cell apoptotic process	0.003%	0.79	0.98
GO:2001273	(obsolete) regulation of glucose import in response to insulin stimulus	0.130%	1.00	0.00
GO:2001274	(obsolete) negative regulation of glucose import in response to insulin stimulus	0.130%	1.00	0.00
GO:0097154	GABAergic neuron differentiation	0.003%	0.85	0.01
GO:0048485	sympathetic nervous system development	0.004%	0.86	0.50
GO:0071679	commissural neuron axon guidance	0.002%	0.78	0.55
GO:0048864	stem cell development	0.022%	0.86	0.55
GO:0042552	myelination	0.023%	0.84	0.56
GO:0007422	peripheral nervous system development	0.019%	0.84	0.61
GO:0070584	mitochondrion morphogenesis	0.005%	0.84	0.63
GO:0010001	glial cell differentiation	0.034%	0.83	0.63
GO:0007272	ensheathment of neurons	0.024%	0.84	0.63
GO:0021952	central nervous system projection neuron axonogenesis	0.006%	0.81	0.67
GO:0021510	spinal cord development	0.023%	0.83	0.69
GO:0021897	forebrain astrocyte development	0.000%	0.86	0.74
GO:0021892	cerebral cortex GABAergic interneuron differentiation	0.002%	0.85	0.75
GO:0007420	brain development	0.138%	0.82	0.83
GO:0021987	cerebral cortex development	0.016%	0.84	0.85
GO:0014002	astrocyte development	0.004%	0.84	0.86
GO:0030902	hindbrain development	0.032%	0.83	0.89
GO:0021955	central nervous system neuron axonogenesis	0.008%	0.81	0.90
GO:0021960	anterior commissure morphogenesis	0.001%	0.82	0.90
GO:0022011	myelination in peripheral nervous system	0.007%	0.84	0.93
GO:0032292	peripheral nervous system axon ensheathment	0.007%	0.85	0.93
GO:0021782	glial cell development	0.021%	0.83	0.94
GO:0014044	Schwann cell development	0.008%	0.84	0.98
GO:0008366	axon ensheathment	0.024%	0.84	1.00
GO:0097576	vacuole fusion	0.007%	0.96	0.01
GO:0090174	organelle membrane fusion	0.043%	0.95	0.84
GO:0008356	asymmetric cell division	0.012%	0.99	0.01
GO:0009988	cell-cell recognition	0.013%	0.99	0.01
GO:0070661	leukocyte proliferation	0.014%	0.99	0.01
GO:0061485	memory T cell proliferation	0.000%	0.98	0.55
GO:0045196	establishment or maintenance of neuroblast polarity	0.001%	0.85	0.67
GO:0030010	establishment of cell polarity	0.040%	0.99	0.73
GO:0022027	interkinetic nuclear migration	0.001%	0.82	0.75
GO:0090162	establishment of epithelial cell polarity	0.008%	0.99	0.84
GO:0000132	establishment of mitotic spindle orientation	0.014%	0.90	0.86
GO:0045200	establishment of neuroblast polarity	0.000%	0.85	0.88
GO:0051294	establishment of spindle orientation	0.015%	0.90	0.97
GO:0040001	establishment of mitotic spindle localization	0.017%	0.90	0.98
GO:0051293	establishment of spindle localization	0.019%	0.90	0.99
GO:0061077	chaperone-mediated protein folding	0.051%	0.99	0.01
GO:0051085	chaperone cofactor-dependent protein refolding	0.020%	0.99	0.58
GO:0007023	post-chaperonin tubulin folding pathway	0.021%	0.99	0.58
GO:0006458	'de novo' protein folding	0.035%	0.99	0.60
GO:0051084	'de novo' posttranslational protein folding	0.021%	0.99	0.94
GO:0044770	cell cycle phase transition	0.056%	0.98	0.01
GO:0000086	G2/M transition of mitotic cell cycle	0.012%	0.98	0.57
GO:0000278	mitotic cell cycle	0.397%	0.98	0.61
GO:0007127	meiosis I	0.076%	0.94	0.64
GO:0007144	female meiosis I	0.002%	0.86	0.79
GO:0007141	male meiosis I	0.005%	0.85	0.82
GO:0044839	cell cycle G2/M phase transition	0.013%	0.98	0.83
GO:0007130	synaptonemal complex assembly	0.010%	0.94	0.86
GO:0044772	mitotic cell cycle phase transition	0.054%	0.98	0.91
GO:0007131	reciprocal meiotic recombination	0.050%	0.90	0.96
GO:0008037	cell recognition	0.093%	1.00	0.01
GO:0007163	establishment or maintenance of cell polarity	0.075%	1.00	0.01
GO:0007155	cell adhesion	0.540%	0.99	0.01
GO:0070486	leukocyte aggregation	0.002%	0.99	0.65
GO:0034113	heterotypic cell-cell adhesion	0.004%	0.99	0.67
GO:0034109	homotypic cell-cell adhesion	0.007%	0.99	0.70
GO:0007159	leukocyte cell-cell adhesion	0.008%	0.99	0.71
GO:0071593	lymphocyte aggregation	0.001%	0.99	0.84
GO:0070489	T cell aggregation	0.000%	0.99	0.87
GO:0098609	cell-cell adhesion	0.215%	0.99	0.91
GO:0007059	chromosome segregation	0.440%	0.99	0.01
GO:0007049	cell cycle	1.745%	0.99	0.01
GO:0007017	microtubule-based process	0.707%	0.99	0.01
GO:0006457	protein folding	0.909%	0.99	0.01
GO:1901160	primary amino compound metabolic process	0.014%	0.98	0.04
GO:1902652	secondary alcohol metabolic process	0.097%	0.96	0.05
GO:0006707	cholesterol catabolic process	0.004%	0.93	0.60
GO:0046189	phenol-containing compound biosynthetic process	0.036%	0.96	0.62
GO:1901617	organic hydroxy compound biosynthetic process	0.392%	0.97	0.74
GO:0018958	phenol-containing compound metabolic process	0.103%	0.96	0.74
GO:0042427	serotonin biosynthetic process	0.003%	0.95	0.74
GO:0016125	sterol metabolic process	0.124%	0.95	0.75
GO:0006706	steroid catabolic process	0.007%	0.94	0.76
GO:0008206	bile acid metabolic process	0.007%	0.94	0.76
GO:0046164	alcohol catabolic process	0.233%	0.93	0.79
GO:1901616	organic hydroxy compound catabolic process	0.262%	0.95	0.80
GO:1901162	primary amino compound biosynthetic process	0.003%	0.98	0.85
GO:0008203	cholesterol metabolic process	0.040%	0.94	0.85
GO:0042428	serotonin metabolic process	0.004%	0.96	0.86
GO:0006694	steroid biosynthetic process	0.134%	0.95	0.93
GO:0016127	sterol catabolic process	0.004%	0.94	0.95
GO:0097164	ammonium ion metabolic process	0.024%	0.99	0.05
GO:0044281	small molecule metabolic process	15.889%	0.99	0.05
GO:0045017	glycerolipid biosynthetic process	0.570%	0.96	0.05
GO:0006638	neutral lipid metabolic process	0.054%	0.97	0.52
GO:0006643	membrane lipid metabolic process	0.487%	0.97	0.63
GO:0046486	glycerolipid metabolic process	0.721%	0.96	0.66
GO:0008610	lipid biosynthetic process	2.656%	0.96	0.71
GO:0019432	triglyceride biosynthetic process	0.035%	0.96	0.75
GO:0046460	neutral lipid biosynthetic process	0.037%	0.96	0.95
GO:0006641	triglyceride metabolic process	0.048%	0.97	0.97
GO:0006639	acylglycerol metabolic process	0.054%	0.97	0.99
GO:0046463	acylglycerol biosynthetic process	0.037%	0.96	1.00
GO:1901361	organic cyclic compound catabolic process	1.263%	0.94	0.06
GO:0006914	autophagy	0.217%	0.95	0.51
GO:0044275	cellular carbohydrate catabolic process	0.268%	0.95	0.53
GO:0034655	nucleobase-containing compound catabolic process	0.854%	0.92	0.60
GO:0046176	aldonic acid catabolic process	0.029%	0.94	0.60
GO:0019520	aldonic acid metabolic process	0.076%	0.96	0.62
GO:0044282	small molecule catabolic process	1.664%	0.94	0.63
GO:0046700	heterocycle catabolic process	1.091%	0.93	0.66
GO:0044270	cellular nitrogen compound catabolic process	1.136%	0.93	0.68
GO:0016054	organic acid catabolic process	1.096%	0.92	0.68
GO:0044265	cellular macromolecule catabolic process	1.526%	0.93	0.71
GO:0035973	aggrephagy	0.002%	0.96	0.71
GO:0019439	aromatic compound catabolic process	1.284%	0.93	0.72
GO:0044248	cellular catabolic process	4.061%	0.94	0.73
GO:0010498	proteasomal protein catabolic process	0.311%	0.93	0.75
GO:0006308	DNA catabolic process	0.090%	0.93	0.76
GO:0009057	macromolecule catabolic process	2.208%	0.94	0.76
GO:0009143	nucleoside triphosphate catabolic process	0.112%	0.92	0.77
GO:0072329	monocarboxylic acid catabolic process	0.309%	0.93	0.78
GO:0097352	autophagosome maturation	0.008%	0.92	0.79
GO:0043632	modification-dependent macromolecule catabolic process	0.715%	0.94	0.82
GO:1901606	alpha-amino acid catabolic process	0.569%	0.92	0.83
GO:0046177	D-gluconate catabolic process	0.016%	0.94	0.85
GO:0030163	protein catabolic process	1.027%	0.93	0.85
GO:1901575	organic substance catabolic process	5.440%	0.94	0.87
GO:0006511	ubiquitin-dependent protein catabolic process	0.662%	0.93	0.88
GO:0000045	autophagosome assembly	0.045%	0.91	0.88
GO:0043161	proteasome-mediated ubiquitin-dependent protein catabolic process	0.268%	0.93	0.90
GO:0019521	D-gluconate metabolic process	0.056%	0.96	0.92
GO:0016236	macroautophagy	0.078%	0.95	0.92
GO:0046395	carboxylic acid catabolic process	1.074%	0.92	0.92
GO:0051603	proteolysis involved in cellular protein catabolic process	0.841%	0.93	0.97
GO:0019941	modification-dependent protein catabolic process	0.704%	0.93	0.98
GO:0043094	cellular metabolic compound salvage	0.347%	0.98	0.06
GO:0009056	catabolic process	5.897%	0.99	0.07
GO:0006091	generation of precursor metabolites and energy	3.506%	0.98	0.08
GO:0015980	energy derivation by oxidation of organic compounds	1.365%	0.98	0.08
GO:0006112	energy reserve metabolic process	0.184%	0.98	0.61
GO:0046777	protein autophosphorylation	0.082%	0.96	0.10
GO:0009058	biosynthetic process	24.708%	0.99	0.11
GO:2000677	regulation of transcription regulatory region DNA binding	0.010%	0.85	0.11
GO:0035563	positive regulation of chromatin binding	0.002%	0.86	0.73
GO:0035561	regulation of chromatin binding	0.003%	0.86	0.75
GO:2000678	negative regulation of transcription regulatory region DNA binding	0.004%	0.86	0.87
GO:0043392	negative regulation of DNA binding	0.010%	0.85	0.92
GO:0098902	regulation of membrane depolarization during action potential	0.001%	0.85	0.11
GO:0055081	anion homeostasis	0.044%	0.84	0.54
GO:0098901	regulation of cardiac muscle cell action potential	0.004%	0.85	0.62
GO:0045851	pH reduction	0.013%	0.84	0.63
GO:0090383	phagosome acidification	0.001%	0.83	0.71
GO:0051881	regulation of mitochondrial membrane potential	0.012%	0.85	0.71
GO:0003254	regulation of membrane depolarization	0.006%	0.84	0.73
GO:0055076	transition metal ion homeostasis	0.235%	0.82	0.77
GO:1900825	regulation of membrane depolarization during cardiac muscle cell action potential	0.001%	0.86	0.82
GO:0055067	monovalent inorganic cation homeostasis	0.093%	0.83	0.83
GO:0030004	cellular monovalent inorganic cation homeostasis	0.040%	0.83	0.83
GO:0051453	regulation of intracellular pH	0.025%	0.83	0.87
GO:0055072	iron ion homeostasis	0.140%	0.82	0.88
GO:0006879	cellular iron ion homeostasis	0.092%	0.82	0.89
GO:0006885	regulation of pH	0.073%	0.83	0.93
GO:0046916	cellular transition metal ion homeostasis	0.175%	0.81	0.93
GO:0030641	regulation of cellular pH	0.026%	0.83	0.95
GO:0051452	intracellular pH reduction	0.013%	0.84	0.95
GO:2000794	regulation of epithelial cell proliferation involved in lung morphogenesis	0.001%	0.87	0.11
GO:2000647	negative regulation of stem cell proliferation	0.001%	0.80	0.50
GO:2000177	regulation of neural precursor cell proliferation	0.016%	0.84	0.58
GO:0070344	regulation of fat cell proliferation	0.001%	0.86	0.58
GO:2000795	negative regulation of epithelial cell proliferation involved in lung morphogenesis	0.000%	0.82	0.60
GO:0010464	regulation of mesenchymal cell proliferation	0.005%	0.85	0.62
GO:2000178	negative regulation of neural precursor cell proliferation	0.004%	0.79	0.62
GO:0072091	regulation of stem cell proliferation	0.007%	0.85	0.64
GO:0048145	regulation of fibroblast proliferation	0.012%	0.85	0.65
GO:0048147	negative regulation of fibroblast proliferation	0.004%	0.79	0.66
GO:0008285	negative regulation of cell population proliferation	0.123%	0.75	0.75
GO:0050680	negative regulation of epithelial cell proliferation	0.023%	0.77	0.77
GO:0001938	positive regulation of endothelial cell proliferation	0.014%	0.80	0.87
GO:0008284	positive regulation of cell population proliferation	0.147%	0.77	0.88
GO:1902692	regulation of neuroblast proliferation	0.006%	0.85	0.88
GO:0001937	negative regulation of endothelial cell proliferation	0.008%	0.78	0.92
GO:2001212	regulation of vasculogenesis	0.002%	0.83	0.12
GO:1903429	regulation of cell maturation	0.004%	0.83	0.56
GO:0051150	regulation of smooth muscle cell differentiation	0.005%	0.83	0.58
GO:0045685	regulation of glial cell differentiation	0.010%	0.82	0.61
GO:0048713	regulation of oligodendrocyte differentiation	0.005%	0.83	0.61
GO:1904799	regulation of neuron remodeling	0.000%	0.84	0.63
GO:2000723	negative regulation of cardiac vascular smooth muscle cell differentiation	0.000%	0.82	0.65
GO:2000722	regulation of cardiac vascular smooth muscle cell differentiation	0.000%	0.85	0.74
GO:1904800	negative regulation of neuron remodeling	0.000%	0.82	0.79
GO:0051151	negative regulation of smooth muscle cell differentiation	0.003%	0.77	0.84
GO:1903430	negative regulation of cell maturation	0.002%	0.78	0.86
GO:0051148	negative regulation of muscle cell differentiation	0.008%	0.76	0.88
GO:0014043	negative regulation of neuron maturation	0.000%	0.79	0.89
GO:0014041	regulation of neuron maturation	0.002%	0.83	0.92
GO:0045686	negative regulation of glial cell differentiation	0.004%	0.63	0.92
GO:0048710	regulation of astrocyte differentiation	0.004%	0.83	0.92
GO:0048715	negative regulation of oligodendrocyte differentiation	0.002%	0.65	0.95
GO:0048712	negative regulation of astrocyte differentiation	0.002%	0.64	0.95
GO:2000644	regulation of receptor catabolic process	0.002%	0.84	0.12
GO:2000646	positive regulation of receptor catabolic process	0.001%	0.81	0.52
GO:0009308	amine metabolic process	0.575%	0.98	0.12
GO:2000401	regulation of lymphocyte migration	0.010%	0.80	0.13
GO:0060335	positive regulation of interferon-gamma-mediated signaling pathway	0.001%	0.79	0.56
GO:1904062	regulation of cation transmembrane transport	0.067%	0.80	0.60
GO:0032107	regulation of response to nutrient levels	0.012%	0.83	0.60
GO:1901340	negative regulation of store-operated calcium channel activity	0.000%	0.78	0.60
GO:1904752	regulation of vascular associated smooth muscle cell migration	0.003%	0.83	0.65
GO:0051588	regulation of neurotransmitter transport	0.017%	0.82	0.66
GO:0014910	regulation of smooth muscle cell migration	0.006%	0.82	0.68
GO:0032104	regulation of response to extracellular stimulus	0.014%	0.83	0.69
GO:1903827	regulation of cellular protein localization	0.108%	0.79	0.69
GO:0050688	regulation of defense response to virus	0.018%	0.81	0.71
GO:1902966	positive regulation of protein localization to early endosome	0.001%	0.80	0.72
GO:0046324	regulation of glucose import	0.009%	0.82	0.73
GO:0051051	negative regulation of transport	0.072%	0.74	0.73
GO:1904779	regulation of protein localization to centrosome	0.002%	0.83	0.73
GO:0010827	regulation of glucose transmembrane transport	0.012%	0.82	0.74
GO:0002028	regulation of sodium ion transport	0.015%	0.82	0.74
GO:0051270	regulation of cellular component movement	0.194%	0.79	0.75
GO:0002230	positive regulation of defense response to virus by host	0.005%	0.82	0.77
GO:0040017	positive regulation of locomotion	0.098%	0.79	0.77
GO:0051272	positive regulation of cellular component movement	0.096%	0.75	0.77
GO:1903077	negative regulation of protein localization to plasma membrane	0.006%	0.76	0.78
GO:0051924	regulation of calcium ion transport	0.043%	0.81	0.79
GO:0043535	regulation of blood vessel endothelial cell migration	0.016%	0.78	0.80
GO:0010959	regulation of metal ion transport	0.045%	0.81	0.80
GO:2001257	regulation of cation channel activity	0.035%	0.79	0.80
GO:0032387	negative regulation of intracellular transport	0.011%	0.75	0.80
GO:0002832	negative regulation of response to biotic stimulus	0.023%	0.76	0.84
GO:0002685	regulation of leukocyte migration	0.037%	0.78	0.84
GO:0051224	negative regulation of protein transport	0.024%	0.75	0.84
GO:1901339	regulation of store-operated calcium channel activity	0.003%	0.81	0.84
GO:1900180	regulation of protein localization to nucleus	0.025%	0.81	0.85
GO:1904376	negative regulation of protein localization to cell periphery	0.006%	0.76	0.85
GO:1900181	negative regulation of protein localization to nucleus	0.006%	0.76	0.85
GO:1903828	negative regulation of cellular protein localization	0.026%	0.75	0.85
GO:1904375	regulation of protein localization to cell periphery	0.026%	0.81	0.85
GO:1902305	regulation of sodium ion transmembrane transport	0.012%	0.81	0.86
GO:0043271	negative regulation of ion transport	0.021%	0.75	0.86
GO:0034763	negative regulation of transmembrane transport	0.021%	0.74	0.86
GO:1904063	negative regulation of cation transmembrane transport	0.015%	0.75	0.87
GO:1904590	negative regulation of protein import	0.002%	0.78	0.87
GO:0070562	regulation of vitamin D receptor signaling pathway	0.001%	0.84	0.88
GO:0050691	regulation of defense response to virus by host	0.006%	0.82	0.88
GO:0050687	negative regulation of defense response to virus	0.005%	0.76	0.88
GO:0032410	negative regulation of transporter activity	0.013%	0.74	0.89
GO:1904754	positive regulation of vascular associated smooth muscle cell migration	0.002%	0.80	0.90
GO:0002687	positive regulation of leukocyte migration	0.021%	0.75	0.90
GO:0046325	negative regulation of glucose import	0.002%	0.77	0.90
GO:0060332	positive regulation of response to interferon-gamma	0.001%	0.80	0.91
GO:2000404	regulation of T cell migration	0.006%	0.80	0.91
GO:1903076	regulation of protein localization to plasma membrane	0.023%	0.81	0.91
GO:0010829	negative regulation of glucose transmembrane transport	0.003%	0.77	0.92
GO:0014911	positive regulation of smooth muscle cell migration	0.003%	0.79	0.93
GO:2000406	positive regulation of T cell migration	0.004%	0.78	0.93
GO:1901019	regulation of calcium ion transmembrane transporter activity	0.015%	0.79	0.93
GO:0030334	regulation of cell migration	0.166%	0.79	0.93
GO:0090317	negative regulation of intracellular protein transport	0.008%	0.75	0.94
GO:0030335	positive regulation of cell migration	0.089%	0.75	0.94
GO:2000403	positive regulation of lymphocyte migration	0.005%	0.77	0.94
GO:0051926	negative regulation of calcium ion transport	0.011%	0.76	0.95
GO:1901020	negative regulation of calcium ion transmembrane transporter activity	0.007%	0.74	0.95
GO:1902965	regulation of protein localization to early endosome	0.001%	0.83	0.96
GO:1903170	negative regulation of calcium ion transmembrane transport	0.009%	0.75	0.96
GO:2001258	negative regulation of cation channel activity	0.009%	0.74	0.96
GO:0034766	negative regulation of ion transmembrane transport	0.016%	0.75	0.96
GO:1903169	regulation of calcium ion transmembrane transport	0.027%	0.80	0.97
GO:2000145	regulation of cell motility	0.179%	0.78	0.98
GO:0032413	negative regulation of ion transmembrane transporter activity	0.012%	0.74	0.98
GO:2000147	positive regulation of cell motility	0.093%	0.75	0.99
GO:2000114	regulation of establishment of cell polarity	0.004%	0.87	0.14
GO:1903905	positive regulation of establishment of T cell polarity	0.000%	0.82	0.85
GO:1903903	regulation of establishment of T cell polarity	0.000%	0.88	0.86
GO:0032878	regulation of establishment or maintenance of cell polarity	0.007%	0.86	0.14
GO:2000045	regulation of G1/S transition of mitotic cell cycle	0.027%	0.83	0.15
GO:0070602	regulation of centromeric sister chromatid cohesion	0.001%	0.84	0.56
GO:0007063	regulation of sister chromatid cohesion	0.007%	0.82	0.63
GO:0045786	negative regulation of cell cycle	0.190%	0.73	0.70
GO:1901976	regulation of cell cycle checkpoint	0.012%	0.80	0.71
GO:0090266	regulation of mitotic cell cycle spindle assembly checkpoint	0.007%	0.78	0.73
GO:1902806	regulation of cell cycle G1/S phase transition	0.030%	0.83	0.75
GO:1902749	regulation of cell cycle G2/M phase transition	0.051%	0.82	0.78
GO:0031577	spindle checkpoint signaling	0.034%	0.72	0.79
GO:0010389	regulation of G2/M transition of mitotic cell cycle	0.042%	0.82	0.81
GO:0010564	regulation of cell cycle process	0.361%	0.80	0.86
GO:0007346	regulation of mitotic cell cycle	0.198%	0.81	0.86
GO:1901987	regulation of cell cycle phase transition	0.218%	0.80	0.87
GO:0007094	mitotic spindle assembly checkpoint signaling	0.033%	0.69	0.88
GO:1901990	regulation of mitotic cell cycle phase transition	0.148%	0.81	0.89
GO:0010948	negative regulation of cell cycle process	0.159%	0.73	0.89
GO:0051985	negative regulation of chromosome segregation	0.035%	0.77	0.90
GO:1902100	negative regulation of metaphase/anaphase transition of cell cycle	0.035%	0.74	0.91
GO:0090231	regulation of spindle checkpoint	0.007%	0.80	0.94
GO:0033045	regulation of sister chromatid segregation	0.070%	0.79	0.94
GO:0033046	negative regulation of sister chromatid segregation	0.034%	0.74	0.99
GO:0071173	spindle assembly checkpoint signaling	0.033%	0.72	0.99
GO:0071174	mitotic spindle checkpoint signaling	0.034%	0.71	1.00
GO:0045841	negative regulation of mitotic metaphase/anaphase transition	0.034%	0.73	1.00
GO:2000816	negative regulation of mitotic sister chromatid separation	0.034%	0.74	1.00
GO:0033048	negative regulation of mitotic sister chromatid segregation	0.034%	0.74	1.00
GO:1903504	regulation of mitotic spindle checkpoint	0.007%	0.80	1.00
GO:0097191	extrinsic apoptotic signaling pathway	0.015%	0.82	0.15
GO:0007224	smoothened signaling pathway	0.025%	0.82	0.55
GO:0006309	apoptotic DNA fragmentation	0.005%	0.91	0.65
GO:0000737	DNA catabolic process, endonucleolytic	0.006%	0.94	0.72
GO:0008625	extrinsic apoptotic signaling pathway via death domain receptors	0.005%	0.83	0.81
GO:0010216	maintenance of DNA methylation	0.002%	0.97	0.15
GO:0006575	cellular modified amino acid metabolic process	1.182%	0.97	0.16
GO:0046717	acid secretion	0.005%	0.97	0.17
GO:0046794	transport of virus	0.012%	0.96	0.18
GO:1902579	multi-organism localization	0.013%	0.97	0.59
GO:0048515	spermatid differentiation	0.035%	0.84	0.63
GO:0075733	intracellular transport of virus	0.005%	0.97	0.95
GO:0044766	multi-organism transport	0.013%	0.97	1.00
GO:2000377	regulation of reactive oxygen species metabolic process	0.022%	0.84	0.19
GO:0006349	regulation of gene expression by genetic imprinting	0.004%	0.83	0.19
GO:1904251	regulation of bile acid metabolic process	0.002%	0.83	0.19
GO:0009118	regulation of nucleoside metabolic process	0.000%	0.87	0.51
GO:0060304	regulation of phosphatidylinositol dephosphorylation	0.002%	0.83	0.65
GO:1903725	regulation of phospholipid metabolic process	0.011%	0.82	0.72
GO:1904253	positive regulation of bile acid metabolic process	0.001%	0.81	0.77
GO:0010872	regulation of cholesterol esterification	0.002%	0.85	0.81
GO:0045979	positive regulation of nucleoside metabolic process	0.033%	0.77	0.83
GO:0010873	positive regulation of cholesterol esterification	0.002%	0.82	0.87
GO:0070857	regulation of bile acid biosynthetic process	0.002%	0.83	0.94
GO:0070859	positive regulation of bile acid biosynthetic process	0.001%	0.81	0.94
GO:0045978	negative regulation of nucleoside metabolic process	0.027%	0.74	1.95
GO:0071514	genetic imprinting	0.005%	0.83	0.19
GO:0014823	response to activity	0.007%	0.97	0.19
GO:0065008	regulation of biological quality	2.967%	0.81	0.19
GO:0006836	neurotransmitter transport	0.055%	0.97	0.20
GO:1903578	regulation of ATP metabolic process	0.014%	0.85	0.20
GO:0031503	protein-containing complex localization	0.175%	0.97	0.21
GO:0022407	regulation of cell-cell adhesion	0.072%	0.83	0.21
GO:2000398	regulation of thymocyte aggregation	0.000%	0.90	0.55
GO:0034112	positive regulation of homotypic cell-cell adhesion	0.001%	0.83	0.72
GO:0034110	regulation of homotypic cell-cell adhesion	0.004%	0.86	0.77
GO:0010812	negative regulation of cell-substrate adhesion	0.010%	0.78	0.81
GO:0001953	negative regulation of cell-matrix adhesion	0.006%	0.79	0.83
GO:0010810	regulation of cell-substrate adhesion	0.036%	0.84	0.88
GO:0007162	negative regulation of cell adhesion	0.047%	0.76	0.89
GO:1903037	regulation of leukocyte cell-cell adhesion	0.051%	0.84	0.90
GO:0022409	positive regulation of cell-cell adhesion	0.041%	0.80	0.94
GO:0051983	regulation of chromosome segregation	0.076%	0.84	0.21
GO:0032886	regulation of microtubule-based process	0.090%	0.84	0.22
GO:1902358	sulfate transmembrane transport	0.153%	0.96	0.22
GO:0019532	oxalate transport	0.004%	0.96	0.51
GO:0014051	gamma-aminobutyric acid secretion	0.001%	0.96	0.51
GO:0015705	iodide transport	0.001%	0.97	0.52
GO:0006812	cation transport	3.432%	0.95	0.57
GO:0006826	iron ion transport	0.262%	0.96	0.61
GO:0006865	amino acid transport	0.753%	0.95	0.62
GO:0033572	transferrin transport	0.003%	0.96	0.64
GO:0000041	transition metal ion transport	0.507%	0.96	0.65
GO:0014047	glutamate secretion	0.001%	0.96	0.67
GO:0061535	glutamate secretion, neurotransmission	0.000%	0.84	0.67
GO:0046942	carboxylic acid transport	0.342%	0.95	0.69
GO:0015812	gamma-aminobutyric acid transport	0.006%	0.96	0.70
GO:1902600	proton transmembrane transport	1.109%	0.95	0.72
GO:0061534	gamma-aminobutyric acid secretion, neurotransmission	0.000%	0.84	0.76
GO:0015804	neutral amino acid transport	0.074%	0.96	0.76
GO:0006835	dicarboxylic acid transport	0.068%	0.96	0.83
GO:0015718	monocarboxylic acid transport	0.154%	0.95	0.89
GO:0008272	sulfate transport	0.153%	0.96	0.92
GO:0050865	regulation of cell activation	0.097%	0.84	0.22
GO:0006662	glycerol ether metabolic process	0.087%	0.97	0.22
GO:0046485	ether lipid metabolic process	0.006%	0.96	0.83
GO:0042726	flavin-containing compound metabolic process	0.245%	0.96	0.22
GO:0018904	ether metabolic process	0.090%	0.97	0.22
GO:0030155	regulation of cell adhesion	0.129%	0.84	0.22
GO:0042430	indole-containing compound metabolic process	0.323%	0.96	0.23
GO:0040012	regulation of locomotion	0.199%	0.84	0.23
GO:0032528	microvillus organization	0.002%	0.96	0.24
GO:0072318	clathrin coat disassembly	0.003%	0.94	0.24
GO:0048193	Golgi vesicle transport	0.366%	0.96	0.52
GO:0008333	endosome to lysosome transport	0.010%	0.95	0.57
GO:0006891	intra-Golgi vesicle-mediated transport	0.044%	0.97	0.63
GO:0006888	endoplasmic reticulum to Golgi vesicle-mediated transport	0.170%	0.94	0.79
GO:0042558	pteridine-containing compound metabolic process	0.547%	0.96	0.24
GO:0002682	regulation of immune system process	0.288%	0.84	0.24
GO:0042127	regulation of cell population proliferation	0.296%	0.83	0.24
GO:0010941	regulation of cell death	0.357%	0.83	0.25
GO:0071495	cellular response to endogenous stimulus	0.427%	0.95	0.25
GO:0044320	cellular response to leptin stimulus	0.003%	0.94	0.66
GO:0044321	response to leptin	0.004%	0.95	0.66
GO:0071391	cellular response to estrogen stimulus	0.006%	0.94	0.68
GO:0043627	response to estrogen	0.010%	0.94	0.71
GO:0008286	insulin receptor signaling pathway	0.016%	0.80	0.73
GO:0007178	transmembrane receptor protein serine/threonine kinase signaling pathway	0.079%	0.80	0.77
GO:0007179	transforming growth factor beta receptor signaling pathway	0.027%	0.79	0.79
GO:0032870	cellular response to hormone stimulus	0.267%	0.92	0.91
GO:0009725	response to hormone	0.379%	0.93	0.94
GO:0051726	regulation of cell cycle	0.598%	0.82	0.26
GO:2000142	regulation of DNA-templated transcription, initiation	0.583%	0.79	0.27
GO:0032879	regulation of localization	0.712%	0.82	0.27
GO:0070482	response to oxygen levels	0.045%	0.95	0.27
GO:0007632	visual behavior	0.010%	0.86	0.60
GO:0050982	detection of mechanical stimulus	0.010%	0.95	0.60
GO:0071456	cellular response to hypoxia	0.017%	0.93	0.62
GO:0009409	response to cold	0.040%	0.95	0.66
GO:0009266	response to temperature stimulus	0.236%	0.95	0.74
GO:0035995	detection of muscle stretch	0.001%	0.96	0.77
GO:0007611	learning or memory	0.039%	0.88	0.78
GO:0098597	observational learning	0.001%	0.90	0.79
GO:0061743	motor learning	0.001%	0.90	0.80
GO:0036296	response to increased oxygen levels	0.004%	0.96	0.82
GO:0009408	response to heat	0.190%	0.94	0.86
GO:0050974	detection of mechanical stimulus involved in sensory perception	0.006%	0.86	0.86
GO:0007616	long-term memory	0.006%	0.89	0.88
GO:0008542	visual learning	0.007%	0.86	0.88
GO:0036295	cellular response to increased oxygen levels	0.003%	0.94	0.88
GO:0034605	cellular response to heat	0.065%	0.94	0.89
GO:0071453	cellular response to oxygen levels	0.022%	0.93	0.90
GO:0008306	associative learning	0.013%	0.89	0.91
GO:0050910	detection of mechanical stimulus involved in sensory perception of sound	0.003%	0.86	0.92
GO:0007613	memory	0.018%	0.89	0.93
GO:0001666	response to hypoxia	0.039%	0.95	0.95
GO:0036294	cellular response to decreased oxygen levels	0.019%	0.93	0.97
GO:0036293	response to decreased oxygen levels	0.041%	0.95	0.98
GO:0042060	wound healing	0.071%	0.96	0.28
GO:0033554	cellular response to stress	3.091%	0.94	0.55
GO:0034976	response to endoplasmic reticulum stress	0.108%	0.95	0.57
GO:0007596	blood coagulation	0.048%	0.71	0.92
GO:0007599	hemostasis	0.049%	0.84	0.93
GO:0031033	myosin filament organization	0.001%	0.96	0.29
GO:0030199	collagen fibril organization	0.010%	0.96	0.56
GO:0090305	nucleic acid phosphodiester bond hydrolysis	2.649%	0.95	0.29
GO:0006259	DNA metabolic process	5.371%	0.94	0.52
GO:1902893	regulation of pri-miRNA transcription by RNA polymerase II	0.009%	0.84	0.29
GO:0050793	regulation of developmental process	1.284%	0.82	0.29
GO:0032787	monocarboxylic acid metabolic process	2.750%	0.95	0.29
GO:0009072	aromatic amino acid family metabolic process	0.776%	0.94	0.51
GO:0006082	organic acid metabolic process	9.322%	0.95	0.52
GO:0072330	monocarboxylic acid biosynthetic process	1.037%	0.95	0.54
GO:0019752	carboxylic acid metabolic process	8.943%	0.94	0.73
GO:0006520	cellular amino acid metabolic process	5.778%	0.94	0.83
GO:0043436	oxoacid metabolic process	9.085%	0.94	0.89
GO:0090329	regulation of DNA-dependent DNA replication	0.042%	0.83	0.30
GO:0090298	negative regulation of mitochondrial DNA replication	0.000%	0.81	0.66
GO:0090296	regulation of mitochondrial DNA replication	0.001%	0.86	0.72
GO:2000104	negative regulation of DNA-dependent DNA replication	0.021%	0.76	0.84
GO:0008156	negative regulation of DNA replication	0.028%	0.76	0.86
GO:0071705	nitrogen compound transport	4.575%	0.96	0.30
GO:0048015	phosphatidylinositol-mediated signaling	0.050%	0.81	0.30
GO:0014065	phosphatidylinositol 3-kinase signaling	0.009%	0.83	0.88
GO:0016311	dephosphorylation	1.604%	0.97	0.30
GO:0035825	homologous recombination	0.052%	0.96	0.30
GO:0015931	nucleobase-containing compound transport	0.360%	0.96	0.31
GO:0015849	organic acid transport	0.937%	0.96	0.53
GO:0072522	purine-containing compound biosynthetic process	1.780%	0.94	0.31
GO:0043101	purine-containing compound salvage	0.170%	0.95	0.68
GO:0006144	purine nucleobase metabolic process	0.221%	0.94	0.69
GO:0034032	purine nucleoside bisphosphate metabolic process	0.587%	0.94	0.77
GO:0034035	purine ribonucleoside bisphosphate metabolic process	0.066%	0.95	0.82
GO:0033875	ribonucleoside bisphosphate metabolic process	0.587%	0.94	0.99
GO:0002943	tRNA dihydrouridine synthesis	0.074%	0.96	0.31
GO:0048519	negative regulation of biological process	2.524%	0.81	0.32
GO:0034356	NAD biosynthesis via nicotinamide riboside salvage pathway	0.005%	0.95	0.32
GO:0006275	regulation of DNA replication	0.106%	0.82	0.32
GO:0070193	synaptonemal complex organization	0.011%	0.96	0.32
GO:0051352	negative regulation of ligase activity	0.000%	0.89	0.32
GO:0048518	positive regulation of biological process	2.158%	0.81	0.33
GO:0009894	regulation of catabolic process	0.358%	0.81	0.33
GO:0072521	purine-containing compound metabolic process	2.687%	0.95	0.33
GO:0007218	neuropeptide signaling pathway	0.076%	0.81	0.33
GO:0007205	protein kinase C-activating G protein-coupled receptor signaling pathway	0.022%	0.82	0.57
GO:0061024	membrane organization	0.560%	0.95	0.34
GO:0006730	one-carbon metabolic process	0.380%	0.96	0.34
GO:0009309	amine biosynthetic process	0.341%	0.95	0.34
GO:0046219	indolalkylamine biosynthetic process	0.207%	0.94	0.86
GO:0042435	indole-containing compound biosynthetic process	0.211%	0.95	0.93
GO:0006576	cellular biogenic amine metabolic process	0.470%	0.96	0.93
GO:0044106	cellular amine metabolic process	0.480%	0.96	0.96
GO:0006586	indolalkylamine metabolic process	0.318%	0.95	0.96
GO:0042401	cellular biogenic amine biosynthetic process	0.341%	0.95	0.96
GO:0051052	regulation of DNA metabolic process	0.157%	0.81	0.35
GO:0019220	regulation of phosphate metabolic process	0.660%	0.77	0.36
GO:0031953	negative regulation of protein autophosphorylation	0.002%	0.77	0.63
GO:0010801	negative regulation of peptidyl-threonine phosphorylation	0.003%	0.76	0.65
GO:0031952	regulation of protein autophosphorylation	0.007%	0.81	0.68
GO:0010799	regulation of peptidyl-threonine phosphorylation	0.007%	0.81	0.69
GO:0035307	positive regulation of protein dephosphorylation	0.013%	0.77	0.71
GO:0035306	positive regulation of dephosphorylation	0.016%	0.78	0.72
GO:0033138	positive regulation of peptidyl-serine phosphorylation	0.016%	0.77	0.72
GO:1900542	regulation of purine nucleotide metabolic process	0.018%	0.80	0.73
GO:0033135	regulation of peptidyl-serine phosphorylation	0.021%	0.80	0.74
GO:0070873	regulation of glycogen metabolic process	0.007%	0.82	0.75
GO:0045912	negative regulation of carbohydrate metabolic process	0.019%	0.77	0.79
GO:0006140	regulation of nucleotide metabolic process	0.018%	0.80	0.79
GO:0032881	regulation of polysaccharide metabolic process	0.015%	0.84	0.82
GO:0010677	negative regulation of cellular carbohydrate metabolic process	0.018%	0.76	0.85
GO:0045719	negative regulation of glycogen biosynthetic process	0.001%	0.78	0.86
GO:2001171	positive regulation of ATP biosynthetic process	0.001%	0.79	0.87
GO:0070874	negative regulation of glycogen metabolic process	0.002%	0.78	0.87
GO:0045936	negative regulation of phosphate metabolic process	0.209%	0.71	0.89
GO:0010563	negative regulation of phosphorus metabolic process	0.209%	0.71	0.89
GO:0010562	positive regulation of phosphorus metabolic process	0.229%	0.74	0.90
GO:0045937	positive regulation of phosphate metabolic process	0.229%	0.74	0.90
GO:2001169	regulation of ATP biosynthetic process	0.003%	0.82	0.90
GO:2001170	negative regulation of ATP biosynthetic process	0.001%	0.77	0.90
GO:0006469	negative regulation of protein kinase activity	0.073%	0.70	0.92
GO:1900543	negative regulation of purine nucleotide metabolic process	0.005%	0.75	0.92
GO:0045980	negative regulation of nucleotide metabolic process	0.005%	0.75	0.93
GO:0010922	positive regulation of phosphatase activity	0.005%	0.78	0.93
GO:0010962	regulation of glucan biosynthetic process	0.010%	0.83	0.94
GO:0005979	regulation of glycogen biosynthetic process	0.005%	0.82	0.94
GO:0042326	negative regulation of phosphorylation	0.106%	0.72	0.95
GO:0001932	regulation of protein phosphorylation	0.413%	0.76	0.95
GO:1900372	negative regulation of purine nucleotide biosynthetic process	0.002%	0.76	0.95
GO:0030809	negative regulation of nucleotide biosynthetic process	0.002%	0.76	0.95
GO:0042325	regulation of phosphorylation	0.455%	0.78	0.96
GO:1900544	positive regulation of purine nucleotide metabolic process	0.009%	0.77	0.96
GO:0045981	positive regulation of nucleotide metabolic process	0.009%	0.77	0.96
GO:1900371	regulation of purine nucleotide biosynthetic process	0.009%	0.81	0.96
GO:0030808	regulation of nucleotide biosynthetic process	0.010%	0.81	0.96
GO:0071901	negative regulation of protein serine/threonine kinase activity	0.052%	0.70	0.96
GO:0001933	negative regulation of protein phosphorylation	0.094%	0.71	0.96
GO:0032885	regulation of polysaccharide biosynthetic process	0.012%	0.84	0.97
GO:1900373	positive regulation of purine nucleotide biosynthetic process	0.005%	0.78	0.97
GO:0030810	positive regulation of nucleotide biosynthetic process	0.006%	0.78	0.97
GO:0033673	negative regulation of kinase activity	0.081%	0.71	0.98
GO:0040030	regulation of molecular function, epigenetic	0.001%	0.88	0.36
GO:0051174	regulation of phosphorus metabolic process	0.660%	0.79	0.36
GO:0070727	cellular macromolecule localization	1.598%	0.93	0.36
GO:0061512	protein localization to cilium	0.010%	0.95	0.55
GO:0071459	protein localization to chromosome, centromeric region	0.011%	0.95	0.55
GO:0034629	cellular protein-containing complex localization	0.018%	0.95	0.57
GO:0034502	protein localization to chromosome	0.023%	0.94	0.58
GO:0051028	mRNA transport	0.164%	0.95	0.61
GO:0017038	protein import	0.260%	0.95	0.64
GO:0016482	cytosolic transport	0.104%	0.95	0.66
GO:0033566	gamma-tubulin complex localization	0.005%	0.95	0.69
GO:0051656	establishment of organelle localization	0.157%	0.94	0.69
GO:0051640	organelle localization	0.239%	0.94	0.72
GO:0006913	nucleocytoplasmic transport	0.315%	0.94	0.74
GO:0051169	nuclear transport	0.315%	0.94	0.74
GO:0090150	establishment of protein localization to membrane	0.362%	0.93	0.75
GO:0006607	NLS-bearing protein import into nucleus	0.007%	0.94	0.75
GO:0051647	nucleus localization	0.010%	0.95	0.77
GO:0072594	establishment of protein localization to organelle	0.490%	0.93	0.77
GO:0033365	protein localization to organelle	0.628%	0.93	0.79
GO:0006605	protein targeting	0.580%	0.93	0.80
GO:0051653	spindle localization	0.020%	0.94	0.81
GO:0015031	protein transport	2.726%	0.94	0.83
GO:0034504	protein localization to nucleus	0.114%	0.94	0.83
GO:0050657	nucleic acid transport	0.192%	0.96	0.89
GO:0046907	intracellular transport	1.822%	0.93	0.90
GO:0008104	protein localization	3.007%	0.94	0.90
GO:0006606	protein import into nucleus	0.099%	0.93	0.91
GO:0051170	import into nucleus	0.105%	0.94	0.91
GO:0006612	protein targeting to membrane	0.186%	0.93	0.91
GO:0006886	intracellular protein transport	1.245%	0.92	0.92
GO:0051649	establishment of localization in cell	1.968%	0.93	0.92
GO:0034613	cellular protein localization	1.588%	0.93	0.95
GO:0072657	protein localization to membrane	0.432%	0.93	0.96
GO:0050658	RNA transport	0.191%	0.95	0.99
GO:0051236	establishment of RNA localization	0.192%	0.95	0.99
GO:0050878	regulation of body fluid levels	0.082%	0.84	0.36
GO:0042560	pteridine-containing compound catabolic process	0.002%	0.94	0.36
GO:0060605	tube lumen cavitation	0.001%	0.86	0.37
GO:0060487	lung epithelial cell differentiation	0.004%	0.84	0.56
GO:0001738	morphogenesis of a polarized epithelium	0.014%	0.86	0.63
GO:0045446	endothelial cell differentiation	0.014%	0.86	0.71
GO:0003382	epithelial cell morphogenesis	0.007%	0.85	0.73
GO:0003334	keratinocyte development	0.003%	0.84	0.75
GO:0060479	lung cell differentiation	0.004%	0.84	0.80
GO:0061141	lung ciliated cell differentiation	0.000%	0.86	0.86
GO:0060842	arterial endothelial cell differentiation	0.001%	0.85	0.87
GO:0060837	blood vessel endothelial cell differentiation	0.002%	0.84	0.89
GO:0060486	club cell differentiation	0.001%	0.85	0.92
GO:0060509	type I pneumocyte differentiation	0.001%	0.85	0.93
GO:0060510	type II pneumocyte differentiation	0.001%	0.85	0.93
GO:0061140	lung secretory cell differentiation	0.002%	0.84	0.96
GO:0045216	cell-cell junction organization	0.040%	0.96	0.37
GO:0034333	adherens junction assembly	0.003%	0.96	0.75
GO:0034332	adherens junction organization	0.008%	0.96	0.79
GO:0007043	cell-cell junction assembly	0.027%	0.95	0.89
GO:0034329	cell junction assembly	0.052%	0.95	0.89
GO:0070830	bicellular tight junction assembly	0.010%	0.96	0.90
GO:0032446	protein modification by small protein conjugation	0.925%	0.95	0.37
GO:0033523	histone H2B ubiquitination	0.005%	0.93	0.60
GO:0070936	protein K48-linked ubiquitination	0.012%	0.97	0.64
GO:0051865	protein autoubiquitination	0.018%	0.97	0.66
GO:0016574	histone ubiquitination	0.025%	0.93	0.67
GO:0016925	protein sumoylation	0.039%	0.96	0.70
GO:0033522	histone H2A ubiquitination	0.009%	0.93	0.86
GO:0010390	histone monoubiquitination	0.019%	0.93	0.93
GO:2000379	positive regulation of reactive oxygen species metabolic process	0.009%	0.81	0.38
GO:0051173	positive regulation of nitrogen compound metabolic process	1.258%	0.74	0.61
GO:2000144	positive regulation of DNA-templated transcription, initiation	0.016%	0.79	0.64
GO:0031398	positive regulation of protein ubiquitination	0.043%	0.76	0.69
GO:0010628	positive regulation of gene expression	0.281%	0.76	0.82
GO:0045893	positive regulation of transcription, DNA-templated	0.701%	0.74	0.90
GO:0048522	positive regulation of cellular process	1.990%	0.75	0.91
GO:0045935	positive regulation of nucleobase-containing compound metabolic process	0.834%	0.74	0.92
GO:0009893	positive regulation of metabolic process	1.408%	0.74	0.92
GO:0009891	positive regulation of biosynthetic process	0.850%	0.74	0.92
GO:1903322	positive regulation of protein modification by small protein conjugation or removal	0.049%	0.76	0.94
GO:0045944	positive regulation of transcription by RNA polymerase II	0.393%	0.75	0.94
GO:0031396	regulation of protein ubiquitination	0.064%	0.80	0.96
GO:0031325	positive regulation of cellular metabolic process	1.313%	0.73	0.97
GO:0051254	positive regulation of RNA metabolic process	0.784%	0.74	0.97
GO:1902680	positive regulation of RNA biosynthetic process	0.701%	0.74	0.97
GO:0031328	positive regulation of cellular biosynthetic process	0.844%	0.74	0.97
GO:0010604	positive regulation of macromolecule metabolic process	1.332%	0.74	0.97
GO:0010557	positive regulation of macromolecule biosynthetic process	0.819%	0.74	0.99
GO:1903508	positive regulation of nucleic acid-templated transcription	0.701%	0.74	0.99
GO:0051641	cellular localization	2.368%	0.96	0.38
GO:0036304	umbilical cord morphogenesis	0.000%	0.90	0.38
GO:0048284	organelle fusion	0.066%	0.95	0.38
GO:1901576	organic substance biosynthetic process	23.584%	0.97	0.38
GO:0019438	aromatic compound biosynthetic process	8.870%	0.95	0.54
GO:0018130	heterocycle biosynthetic process	9.214%	0.95	0.55
GO:1901362	organic cyclic compound biosynthetic process	9.746%	0.95	0.56
GO:0044271	cellular nitrogen compound biosynthetic process	14.482%	0.95	0.62
GO:1901566	organonitrogen compound biosynthetic process	15.347%	0.96	0.63
GO:0044249	cellular biosynthetic process	23.054%	0.96	0.72
GO:0051172	negative regulation of nitrogen compound metabolic process	1.309%	0.70	0.39
GO:2000143	negative regulation of DNA-templated transcription, initiation	0.001%	0.79	0.51
GO:0060260	regulation of transcription initiation from RNA polymerase II promoter	0.017%	0.83	0.51
GO:0010621	negative regulation of transcription by transcription factor localization	0.002%	0.75	0.52
GO:0051129	negative regulation of cellular component organization	0.244%	0.73	0.69
GO:0034249	negative regulation of cellular amide metabolic process	0.187%	0.73	0.75
GO:0033043	regulation of organelle organization	0.550%	0.79	0.81
GO:0051493	regulation of cytoskeleton organization	0.291%	0.79	0.83
GO:0032269	negative regulation of cellular protein metabolic process	0.578%	0.69	0.84
GO:0051248	negative regulation of protein metabolic process	0.588%	0.70	0.84
GO:0010629	negative regulation of gene expression	0.614%	0.72	0.84
GO:0010639	negative regulation of organelle organization	0.168%	0.73	0.85
GO:0045892	negative regulation of transcription, DNA-templated	0.665%	0.70	0.85
GO:0045934	negative regulation of nucleobase-containing compound metabolic process	0.749%	0.70	0.86
GO:0048523	negative regulation of cellular process	2.150%	0.71	0.88
GO:0009890	negative regulation of biosynthetic process	0.914%	0.71	0.88
GO:0017148	negative regulation of translation	0.183%	0.71	0.89
GO:0051494	negative regulation of cytoskeleton organization	0.086%	0.74	0.89
GO:0031400	negative regulation of protein modification process	0.188%	0.71	0.89
GO:0009892	negative regulation of metabolic process	1.750%	0.70	0.91
GO:0031324	negative regulation of cellular metabolic process	1.406%	0.69	0.92
GO:0010605	negative regulation of macromolecule metabolic process	1.653%	0.70	0.95
GO:2000113	negative regulation of cellular macromolecule biosynthetic process	0.880%	0.70	0.96
GO:0031327	negative regulation of cellular biosynthetic process	0.908%	0.70	0.99
GO:0010558	negative regulation of macromolecule biosynthetic process	0.882%	0.71	0.99
GO:2000172	regulation of branching morphogenesis of a nerve	0.001%	0.84	0.39
GO:2000026	regulation of multicellular organismal development	0.275%	0.78	0.59
GO:0045124	regulation of bone resorption	0.006%	0.82	0.66
GO:0031641	regulation of myelination	0.007%	0.82	0.67
GO:0034103	regulation of tissue remodeling	0.010%	0.84	0.68
GO:0032655	regulation of interleukin-12 production	0.010%	0.82	0.68
GO:0045604	regulation of epidermal cell differentiation	0.010%	0.81	0.68
GO:0060688	regulation of morphogenesis of a branching structure	0.011%	0.82	0.69
GO:2000173	negative regulation of branching morphogenesis of a nerve	0.000%	0.81	0.69
GO:1902106	negative regulation of leukocyte differentiation	0.015%	0.73	0.70
GO:0051093	negative regulation of developmental process	0.181%	0.74	0.70
GO:0031644	regulation of nervous system process	0.016%	0.83	0.70
GO:0032648	regulation of interferon-beta production	0.009%	0.82	0.72
GO:0031646	positive regulation of nervous system process	0.004%	0.81	0.73
GO:0060284	regulation of cell development	0.087%	0.80	0.73
GO:0016525	negative regulation of angiogenesis	0.024%	0.75	0.73
GO:0045599	negative regulation of fat cell differentiation	0.009%	0.76	0.74
GO:0045665	negative regulation of neuron differentiation	0.012%	0.75	0.76
GO:1903706	regulation of hemopoiesis	0.061%	0.78	0.78
GO:0045631	regulation of mechanoreceptor differentiation	0.001%	0.84	0.78
GO:0010721	negative regulation of cell development	0.028%	0.74	0.79
GO:0051249	regulation of lymphocyte activation	0.078%	0.81	0.80
GO:0051960	regulation of nervous system development	0.075%	0.80	0.80
GO:0033081	regulation of T cell differentiation in thymus	0.004%	0.80	0.81
GO:0002683	negative regulation of immune system process	0.078%	0.75	0.82
GO:0001817	regulation of cytokine production	0.125%	0.79	0.82
GO:0031643	positive regulation of myelination	0.002%	0.79	0.84
GO:1903707	negative regulation of hemopoiesis	0.015%	0.74	0.84
GO:0050768	negative regulation of neurogenesis	0.020%	0.60	0.84
GO:0014013	regulation of gliogenesis	0.012%	0.67	0.85
GO:0051961	negative regulation of nervous system development	0.022%	0.75	0.85
GO:0045670	regulation of osteoclast differentiation	0.011%	0.79	0.86
GO:0032688	negative regulation of interferon-beta production	0.002%	0.77	0.86
GO:0007406	negative regulation of neuroblast proliferation	0.001%	0.64	0.86
GO:0045638	negative regulation of myeloid cell differentiation	0.013%	0.73	0.88
GO:0045607	regulation of inner ear auditory receptor cell differentiation	0.001%	0.83	0.89
GO:1901343	negative regulation of vasculature development	0.024%	0.75	0.89
GO:0032480	negative regulation of type I interferon production	0.005%	0.76	0.90
GO:1902105	regulation of leukocyte differentiation	0.046%	0.77	0.90
GO:0050767	regulation of neurogenesis	0.059%	0.64	0.91
GO:0002761	regulation of myeloid leukocyte differentiation	0.019%	0.79	0.91
GO:0014014	negative regulation of gliogenesis	0.005%	0.63	0.91
GO:0045580	regulation of T cell differentiation	0.024%	0.78	0.92
GO:0045671	negative regulation of osteoclast differentiation	0.004%	0.75	0.92
GO:0045619	regulation of lymphocyte differentiation	0.029%	0.78	0.93
GO:0051251	positive regulation of lymphocyte activation	0.047%	0.78	0.94
GO:0045637	regulation of myeloid cell differentiation	0.034%	0.78	0.94
GO:0050867	positive regulation of cell activation	0.054%	0.79	0.94
GO:0050863	regulation of T cell activation	0.055%	0.82	0.95
GO:0002762	negative regulation of myeloid leukocyte differentiation	0.007%	0.74	0.95
GO:0050870	positive regulation of T cell activation	0.031%	0.78	0.96
GO:0046850	regulation of bone remodeling	0.007%	0.84	0.96
GO:1903039	positive regulation of leukocyte cell-cell adhesion	0.034%	0.80	0.97
GO:0002694	regulation of leukocyte activation	0.091%	0.81	0.98
GO:0002696	positive regulation of leukocyte activation	0.053%	0.78	0.99
GO:2000980	regulation of inner ear receptor cell differentiation	0.001%	0.84	1.00
GO:2000181	negative regulation of blood vessel morphogenesis	0.024%	0.75	1.00
GO:0051340	regulation of ligase activity	0.003%	0.87	0.39
GO:0048227	plasma membrane to endosome transport	0.001%	0.97	0.39
GO:0006767	water-soluble vitamin metabolic process	1.329%	0.97	0.39
GO:0046655	folic acid metabolic process	0.111%	0.94	0.76
GO:0015939	pantothenate metabolic process	0.150%	0.95	0.79
GO:0006771	riboflavin metabolic process	0.242%	0.95	0.82
GO:0046653	tetrahydrofolate metabolic process	0.369%	0.95	0.86
GO:0006760	folic acid-containing compound metabolic process	0.469%	0.95	0.94
GO:0006766	vitamin metabolic process	1.340%	0.97	0.39
GO:0050890	cognition	0.046%	0.88	0.39
GO:0003300	cardiac muscle hypertrophy	0.003%	0.89	0.54
GO:0014896	muscle hypertrophy	0.004%	0.90	0.75
GO:0014888	striated muscle adaptation	0.004%	0.87	0.75
GO:0043500	muscle adaptation	0.004%	0.87	0.76
GO:0014887	cardiac muscle adaptation	0.002%	0.87	0.96
GO:0003299	muscle hypertrophy in response to stress	0.002%	0.87	0.97
GO:0014898	cardiac muscle hypertrophy in response to stress	0.002%	0.87	0.98
GO:0014897	striated muscle hypertrophy	0.003%	0.89	0.99
GO:0060689	cell differentiation involved in salivary gland development	0.000%	0.86	0.40
GO:0030325	adrenal gland development	0.004%	0.85	0.63
GO:0001889	liver development	0.026%	0.84	0.78
GO:0060662	salivary gland cavitation	0.001%	0.85	0.78
GO:0034330	cell junction organization	0.103%	0.96	0.40
GO:0061025	membrane fusion	0.117%	0.96	0.40
GO:0042221	response to chemical	3.340%	0.95	0.40
GO:0006950	response to stress	4.522%	0.95	0.55
GO:0051716	cellular response to stimulus	10.979%	0.94	0.67
GO:0007165	signal transduction	7.086%	0.73	0.73
GO:0006306	DNA methylation	0.212%	0.95	0.40
GO:0006305	DNA alkylation	0.212%	0.95	0.91
GO:0044728	DNA methylation or demethylation	0.236%	0.95	0.91
GO:0051349	positive regulation of lyase activity	0.006%	0.86	0.40
GO:0045762	positive regulation of adenylate cyclase activity	0.001%	0.87	0.84
GO:0045761	regulation of adenylate cyclase activity	0.009%	0.85	0.92
GO:0031281	positive regulation of cyclase activity	0.006%	0.86	0.92
GO:0033036	macromolecule localization	3.582%	0.96	0.41
GO:0009991	response to extracellular stimulus	0.478%	0.95	0.41
GO:0031667	response to nutrient levels	0.129%	0.96	0.67
GO:0033865	nucleoside bisphosphate metabolic process	0.587%	0.94	0.41
GO:0009112	nucleobase metabolic process	0.495%	0.94	0.54
GO:0009117	nucleotide metabolic process	4.074%	0.93	0.73
GO:0006753	nucleoside phosphate metabolic process	4.103%	0.93	0.88
GO:0072505	divalent inorganic anion homeostasis	0.000%	0.88	0.41
GO:0072501	cellular divalent inorganic anion homeostasis	0.000%	0.88	0.54
GO:0055083	monovalent inorganic anion homeostasis	0.003%	0.86	0.64
GO:0030320	cellular monovalent inorganic anion homeostasis	0.001%	0.86	0.69
GO:0030643	cellular phosphate ion homeostasis	0.037%	0.83	0.84
GO:0072506	trivalent inorganic anion homeostasis	0.039%	0.83	0.98
GO:0030002	cellular anion homeostasis	0.037%	0.83	0.98
GO:0055062	phosphate ion homeostasis	0.039%	0.83	1.00
GO:0072502	cellular trivalent inorganic anion homeostasis	0.037%	0.83	1.00
GO:0009719	response to endogenous stimulus	0.539%	0.96	0.41
GO:0010608	posttranscriptional regulation of gene expression	1.580%	0.79	0.41
GO:0048017	inositol lipid-mediated signaling	0.060%	0.81	0.41
GO:0009628	response to abiotic stimulus	0.598%	0.96	0.42
GO:0070508	cholesterol import	0.001%	0.96	0.42
GO:0019915	lipid storage	0.027%	0.96	0.56
GO:0035382	sterol transmembrane transport	0.000%	0.96	0.61
GO:0010877	lipid transport involved in lipid storage	0.001%	0.96	0.70
GO:0030730	sequestering of triglyceride	0.001%	0.96	0.71
GO:0035376	sterol import	0.002%	0.96	0.71
GO:0010879	cholesterol transport involved in cholesterol storage	0.000%	0.96	0.72
GO:0046849	bone remodeling	0.010%	0.90	0.42
GO:0007033	vacuole organization	0.092%	0.95	0.42
GO:2001032	regulation of double-strand break repair via nonhomologous end joining	0.007%	0.81	0.42
GO:1901859	negative regulation of mitochondrial DNA metabolic process	0.000%	0.81	0.57
GO:1901858	regulation of mitochondrial DNA metabolic process	0.001%	0.85	0.61
GO:1902882	regulation of response to oxidative stress	0.022%	0.83	0.63
GO:1904294	positive regulation of ERAD pathway	0.007%	0.76	0.66
GO:1903201	regulation of oxidative stress-induced cell death	0.010%	0.81	0.67
GO:0043488	regulation of mRNA stability	0.102%	0.78	0.70
GO:0042981	regulation of apoptotic process	0.320%	0.81	0.75
GO:0051053	negative regulation of DNA metabolic process	0.056%	0.74	0.75
GO:0016241	regulation of macroautophagy	0.028%	0.82	0.76
GO:2000106	regulation of leukocyte apoptotic process	0.012%	0.84	0.77
GO:2001022	positive regulation of response to DNA damage stimulus	0.028%	0.78	0.79
GO:0010506	regulation of autophagy	0.073%	0.81	0.82
GO:2001242	regulation of intrinsic apoptotic signaling pathway	0.029%	0.80	0.82
GO:2001239	regulation of extrinsic apoptotic signaling pathway in absence of ligand	0.006%	0.82	0.82
GO:0043487	regulation of RNA stability	0.105%	0.78	0.84
GO:0042176	regulation of protein catabolic process	0.160%	0.79	0.84
GO:2000779	regulation of double-strand break repair	0.022%	0.80	0.85
GO:1903362	regulation of cellular protein catabolic process	0.115%	0.79	0.85
GO:0000018	regulation of DNA recombination	0.049%	0.82	0.85
GO:0010507	negative regulation of autophagy	0.017%	0.75	0.86
GO:0045739	positive regulation of DNA repair	0.021%	0.76	0.87
GO:2001233	regulation of apoptotic signaling pathway	0.063%	0.79	0.87
GO:2001238	positive regulation of extrinsic apoptotic signaling pathway	0.009%	0.78	0.87
GO:2001034	positive regulation of double-strand break repair via nonhomologous end joining	0.003%	0.78	0.87
GO:0032434	regulation of proteasomal ubiquitin-dependent protein catabolic process	0.039%	0.80	0.88
GO:1902041	regulation of extrinsic apoptotic signaling pathway via death domain receptors	0.008%	0.81	0.89
GO:2001235	positive regulation of apoptotic signaling pathway	0.023%	0.77	0.89
GO:2001236	regulation of extrinsic apoptotic signaling pathway	0.025%	0.80	0.90
GO:1903071	positive regulation of ER-associated ubiquitin-dependent protein catabolic process	0.001%	0.78	0.90
GO:1904292	regulation of ERAD pathway	0.009%	0.78	0.90
GO:0006282	regulation of DNA repair	0.066%	0.78	0.91
GO:1903069	regulation of ER-associated ubiquitin-dependent protein catabolic process	0.002%	0.80	0.92
GO:0031329	regulation of cellular catabolic process	0.311%	0.79	0.92
GO:2000781	positive regulation of double-strand break repair	0.009%	0.77	0.92
GO:1901800	positive regulation of proteasomal protein catabolic process	0.081%	0.75	0.93
GO:1900407	regulation of cellular response to oxidative stress	0.012%	0.82	0.93
GO:0031331	positive regulation of cellular catabolic process	0.205%	0.75	0.94
GO:1902175	regulation of oxidative stress-induced intrinsic apoptotic signaling pathway	0.005%	0.81	0.94
GO:0045732	positive regulation of protein catabolic process	0.102%	0.75	0.94
GO:0009896	positive regulation of catabolic process	0.217%	0.76	0.94
GO:0032436	positive regulation of proteasomal ubiquitin-dependent protein catabolic process	0.026%	0.77	0.96
GO:1903364	positive regulation of cellular protein catabolic process	0.088%	0.75	0.97
GO:0061136	regulation of proteasomal protein catabolic process	0.103%	0.79	0.97
GO:0043067	regulation of programmed cell death	0.332%	0.81	0.98
GO:1903050	regulation of proteolysis involved in cellular protein catabolic process	0.109%	0.78	0.99
GO:1903052	positive regulation of proteolysis involved in cellular protein catabolic process	0.084%	0.75	0.99
GO:0071695	anatomical structure maturation	0.053%	0.87	0.42
GO:0045162	clustering of voltage-gated sodium channels	0.004%	0.82	0.83
GO:0001556	oocyte maturation	0.004%	0.85	0.83
GO:0042551	neuron maturation	0.009%	0.84	0.88
GO:0016322	neuron remodeling	0.003%	0.85	0.90
GO:0045161	neuronal ion channel clustering	0.004%	0.82	0.91
GO:0045992	negative regulation of embryonic development	0.000%	0.80	0.42
GO:1901620	regulation of smoothened signaling pathway involved in dorsal/ventral neural tube patterning	0.002%	0.84	0.43
GO:1901621	negative regulation of smoothened signaling pathway involved in dorsal/ventral neural tube patterning	0.001%	0.79	0.77
GO:0045879	negative regulation of smoothened signaling pathway	0.008%	0.76	0.84
GO:0022405	hair cycle process	0.012%	0.89	0.43
GO:0048820	hair follicle maturation	0.001%	0.86	0.86
GO:0022404	molting cycle process	0.014%	0.89	0.95
GO:0034248	regulation of cellular amide metabolic process	1.527%	0.78	0.43
GO:0030573	bile acid catabolic process	0.000%	0.94	0.43
GO:0006699	bile acid biosynthetic process	0.005%	0.94	0.79
GO:1903859	regulation of dendrite extension	0.004%	0.81	0.43
GO:1902115	regulation of organelle assembly	0.068%	0.81	0.52
GO:0090199	regulation of release of cytochrome c from mitochondria	0.007%	0.83	0.62
GO:1903860	negative regulation of dendrite extension	0.000%	0.79	0.63
GO:1902116	negative regulation of organelle assembly	0.014%	0.76	0.66
GO:0010821	regulation of mitochondrion organization	0.026%	0.82	0.67
GO:0070507	regulation of microtubule cytoskeleton organization	0.065%	0.81	0.71
GO:0032271	regulation of protein polymerization	0.188%	0.80	0.79
GO:0010826	negative regulation of centrosome duplication	0.004%	0.77	0.80
GO:0051495	positive regulation of cytoskeleton organization	0.121%	0.76	0.83
GO:0010635	regulation of mitochondrial fusion	0.004%	0.81	0.84
GO:0031111	negative regulation of microtubule polymerization or depolymerization	0.008%	0.77	0.84
GO:0090200	positive regulation of release of cytochrome c from mitochondria	0.004%	0.80	0.84
GO:0046605	regulation of centrosome cycle	0.013%	0.81	0.86
GO:0046606	negative regulation of centrosome cycle	0.004%	0.77	0.87
GO:0043254	regulation of protein-containing complex assembly	0.238%	0.80	0.87
GO:0010823	negative regulation of mitochondrion organization	0.008%	0.77	0.87
GO:0031116	positive regulation of microtubule polymerization	0.017%	0.78	0.87
GO:0031115	negative regulation of microtubule polymerization	0.003%	0.78	0.88
GO:0032272	negative regulation of protein polymerization	0.061%	0.74	0.88
GO:0031333	negative regulation of protein-containing complex assembly	0.072%	0.74	0.89
GO:0032273	positive regulation of protein polymerization	0.099%	0.76	0.91
GO:0031113	regulation of microtubule polymerization	0.022%	0.82	0.92
GO:0031110	regulation of microtubule polymerization or depolymerization	0.038%	0.81	0.92
GO:0031112	positive regulation of microtubule polymerization or depolymerization	0.018%	0.78	0.93
GO:0010824	regulation of centrosome duplication	0.013%	0.81	0.93
GO:0031334	positive regulation of protein-containing complex assembly	0.127%	0.76	0.93
GO:0046599	regulation of centriole replication	0.007%	0.82	0.96
GO:0046600	negative regulation of centriole replication	0.003%	0.77	0.98
GO:0048745	smooth muscle tissue development	0.004%	0.88	0.43
GO:0014706	striated muscle tissue development	0.062%	0.86	0.84
GO:0055013	cardiac muscle cell development	0.010%	0.82	0.89
GO:0055008	cardiac muscle tissue morphogenesis	0.012%	0.82	0.89
GO:0055015	ventricular cardiac muscle cell development	0.002%	0.83	0.92
GO:0055006	cardiac cell development	0.011%	0.83	0.93
GO:0007519	skeletal muscle tissue development	0.032%	0.83	0.95
GO:0055010	ventricular cardiac muscle tissue morphogenesis	0.009%	0.82	0.97
GO:0060415	muscle tissue morphogenesis	0.014%	0.83	0.98
GO:0002017	regulation of blood volume by renal aldosterone	0.000%	0.81	0.43
GO:0006366	transcription by RNA polymerase II	0.219%	0.95	0.43
GO:0098719	sodium ion import across plasma membrane	0.005%	0.97	0.44
GO:1903580	positive regulation of ATP metabolic process	0.005%	0.81	0.44
GO:1903579	negative regulation of ATP metabolic process	0.005%	0.79	0.89
GO:1904666	regulation of ubiquitin protein ligase activity	0.029%	0.84	0.44
GO:1901664	regulation of NAD+ ADP-ribosyltransferase activity	0.000%	0.88	0.53
GO:1901666	positive regulation of NAD+ ADP-ribosyltransferase activity	0.000%	0.87	0.53
GO:0051336	regulation of hydrolase activity	0.611%	0.81	0.59
GO:0043087	regulation of GTPase activity	0.157%	0.83	0.67
GO:0051438	regulation of ubiquitin-protein transferase activity	0.034%	0.84	0.68
GO:0044093	positive regulation of molecular function	0.460%	0.82	0.72
GO:0043085	positive regulation of catalytic activity	0.374%	0.82	0.73
GO:0051348	negative regulation of transferase activity	0.089%	0.83	0.73
GO:0090630	activation of GTPase activity	0.024%	0.84	0.77
GO:0043547	positive regulation of GTPase activity	0.092%	0.83	0.85
GO:1904667	negative regulation of ubiquitin protein ligase activity	0.003%	0.75	0.87
GO:0051444	negative regulation of ubiquitin-protein transferase activity	0.004%	0.75	0.88
GO:0051345	positive regulation of hydrolase activity	0.159%	0.83	0.89
GO:0048857	neural nucleus development	0.005%	0.89	0.44
GO:0036342	post-anal tail morphogenesis	0.005%	0.88	0.44
GO:0007586	digestion	0.021%	0.89	0.44
GO:1903729	regulation of plasma membrane organization	0.003%	0.85	0.44
GO:0006573	valine metabolic process	0.201%	0.96	0.45
GO:0097028	dendritic cell differentiation	0.006%	0.84	0.45
GO:0050900	leukocyte migration	0.039%	0.95	0.54
GO:0090596	sensory organ morphogenesis	0.077%	0.82	0.58
GO:0046649	lymphocyte activation	0.067%	0.98	0.62
GO:0048869	cellular developmental process	1.041%	0.85	0.63
GO:0002250	adaptive immune response	0.057%	0.95	0.64
GO:0051216	cartilage development	0.042%	0.83	0.65
GO:0007389	pattern specification process	0.140%	0.84	0.66
GO:0001822	kidney development	0.060%	0.83	0.67
GO:0036336	dendritic cell migration	0.003%	0.96	0.68
GO:0048853	forebrain morphogenesis	0.003%	0.84	0.68
GO:0060413	atrial septum morphogenesis	0.003%	0.84	0.68
GO:0048598	embryonic morphogenesis	0.164%	0.83	0.69
GO:0060343	trabecula formation	0.004%	0.85	0.70
GO:0061448	connective tissue development	0.051%	0.86	0.70
GO:0003406	retinal pigment epithelium development	0.002%	0.85	0.72
GO:0060537	muscle tissue development	0.065%	0.86	0.72
GO:0035987	endodermal cell differentiation	0.008%	0.84	0.73
GO:0060317	cardiac epithelial to mesenchymal transition	0.005%	0.83	0.73
GO:0032989	cellular component morphogenesis	0.178%	0.81	0.74
GO:0021532	neural tube patterning	0.010%	0.84	0.74
GO:0009888	tissue development	0.456%	0.86	0.74
GO:0042733	embryonic digit morphogenesis	0.011%	0.85	0.75
GO:0009948	anterior/posterior axis specification	0.014%	0.86	0.76
GO:0030099	myeloid cell differentiation	0.053%	0.82	0.76
GO:0001771	immunological synapse formation	0.002%	0.98	0.77
GO:0060831	smoothened signaling pathway involved in dorsal/ventral neural tube patterning	0.001%	0.71	0.77
GO:0000902	cell morphogenesis	0.316%	0.85	0.78
GO:0048513	animal organ development	0.731%	0.81	0.78
GO:0007368	determination of left/right symmetry	0.039%	0.85	0.78
GO:0035989	tendon development	0.001%	0.89	0.79
GO:0031076	embryonic camera-type eye development	0.011%	0.84	0.79
GO:0009653	anatomical structure morphogenesis	0.866%	0.85	0.79
GO:0003150	muscular septum morphogenesis	0.000%	0.85	0.80
GO:0060429	epithelium development	0.257%	0.85	0.81
GO:0002088	lens development in camera-type eye	0.015%	0.84	0.81
GO:0043011	myeloid dendritic cell differentiation	0.004%	0.84	0.81
GO:0090500	endocardial cushion to mesenchymal transition	0.001%	0.85	0.81
GO:0003215	cardiac right ventricle morphogenesis	0.003%	0.84	0.81
GO:0002573	myeloid leukocyte differentiation	0.023%	0.82	0.82
GO:0030154	cell differentiation	1.023%	0.83	0.83
GO:0031175	neuron projection development	0.179%	0.78	0.83
GO:0001773	myeloid dendritic cell activation	0.005%	0.98	0.83
GO:0000904	cell morphogenesis involved in differentiation	0.167%	0.84	0.83
GO:0009799	specification of symmetry	0.042%	0.85	0.84
GO:0001502	cartilage condensation	0.004%	0.84	0.84
GO:0030316	osteoclast differentiation	0.008%	0.83	0.86
GO:0046651	lymphocyte proliferation	0.012%	0.97	0.86
GO:0014031	mesenchymal cell development	0.022%	0.83	0.86
GO:0003214	cardiac left ventricle morphogenesis	0.003%	0.84	0.86
GO:0002063	chondrocyte development	0.006%	0.84	0.86
GO:0048592	eye morphogenesis	0.051%	0.83	0.87
GO:0002521	leukocyte differentiation	0.064%	0.81	0.88
GO:0022008	neurogenesis	0.356%	0.81	0.88
GO:0001656	metanephros development	0.013%	0.85	0.90
GO:0060412	ventricular septum morphogenesis	0.006%	0.84	0.90
GO:0060347	heart trabecula formation	0.002%	0.84	0.91
GO:0002062	chondrocyte differentiation	0.014%	0.83	0.91
GO:0048593	camera-type eye morphogenesis	0.034%	0.83	0.92
GO:0003222	ventricular trabecula myocardium morphogenesis	0.003%	0.83	0.92
GO:0007409	axonogenesis	0.115%	0.78	0.93
GO:0042110	T cell activation	0.042%	0.98	0.93
GO:0045321	leukocyte activation	0.088%	0.98	0.95
GO:0032990	cell part morphogenesis	0.143%	0.81	0.95
GO:0048667	cell morphogenesis involved in neuron differentiation	0.130%	0.81	0.95
GO:0042098	T cell proliferation	0.007%	0.97	0.96
GO:0032943	mononuclear cell proliferation	0.012%	0.99	0.98
GO:0048812	neuron projection morphogenesis	0.137%	0.78	0.98
GO:0048858	cell projection morphogenesis	0.139%	0.81	0.99
GO:0009855	determination of bilateral symmetry	0.042%	0.85	0.99
GO:0043649	dicarboxylic acid catabolic process	0.040%	0.94	0.45
GO:0006574	valine catabolic process	0.023%	0.94	0.55
GO:0009083	branched-chain amino acid catabolic process	0.038%	0.93	0.57
GO:0071702	organic substance transport	5.633%	0.96	0.45
GO:0055085	transmembrane transport	14.451%	0.95	0.56
GO:0006470	protein dephosphorylation	0.671%	0.96	0.45
GO:0018108	peptidyl-tyrosine phosphorylation	0.202%	0.96	0.45
GO:0018212	peptidyl-tyrosine modification	0.216%	0.96	0.57
GO:0031279	regulation of cyclase activity	0.015%	0.85	0.46
GO:0051339	regulation of lyase activity	0.015%	0.85	0.46
GO:0050794	regulation of cellular process	19.762%	0.76	0.46
GO:0019222	regulation of metabolic process	13.185%	0.77	0.67
GO:0007264	small GTPase mediated signal transduction	0.238%	0.79	0.46
GO:0032268	regulation of cellular protein metabolic process	2.498%	0.75	0.46
GO:0035065	regulation of histone acetylation	0.022%	0.79	0.59
GO:1901983	regulation of protein acetylation	0.025%	0.81	0.60
GO:1903320	regulation of protein modification by small protein conjugation or removal	0.075%	0.80	0.65
GO:0031399	regulation of protein modification process	0.673%	0.77	0.82
GO:0031060	regulation of histone methylation	0.019%	0.79	0.90
GO:0006417	regulation of translation	1.514%	0.76	0.90
GO:2000756	regulation of peptidyl-lysine acetylation	0.023%	0.81	0.99
GO:0050427	3'-phosphoadenosine 5'-phosphosulfate metabolic process	0.001%	0.96	0.46
GO:0050817	coagulation	0.049%	0.89	0.47
GO:0021764	amygdala development	0.001%	0.86	0.47
GO:0021730	trigeminal sensory nucleus development	0.001%	0.86	0.56
GO:0021740	principal sensory nucleus of trigeminal nerve development	0.000%	0.86	0.81
GO:1903650	negative regulation of cytoplasmic transport	0.001%	0.78	0.47
GO:0046823	negative regulation of nucleocytoplasmic transport	0.004%	0.76	0.83
GO:0042308	negative regulation of protein import into nucleus	0.002%	0.77	0.88
GO:0001505	regulation of neurotransmitter levels	0.060%	0.84	0.47
GO:0030030	cell projection organization	0.664%	0.95	0.47
GO:0022607	cellular component assembly	2.655%	0.94	0.55
GO:0007010	cytoskeleton organization	0.790%	0.95	0.57
GO:0000226	microtubule cytoskeleton organization	0.298%	0.94	0.57
GO:0007005	mitochondrion organization	0.368%	0.95	0.58
GO:0070925	organelle assembly	0.650%	0.94	0.66
GO:0007099	centriole replication	0.012%	0.94	0.66
GO:0006996	organelle organization	4.279%	0.94	0.71
GO:0031023	microtubule organizing center organization	0.037%	0.95	0.72
GO:0001578	microtubule bundle formation	0.045%	0.95	0.74
GO:0098534	centriole assembly	0.013%	0.95	0.88
GO:0007098	centrosome cycle	0.031%	0.94	0.93
GO:0006357	regulation of transcription by RNA polymerase II	1.728%	0.77	0.47
GO:0006355	regulation of transcription, DNA-templated	9.898%	0.73	0.65
GO:0019219	regulation of nucleobase-containing compound metabolic process	10.210%	0.74	0.79
GO:0080090	regulation of primary metabolic process	12.507%	0.74	0.81
GO:0009889	regulation of biosynthetic process	11.506%	0.74	0.83
GO:0010468	regulation of gene expression	11.879%	0.74	0.84
GO:0051171	regulation of nitrogen compound metabolic process	12.433%	0.74	0.84
GO:0060255	regulation of macromolecule metabolic process	12.939%	0.74	0.85
GO:0031323	regulation of cellular metabolic process	12.635%	0.74	0.86
GO:2000112	regulation of cellular macromolecule biosynthetic process	11.418%	0.73	0.86
GO:0031326	regulation of cellular biosynthetic process	11.487%	0.73	0.88
GO:0010556	regulation of macromolecule biosynthetic process	11.432%	0.74	0.88
GO:0051252	regulation of RNA metabolic process	10.078%	0.73	0.89
GO:2001141	regulation of RNA biosynthetic process	9.906%	0.73	0.89
GO:1903506	regulation of nucleic acid-templated transcription	9.898%	0.73	0.90
GO:1901796	regulation of signal transduction by p53 class mediator	0.013%	0.82	0.47
GO:0046626	regulation of insulin receptor signaling pathway	0.014%	0.82	0.53
GO:0034121	regulation of toll-like receptor signaling pathway	0.016%	0.82	0.53
GO:0035020	regulation of Rac protein signal transduction	0.003%	0.83	0.55
GO:0034140	negative regulation of toll-like receptor 3 signaling pathway	0.001%	0.79	0.81
GO:0034139	regulation of toll-like receptor 3 signaling pathway	0.002%	0.84	0.85
GO:0034122	negative regulation of toll-like receptor signaling pathway	0.009%	0.76	0.93
GO:0031647	regulation of protein stability	0.068%	0.84	0.47
GO:1901419	regulation of response to alcohol	0.008%	0.84	0.47
GO:2000790	regulation of mesenchymal cell proliferation involved in lung development	0.000%	0.87	0.48
GO:0072201	negative regulation of mesenchymal cell proliferation	0.001%	0.80	0.83
GO:2000791	negative regulation of mesenchymal cell proliferation involved in lung development	0.000%	0.78	0.83
GO:0071824	protein-DNA complex subunit organization	0.222%	0.95	0.48
GO:0007021	tubulin complex assembly	0.019%	0.96	0.54
GO:0034728	nucleosome organization	0.128%	0.95	0.62
GO:0031497	chromatin assembly	0.115%	0.94	0.72
GO:0006333	chromatin assembly or disassembly	0.128%	0.95	0.73
GO:0034622	cellular protein-containing complex assembly	1.206%	0.94	0.76
GO:0016584	nucleosome positioning	0.008%	0.95	0.82
GO:0009258	10-formyltetrahydrofolate catabolic process	0.002%	0.94	0.48
GO:0009256	10-formyltetrahydrofolate metabolic process	0.002%	0.96	0.52
GO:0009397	folic acid-containing compound catabolic process	0.002%	0.94	0.99
GO:0070346	positive regulation of fat cell proliferation	0.000%	0.84	0.48
GO:0070887	cellular response to chemical stimulus	1.821%	0.93	0.48
GO:0071229	cellular response to acid chemical	0.022%	0.94	0.53
GO:1990869	cellular response to chemokine	0.027%	0.93	0.54
GO:0071248	cellular response to metal ion	0.034%	0.94	0.55
GO:0071398	cellular response to fatty acid	0.008%	0.94	0.56
GO:0001101	response to acid chemical	0.048%	0.95	0.56
GO:0030968	endoplasmic reticulum unfolded protein response	0.025%	0.80	0.60
GO:0010035	response to inorganic substance	0.315%	0.94	0.67
GO:0070741	response to interleukin-6	0.004%	0.95	0.70
GO:0071354	cellular response to interleukin-6	0.004%	0.94	0.70
GO:0010226	response to lithium ion	0.002%	0.95	0.71
GO:0071241	cellular response to inorganic substance	0.038%	0.94	0.72
GO:0071310	cellular response to organic substance	0.683%	0.92	0.73
GO:0071346	cellular response to interferon-gamma	0.013%	0.91	0.75
GO:0034341	response to interferon-gamma	0.016%	0.92	0.75
GO:0010033	response to organic substance	0.993%	0.94	0.76
GO:1990868	response to chemokine	0.027%	0.94	0.77
GO:0071396	cellular response to lipid	0.129%	0.93	0.78
GO:0010038	response to metal ion	0.131%	0.94	0.79
GO:0070542	response to fatty acid	0.012%	0.94	0.80
GO:0014070	response to organic cyclic compound	0.155%	0.94	0.80
GO:0034097	response to cytokine	0.171%	0.94	0.80
GO:0033993	response to lipid	0.190%	0.94	0.81
GO:0051592	response to calcium ion	0.024%	0.95	0.81
GO:0071285	cellular response to lithium ion	0.002%	0.95	0.83
GO:0036498	IRE1-mediated unfolded protein response	0.003%	0.82	0.85
GO:0071383	cellular response to steroid hormone stimulus	0.041%	0.93	0.86
GO:0071345	cellular response to cytokine stimulus	0.159%	0.93	0.87
GO:0030433	ubiquitin-dependent ERAD pathway	0.060%	0.88	0.87
GO:0071356	cellular response to tumor necrosis factor	0.028%	0.93	0.87
GO:0048545	response to steroid hormone	0.048%	0.94	0.88
GO:0034612	response to tumor necrosis factor	0.032%	0.94	0.88
GO:0051384	response to glucocorticoid	0.010%	0.94	0.90
GO:0031960	response to corticosteroid	0.011%	0.94	0.90
GO:1900271	regulation of long-term synaptic potentiation	0.005%	0.83	0.49
GO:0046929	negative regulation of neurotransmitter secretion	0.002%	0.74	0.68
GO:0050805	negative regulation of synaptic transmission	0.007%	0.78	0.73
GO:0009968	negative regulation of signal transduction	0.342%	0.71	0.74
GO:0032228	regulation of synaptic transmission, GABAergic	0.006%	0.84	0.74
GO:0046627	negative regulation of insulin receptor signaling pathway	0.008%	0.76	0.74
GO:0045746	negative regulation of Notch signaling pathway	0.009%	0.76	0.75
GO:0007269	neurotransmitter secretion	0.030%	0.79	0.77
GO:0046580	negative regulation of Ras protein signal transduction	0.018%	0.75	0.78
GO:0051058	negative regulation of small GTPase mediated signal transduction	0.019%	0.75	0.79
GO:0051589	negative regulation of neurotransmitter transport	0.002%	0.78	0.79
GO:0048169	regulation of long-term neuronal synaptic plasticity	0.003%	0.83	0.80
GO:0043407	negative regulation of MAP kinase activity	0.025%	0.69	0.80
GO:0023057	negative regulation of signaling	0.355%	0.73	0.81
GO:0010648	negative regulation of cell communication	0.356%	0.72	0.81
GO:0035021	negative regulation of Rac protein signal transduction	0.001%	0.79	0.83
GO:0043409	negative regulation of MAPK cascade	0.045%	0.74	0.84
GO:0048168	regulation of neuronal synaptic plasticity	0.009%	0.82	0.85
GO:0046928	regulation of neurotransmitter secretion	0.015%	0.77	0.88
GO:1900077	negative regulation of cellular response to insulin stimulus	0.008%	0.77	0.94
GO:2000820	negative regulation of transcription from RNA polymerase II promoter involved in smooth muscle cell differentiation	0.001%	0.70	0.49
GO:1902894	negative regulation of pri-miRNA transcription by RNA polymerase II	0.003%	0.78	0.56
GO:0060633	negative regulation of transcription initiation from RNA polymerase II promoter	0.001%	0.80	0.57
GO:0055002	striated muscle cell development	0.018%	0.86	0.71
GO:0048769	sarcomerogenesis	0.001%	0.84	0.75
GO:0030241	skeletal muscle myosin thick filament assembly	0.001%	0.84	0.76
GO:0051145	smooth muscle cell differentiation	0.006%	0.87	0.81
GO:0097084	vascular associated smooth muscle cell development	0.002%	0.84	0.84
GO:0007520	myoblast fusion	0.008%	0.86	0.84
GO:0060948	cardiac vascular smooth muscle cell development	0.000%	0.85	0.90
GO:0030240	skeletal muscle thin filament assembly	0.002%	0.83	0.92
GO:0071688	striated muscle myosin thick filament assembly	0.001%	0.84	0.97
GO:0031034	myosin filament assembly	0.001%	0.95	0.98
GO:0007172	signal complex assembly	0.003%	0.80	0.49
GO:0042219	cellular modified amino acid catabolic process	0.104%	0.95	0.49
GO:1900076	regulation of cellular response to insulin stimulus	0.014%	0.83	0.49
GO:0042445	hormone metabolic process	0.115%	0.82	0.49
GO:0042391	regulation of membrane potential	0.105%	0.83	0.50
GO:0008209	androgen metabolic process	0.004%	0.83	0.74
GO:0008207	C21-steroid hormone metabolic process	0.004%	0.83	0.74
GO:0034754	cellular hormone metabolic process	0.086%	0.82	0.91
GO:0061311	cell surface receptor signaling pathway involved in heart development	0.004%	0.70	0.49
GO:0035910	ascending aorta morphogenesis	0.001%	0.86	0.55
GO:0061314	Notch signaling involved in heart development	0.001%	0.72	0.62
GO:0060977	coronary vasculature morphogenesis	0.002%	0.84	0.64
GO:0060674	placenta blood vessel development	0.005%	0.84	0.65
GO:0003179	heart valve morphogenesis	0.009%	0.83	0.68
GO:0048514	blood vessel morphogenesis	0.096%	0.82	0.80
GO:0035050	embryonic heart tube development	0.025%	0.82	0.80
GO:0021915	neural tube development	0.035%	0.83	0.82
GO:0060716	labyrinthine layer blood vessel development	0.003%	0.84	0.83
GO:0003199	endocardial cushion to mesenchymal transition involved in heart valve formation	0.000%	0.84	0.83
GO:0048844	artery morphogenesis	0.012%	0.84	0.84
GO:0061156	pulmonary artery morphogenesis	0.001%	0.85	0.86
GO:0003186	tricuspid valve morphogenesis	0.001%	0.85	0.87
GO:0035912	dorsal aorta morphogenesis	0.002%	0.85	0.87
GO:0007507	heart development	0.124%	0.82	0.90
GO:0003190	atrioventricular valve formation	0.001%	0.85	0.90
GO:0003184	pulmonary valve morphogenesis	0.002%	0.85	0.90
GO:0003188	heart valve formation	0.002%	0.84	0.91
GO:0035909	aorta morphogenesis	0.005%	0.84	0.91
GO:0003181	atrioventricular valve morphogenesis	0.005%	0.84	0.94
GO:0003195	tricuspid valve formation	0.000%	0.86	0.94
GO:0001649	osteoblast differentiation	0.017%	0.85	0.49
GO:0015988	energy coupled proton transmembrane transport, against electrochemical gradient	0.035%	0.96	0.50
GO:0021700	developmental maturation	0.062%	0.88	0.50
GO:0030505	inorganic diphosphate transport	0.001%	0.97	0.50
GO:0051246	regulation of protein metabolic process	2.579%	0.77	0.50
GO:0045862	positive regulation of proteolysis	0.140%	0.75	0.89
GO:0031401	positive regulation of protein modification process	0.263%	0.74	0.94
