# Supplementary material for: Genomic Uniqueness of Local Sheep Breeds From Morocco
Source: Front Genet. 2021 Dec 2;12:723599. doi: 10.3389/fgene.2021.723599 (PMC8675355; doi:10.3389/fgene.2021.723599)
Supplement: Supplementary file 2 [file DataSheet2.zip › Table 5.XLSX]

## Sheet: Feuil1
	Table S5: Results from enrichment analysis for candidate regions/genes under selection in Dman sheep breed.
Go Term	p-value	FDR	Number of associated genes	Description of GO term category	Ids of associated genes
GO:1900371	0.0000100000	0.0000741624	2	regulation of purine nucleotide biosynthetic process nf1,fshr
GO:1900373	0.0000100000	0.0000741624	2	positive regulation of purine nucleotide biosynthetic process nf1,fshr
GO:1901223	0.0000100000	0.0000741624	1	negative regulation of NIK/NF-kappaB signaling rassf2
GO:0072583	0.0000100000	0.0000741624	1	clathrin-mediated endocytosis gak
GO:0050794	0.0000100000	0.0000741624	62	regulation of cellular process ctdsp1,rps6ka2,wdtc1,morc1,xaf1,vil1,tia1,crim1,plcd4,ephb1,c6,mitf,tbc1d32,cplx1,itpkb,tkfc,hltf,kntc1,bnc1,ablim3,bfar,swap70,ahi1,commd4,neil1,cdk14,slc11a1,nf1,crem,bco2,anapc4,trim24,rassf2,plcg2,creb3l2,hey2,fshr,rnf139,mapt,smpdl3b,plekha1,gtf2i,flt1,cacna1e,ctcf,pde6b,gmds,pik3c3,znf831,gak,usp37,pank2,rxfp2,igf2bp2,ncoa7,znf300,mctp1,nfya,sdhaf2,ovol2,pias1…
GO:0030705	0.0000100000	0.0000741624	2	cytoskeleton-dependent intracellular transport mapt,ttc26
GO:2000113	0.0000100000	0.0000741624	13	negative regulation of cellular macromolecule biosynthetic process wdtc1,morc1,tia1,mitf,crem,trim24,hey2,rnf139,ctcf,znf831,igf2bp2,ovol2,pias1
GO:2000112	0.0000100000	0.0000741624	26	regulation of cellular macromolecule biosynthetic process ctdsp1,wdtc1,morc1,tia1,mitf,hltf,bnc1,ablim3,ahi1,commd4,slc11a1,crem,trim24,creb3l2,hey2,rnf139,gtf2i,ctcf,znf831,usp37,igf2bp2,ncoa7,znf300,nfya,ovol2,pias1
GO:0051646	0.0000100000	0.0000741624	1	mitochondrion localization mapt
GO:0016876	0.0000100000	0.0000741624	1	ligase activity, forming aminoacyl-tRNA and related compounds iars
GO:0019902	0.0000100000	0.0000741624	3	phosphatase binding sbf2,anapc4,mapt
GO:1902560	0.0000100000	0.0000741624	1	GMP reductase complex gmpr
GO:0019904	0.0000100000	0.0000741624	4	protein domain specific binding crim1,mapt,plekha1,pias1
GO:0019903	0.0000100000	0.0000741624	2	protein phosphatase binding anapc4,mapt
GO:1903894	0.0000100000	0.0000741624	1	regulation of IRE1-mediated unfolded protein response bfar
GO:1903895	0.0000100000	0.0000741624	1	negative regulation of IRE1-mediated unfolded protein response bfar
GO:0048009	0.0000100000	0.0000741624	1	insulin-like growth factor receptor signaling pathway crim1
GO:0005764	0.0000100000	0.0000741624	3	lysosome slc11a1,laptm5,pik3c3
GO:0048010	0.0000100000	0.0000741624	1	vascular endothelial growth factor receptor signaling pathway flt1
GO:0005758	0.0000100000	0.0000741624	2	mitochondrial intermembrane space micu1,pank2
GO:0005759	0.0000100000	0.0000741624	2	mitochondrial matrix bco2,sdhaf2
GO:0097418	0.0000100000	0.0000741624	1	neurofibrillary tangle mapt
GO:0036477	0.0000100000	0.0000741624	1	somatodendritic compartment mapt
GO:2000142	0.0000100000	0.0000741624	3	regulation of DNA-templated transcription, initiation morc1,mitf,hey2
GO:0048018	0.0000100000	0.0000741624	1	receptor agonist activity mapt
GO:0005730	0.0000100000	0.0000741624	6	nucleolus hltf,nol10,nf1,ctcf,znf300,sdhaf2
GO:0048027	0.0000100000	0.0000741624	1	mRNA 5'-UTR binding igf2bp2
GO:0005726	0.0000100000	0.0000741624	1	perichromatin fibrils trim24
GO:0048024	0.0000100000	0.0000741624	1	regulation of mRNA splicing, via spliceosome tia1
GO:0016874	0.0000100000	0.0000741624	3	ligase activity iars,rnf139,pias1
GO:0016875	0.0000100000	0.0000741624	1	ligase activity, forming carbon-oxygen bonds iars
GO:1902582	0.0000100000	0.0000741624	8	single-organism intracellular transport cog5,plcg2,creb3l2,mapt,pik3c3,gak,micu1,ttc26
GO:0036464	0.0000100000	0.0000741624	2	cytoplasmic ribonucleoprotein granule tia1,mapt
GO:1902105	0.0000100000	0.0000741624	4	regulation of leukocyte differentiation mitf,itpkb,nf1,rassf2
GO:0000049	0.0000100000	0.0000741624	1	tRNA binding iars
GO:0002224	0.0000100000	0.0000741624	1	toll-like receptor signaling pathway pik3c3
GO:0048037	0.0000100000	0.0000741624	2	cofactor binding dus4l,gmds
GO:0005739	0.0000100000	0.0000741624	8	mitochondrion xaf1,bco2,msrb3,mapt,anxa10,micu1,pank2,sdhaf2
GO:2000144	0.0000100000	0.0000741624	1	positive regulation of DNA-templated transcription, initiation mitf
GO:2000143	0.0000100000	0.0000741624	2	negative regulation of DNA-templated transcription, initiation morc1,hey2
GO:0036459	0.0000100000	0.0000741624	1	ubiquitinyl hydrolase activity usp37
GO:0060562	0.0000100000	0.0000741624	2	epithelial tube morphogenesis ahi1,ovol2
GO:0060563	0.0000100000	0.0000741624	1	neuroepithelial cell differentiation mitf
GO:0006641	0.0000100000	0.0000741624	1	triglyceride metabolic process agmo
GO:0006643	0.0000100000	0.0000741624	4	membrane lipid metabolic process agmo,crem,smpdl3b,pigg
GO:0005789	0.0000100000	0.0000741624	7	endoplasmic reticulum membrane plcd4,agmo,creb3l2,rnf139,tspo2,pigg,mctp1
GO:0006638	0.0000100000	0.0000741624	1	neutral lipid metabolic process agmo
GO:0032928	0.0000100000	0.0000741624	1	regulation of superoxide anion generation mapt
GO:0006639	0.0000100000	0.0000741624	1	acylglycerol metabolic process agmo
GO:0051603	0.0000100000	0.0000741624	4	proteolysis involved in cellular protein catabolic process bfar,anapc4,rnf139,usp37
GO:2001020	0.0000100000	0.0000741624	1	regulation of response to DNA damage stimulus mapt
GO:0036041	0.0000100000	0.0000741624	1	long-chain fatty acid binding vil1
GO:0003143	0.0000100000	0.0000741624	2	embryonic heart tube morphogenesis ahi1,ovol2
GO:0036038	0.0000100000	0.0000741624	2	TCTN-B9D complex tmem216,ahi1
GO:2001014	0.0000100000	0.0000741624	1	regulation of skeletal muscle cell differentiation ephb1
GO:2001015	0.0000100000	0.0000741624	1	negative regulation of skeletal muscle cell differentiation ephb1
GO:0015116	0.0000100000	0.0000741624	1	sulfate transmembrane transporter activity slc13a1
GO:0060586	0.0000100000	0.0000741624	1	multicellular organismal iron ion homeostasis slc11a1
GO:1901682	0.0000100000	0.0000741624	1	sulfur compound transmembrane transporter activity slc13a1
GO:0002262	0.0000100000	0.0000741624	1	myeloid cell homeostasis itpkb
GO:0005774	0.0000100000	0.0000741624	4	vacuolar membrane sbf2,cyb561a3,laptm5,tmem138
GO:0005776	0.0000100000	0.0000741624	1	autophagosome pik3c3
GO:0005767	0.0000100000	0.0000741624	1	secondary lysosome pik3c3
GO:0000086	0.0000100000	0.0000741624	1	G2/M transition of mitotic cell cycle cdk14
GO:0000082	0.0000100000	0.0000741624	2	G1/S transition of mitotic cell cycle usp37,pias1
GO:2000178	0.0000100000	0.0000741624	1	negative regulation of neural precursor cell proliferation nf1
GO:0019941	0.0000100000	0.0000741624	4	modification-dependent protein catabolic process bfar,anapc4,rnf139,usp37
GO:0050776	0.0000100000	0.0000741624	8	regulation of immune response treml2,c6,tkfc,slc11a1,plcg2,plekha1,pik3c3,pias1
GO:0039533	0.0000100000	0.0000741624	1	regulation of MDA-5 signaling pathway tkfc
GO:0039532	0.0000100000	0.0000741624	1	negative regulation of viral-induced cytoplasmic pattern recognition receptor signaling pathway
GO:0039534	0.0000100000	0.0000741624	1	negative regulation of MDA-5 signaling pathway tkfc
GO:0039531	0.0000100000	0.0000741624	1	regulation of viral-induced cytoplasmic pattern recognition receptor signaling pathway tkfc
GO:0060571	0.0000100000	0.0000741624	1	morphogenesis of an epithelial fold ovol2
GO:0005783	0.0000100000	0.0000741624	8	endoplasmic reticulum ephb1,bfar,agmo,creb3l2,rnf139,msrb3,tspo2,pigg
GO:0048469	0.0000100000	0.0000741624	1	cell maturation rxfp2
GO:0048468	0.0000100000	0.0000741624	6	cell development fndc3a,nf1,hey2,mapt,pank2,ttc26
GO:1901216	0.0000100000	0.0000741624	2	positive regulation of neuron death nf1,mapt
GO:0070372	0.0000100000	0.0000741624	2	regulation of ERK1 and ERK2 cascade ephb1,fshr
GO:0006629	0.0000100000	0.0000741624	10	lipid metabolic process akr1d1,plcd4,agmo,crem,bco2,plcg2,smpdl3b,pigg,plekha1,pik3c3
GO:0070374	0.0000100000	0.0000741624	1	positive regulation of ERK1 and ERK2 cascade fshr
GO:0050789	0.0000100000	0.0000741624	65	regulation of biological process ctdsp1,treml2,rps6ka2,wdtc1,morc1,xaf1,vil1,tia1,crim1,plcd4,sbf2,ephb1,c6,mitf,tbc1d32,cplx1,itpkb,tkfc,hltf,kntc1,bnc1,ablim3,bfar,swap70,ahi1,commd4,neil1,cdk14,apobec2,slc11a1,nf1,crem,bco2,anapc4,trim24,rassf2,plcg2,creb3l2,hey2,fshr,rnf139,mapt,smpdl3b,plekha1,gtf2i,flt1,cacna1e,ctcf,pde6b,gmds,pik3c3,znf831,gak,usp37,pank2,rxfp2,igf2bp2,ncoa7,znf300,mctp1,n…
GO:0045806	0.0000100000	0.0000741624	1	negative regulation of endocytosis mctp1
GO:0043627	0.0000100000	0.0000741624	1	response to estrogen trim24
GO:0045807	0.0000100000	0.0000741624	3	positive regulation of endocytosis ahi1,slc11a1,plcg2
GO:0006684	0.0000100000	0.0000741624	1	sphingomyelin metabolic process smpdl3b
GO:0006685	0.0000100000	0.0000741624	1	sphingomyelin catabolic process smpdl3b
GO:0043624	0.0000100000	0.0000741624	2	cellular protein complex disassembly vil1,gak
GO:0051246	0.0000100000	0.0000741624	20	regulation of protein metabolic process ctdsp1,vil1,tia1,crim1,ephb1,c6,itpkb,swap70,slc11a1,nf1,anapc4,rassf2,fshr,rnf139,mapt,flt1,ctcf,igf2bp2,ncoa7,pias1
GO:0051247	0.0000100000	0.0000741624	9	positive regulation of protein metabolic process c6,slc11a1,anapc4,rassf2,fshr,rnf139,mapt,flt1,pias1
GO:0031638	0.0000100000	0.0000741624	1	zymogen activation mapt
GO:1990246	0.0000100000	0.0000741624	1	uniplex complex micu1
GO:0016491	0.0000100000	0.0000741624	6	oxidoreductase activity akr1d1,gmpr,agmo,bco2,msrb3,miox
GO:0051248	0.0000100000	0.0000741624	12	negative regulation of protein metabolic process ctdsp1,vil1,tia1,crim1,swap70,nf1,anapc4,rassf2,rnf139,mapt,igf2bp2,ncoa7
GO:0051261	0.0000100000	0.0000741624	2	protein depolymerization vil1,gak
GO:0004033	0.0000100000	0.0000741624	2	aldo-keto reductase (NADP) activity akr1d1,miox
GO:0006694	0.0000100000	0.0000741624	1	steroid biosynthetic process akr1d1
GO:0009725	0.0000100000	0.0000741624	3	response to hormone wdtc1,trim24,fshr
GO:0006699	0.0000100000	0.0000741624	1	bile acid biosynthetic process akr1d1
GO:0043632	0.0000100000	0.0000741624	4	modification-dependent macromolecule catabolic process bfar,anapc4,rnf139,usp37
GO:0006216	0.0000100000	0.0000741624	1	cytidine catabolic process apobec2
GO:0042787	0.0000100000	0.0000741624	2	protein ubiquitination involved in ubiquitin-dependent protein catabolic process bfar,anapc4
GO:0042304	0.0000100000	0.0000741624	1	regulation of fatty acid biosynthetic process wdtc1
GO:1990254	0.0000100000	0.0000741624	1	keratin filament binding krt74
GO:0032957	0.0000100000	0.0000741624	2	inositol trisphosphate metabolic process itpkb,plcg2
GO:0032958	0.0000100000	0.0000741624	2	inositol phosphate biosynthetic process itpkb,plcg2
GO:0031625	0.0000100000	0.0000741624	2	ubiquitin protein ligase binding hltf,pias1
GO:0051253	0.0000100000	0.0000741624	10	negative regulation of RNA metabolic process wdtc1,morc1,mitf,crem,trim24,hey2,ctcf,znf831,ovol2,pias1
GO:0051254	0.0000100000	0.0000741624	15	positive regulation of RNA metabolic process mitf,hltf,ablim3,ahi1,slc11a1,crem,trim24,creb3l2,hey2,ctcf,ncoa7,znf300,nfya,ovol2,pias1
GO:0072178	0.0000100000	0.0000741624	1	nephric duct morphogenesis ahi1
GO:0032959	0.0000100000	0.0000741624	1	inositol trisphosphate biosynthetic process plcg2
GO:0016482	0.0000100000	0.0000741624	6	cytoplasmic transport cog5,plcg2,creb3l2,pik3c3,gak,micu1
GO:0051252	0.0000100000	0.0000741624	23	regulation of RNA metabolic process ctdsp1,wdtc1,morc1,tia1,mitf,hltf,bnc1,ablim3,ahi1,commd4,slc11a1,crem,trim24,creb3l2,hey2,gtf2i,ctcf,znf831,ncoa7,znf300,nfya,ovol2,pias1
GO:0016485	0.0000100000	0.0000741624	2	protein processing mapt,pik3c3
GO:0051259	0.0000100000	0.0000741624	4	protein oligomerization cpsf7,sbf2,mapt,micu1
GO:0061077	0.0000100000	0.0000741624	1	chaperone-mediated protein folding gak
GO:0006662	0.0000100000	0.0000741624	1	glycerol ether metabolic process agmo
GO:0006661	0.0000100000	0.0000741624	4	phosphatidylinositol biosynthetic process plcg2,pigg,plekha1,pik3c3
GO:0097472	0.0000100000	0.0000741624	1	cyclin-dependent protein kinase activity cdk14
GO:0006664	0.0000100000	0.0000741624	2	glycolipid metabolic process crem,pigg
GO:0005326	0.0000100000	0.0000741624	2	neurotransmitter transporter activity slc6a19,cplx1
GO:0051267	0.0000100000	0.0000741624	1	CP2 mannose-ethanolamine phosphotransferase activity pigg
GO:0005328	0.0000100000	0.0000741624	1	neurotransmitter:sodium symporter activity slc6a19
GO:0051262	0.0000100000	0.0000741624	2	protein tetramerization cpsf7,sbf2
GO:0098798	0.0000100000	0.0000741624	1	mitochondrial protein complex micu1
GO:0045837	0.0000100000	0.0000741624	1	negative regulation of membrane potential mapt
GO:0036064	0.0000100000	0.0000741624	2	ciliary basal body ahi1,ttc26
GO:0045834	0.0000100000	0.0000741624	1	positive regulation of lipid metabolic process flt1
GO:0004497	0.0000100000	0.0000741624	1	monooxygenase activity agmo
GO:0045833	0.0000100000	0.0000741624	1	negative regulation of lipid metabolic process wdtc1
GO:0032930	0.0000100000	0.0000741624	1	positive regulation of superoxide anion generation mapt
GO:0006244	0.0000100000	0.0000741624	1	pyrimidine nucleotide catabolic process neil1
GO:0008420	0.0000100000	0.0000741624	1	CTD phosphatase activity ctdsp1
GO:0042733	0.0000100000	0.0000741624	1	embryonic digit morphogenesis tbc1d32
GO:0032528	0.0000100000	0.0000741624	1	microvillus organization gldn
GO:0050354	0.0000100000	0.0000741624	1	triokinase activity tkfc
GO:0098771	0.0000100000	0.0000741624	7	inorganic ion homeostasis swap70,slc11a1,trim24,plcg2,gtf2i,pde6b,micu1
GO:0034704	0.0000100000	0.0000741624	2	calcium channel complex cacna1e,micu1
GO:0016052	0.0000100000	0.0000741624	5	carbohydrate catabolic process tkfc,pgk2,mgam,miox,man2c1
GO:0010738	0.0000100000	0.0000741624	1	regulation of protein kinase A signaling fshr
GO:0016054	0.0000100000	0.0000741624	1	organic acid catabolic process akr1d1
GO:0016055	0.0000100000	0.0000741624	4	Wnt signaling pathway mitf,cdk14,plcg2,pde6b
GO:0016056	0.0000100000	0.0000741624	1	rhodopsin mediated signaling pathway pde6b
GO:0007586	0.0000100000	0.0000741624	2	digestion akr1d1,mgam
GO:0051213	0.0000100000	0.0000741624	1	dioxygenase activity bco2
GO:0008429	0.0000100000	0.0000741624	1	phosphatidylethanolamine binding nf1
GO:0098789	0.0000100000	0.0000741624	1	pre-mRNA cleavage required for polyadenylation cpsf7
GO:0016042	0.0000100000	0.0000741624	5	lipid catabolic process akr1d1,plcd4,bco2,plcg2,smpdl3b
GO:0098787	0.0000100000	0.0000741624	1	mRNA cleavage involved in mRNA processing cpsf7
GO:0030332	0.0000100000	0.0000741624	2	cyclin binding cdk14,gak
GO:0052548	0.0000100000	0.0000741624	3	regulation of endopeptidase activity vil1,crim1,mapt
GO:0016048	0.0000100000	0.0000741624	1	detection of temperature stimulus ephb1
GO:0051216	0.0000100000	0.0000741624	1	cartilage development creb3l2
GO:0052547	0.0000100000	0.0000741624	3	regulation of peptidase activity vil1,crim1,mapt
GO:0019538	0.0000100000	0.0000741624	27	protein metabolic process ctdsp1,dusp12,rps6ka2,wdtc1,ptpn9,kbtbd3,ephb1,c6,mitf,itpkb,hltf,bfar,cdk14,nf1,anapc4,trim24,rassf2,rnf139,msrb3,mapt,pigg,flt1,pik3c3,gak,usp37,sdhaf2,pias1
GO:0043603	0.0000100000	0.0000741624	3	cellular amide metabolic process aasdhppt,smpdl3b,pank2
GO:0032990	0.0000100000	0.0000741624	7	cell part morphogenesis ephb1,tmem216,ablim3,ahi1,tmem138,pank2,ttc26
GO:0015171	0.0000100000	0.0000741624	1	amino acid transmembrane transporter activity slc6a19
GO:0010717	0.0000100000	0.0000741624	2	regulation of epithelial to mesenchymal transition sdhaf2,ovol2
GO:0032989	0.0000100000	0.0000741624	8	cellular component morphogenesis ephb1,tmem216,ablim3,ahi1,hey2,tmem138,pank2,ttc26
GO:0010719	0.0000100000	0.0000741624	2	negative regulation of epithelial to mesenchymal transition sdhaf2,ovol2
GO:0060191	0.0000100000	0.0000741624	1	regulation of lipase activity flt1
GO:0018212	0.0000100000	0.0000741624	3	peptidyl-tyrosine modification ephb1,trim24,flt1
GO:0060193	0.0000100000	0.0000741624	1	positive regulation of lipase activity flt1
GO:0032502	0.0000100000	0.0000741624	35	developmental process wdtc1,morc1,vil1,crim1,ephb1,c6,mitf,tbc1d32,tmem216,bnc1,ablim3,fndc3a,ahi1,iars,nf1,crem,rassf2,plcg2,krt72,krt74,creb3l2,hey2,fshr,mapt,bcap29,plekha1,flt1,tmem138,pde6b,pank2,rxfp2,igf2bp2,ovol2,pias1,ttc26
GO:0005384	0.0000100000	0.0000741624	1	manganese ion transmembrane transporter activity slc11a1
GO:0008897	0.0000100000	0.0000741624	1	holo-[acyl-carrier-protein] synthase activity aasdhppt
GO:0030316	0.0000100000	0.0000741624	1	osteoclast differentiation mitf
GO:0051236	0.0000100000	0.0000741624	1	establishment of RNA localization igf2bp2
GO:0030799	0.0000100000	0.0000741624	2	regulation of cyclic nucleotide metabolic process nf1,fshr
GO:0030318	0.0000100000	0.0000741624	1	melanocyte differentiation mitf
GO:0031647	0.0000100000	0.0000741624	3	regulation of protein stability trim24,rassf2,rnf139
GO:0008406	0.0000100000	0.0000741624	2	gonad development fshr,rxfp2
GO:0097435	0.0000100000	0.0000741624	1	fibril organization mapt
GO:0018205	0.0000100000	0.0000741624	2	peptidyl-lysine modification mitf,pias1
GO:0032450	0.0000100000	0.0000741624	1	maltose alpha-glucosidase activity mgam
GO:0044432	0.0000100000	0.0000741624	8	endoplasmic reticulum part plcd4,bfar,agmo,creb3l2,rnf139,tspo2,pigg,mctp1
GO:0043101	0.0000100000	0.0000741624	1	purine-containing compound salvage gmpr
GO:0045765	0.0000100000	0.0000741624	4	regulation of angiogenesis c6,nf1,gtf2i,flt1
GO:0045762	0.0000100000	0.0000741624	2	positive regulation of adenylate cyclase activity nf1,fshr
GO:0045766	0.0000100000	0.0000741624	2	positive regulation of angiogenesis c6,flt1
GO:0044437	0.0000100000	0.0000741624	4	vacuolar part sbf2,cyb561a3,laptm5,tmem138
GO:0001701	0.0000100000	0.0000741624	2	in utero embryonic development wdtc1,c6
GO:0044441	0.0000100000	0.0000741624	6	ciliary part tmem216,ahi1,pgk2,pde6b,pik3c3,ttc26
GO:0034622	0.0000100000	0.0000741624	4	cellular macromolecular complex assembly vil1,hey2,mapt,pias1
GO:0031112	0.0000100000	0.0000741624	1	positive regulation of microtubule polymerization or depolymerization mapt
GO:0031113	0.0000100000	0.0000741624	1	regulation of microtubule polymerization mapt
GO:0031110	0.0000100000	0.0000741624	1	regulation of microtubule polymerization or depolymerization mapt
GO:0031116	0.0000100000	0.0000741624	1	positive regulation of microtubule polymerization mapt
GO:0032446	0.0000100000	0.0000741624	9	protein modification by small protein conjugation wdtc1,kbtbd3,mitf,hltf,bfar,anapc4,trim24,rnf139,pias1
GO:0070717	0.0000100000	0.0000741624	1	poly-purine tract binding tia1
GO:0045773	0.0000100000	0.0000741624	1	positive regulation of axon extension mapt
GO:0044444	0.0000100000	0.0000741624	57	cytoplasmic part dusp12,rps6ka2,wdtc1,xaf1,tia1,rnf24,akr1d1,plcd4,sbf2,ephb1,cog5,cplx1,tmem216,itpkb,tkfc,kntc1,cyb561a3,gmpr,bfar,fndc3a,ahi1,agmo,iars,cdk14,mgam,slc11a1,nf1,aasdhppt,bco2,anapc4,trim24,rassf2,plcg2,krt72,krt74,creb3l2,rnf139,msrb3,mapt,tspo2,pigg,plekha1,flt1,miox,laptm5,anxa10,tmem138,acot12,gmds,pik3c3,man2c1,gak,micu1,pank2,igf2bp2,mctp1,sdhaf2
GO:0007029	0.0000100000	0.0000741624	1	endoplasmic reticulum organization gak
GO:0044446	0.0000100000	0.0000741624	57	intracellular organelle part ctdsp1,rps6ka2,wdtc1,vil1,cpsf7,tia1,rnf24,ptpn9,plcd4,sbf2,ephb1,cog5,mitf,hltf,kntc1,cyb561a3,bnc1,ablim3,bfar,fndc3a,ahi1,agmo,nol10,neil1,mgam,slc11a1,nf1,c2orf42,bco2,anapc4,trim24,rassf2,krt72,krt74,creb3l2,hey2,rnf139,mapt,tspo2,pigg,plekha1,gtf2i,laptm5,ctcf,tmem138,pik3c3,man2c1,usp37,micu1,zcchc8,pank2,znf300,mctp1,nfya,sdhaf2,pias1,ttc26
GO:0032432	0.0000100000	0.0000741624	2	actin filament bundle vil1,ablim3
GO:0032433	0.0000100000	0.0000741624	2	filopodium tip vil1,ephb1
GO:0032436	0.0000100000	0.0000741624	1	positive regulation of proteasomal ubiquitin-dependent protein catabolic process pias1
GO:0034614	0.0000100000	0.0000741624	2	cellular response to reactive oxygen species mapt,plekha1
GO:0032434	0.0000100000	0.0000741624	2	regulation of proteasomal ubiquitin-dependent protein catabolic process anapc4,pias1
GO:0090316	0.0000100000	0.0000741624	1	positive regulation of intracellular protein transport ablim3
GO:0090311	0.0000100000	0.0000741624	1	regulation of protein deacetylation mapt
GO:0044454	0.0000100000	0.0000741624	1	nuclear chromosome part trim24
GO:0009653	0.0000100000	0.0000741624	14	anatomical structure morphogenesis ephb1,tbc1d32,tmem216,ablim3,ahi1,nf1,hey2,plekha1,flt1,tmem138,pank2,igf2bp2,ovol2,ttc26
GO:0006144	0.0000100000	0.0000741624	1	purine nucleobase metabolic process gmpr
GO:0044455	0.0000100000	0.0000741624	1	mitochondrial membrane part micu1
GO:0034605	0.0000100000	0.0000741624	2	cellular response to heat nf1,mapt
GO:0018130	0.0000100000	0.0000741624	20	heterocycle biosynthetic process cpsf7,mitf,hltf,bnc1,gmpr,ablim3,commd4,crem,trim24,creb3l2,hey2,gtf2i,ctcf,gmds,pank2,ncoa7,znf300,nfya,ovol2,pias1
GO:0090322	0.0000100000	0.0000741624	1	regulation of superoxide metabolic process mapt
GO:0022618	0.0000100000	0.0000741624	1	ribonucleoprotein complex assembly mapt
GO:0021764	0.0000100000	0.0000741624	1	amygdala development nf1
GO:0044464	0.0000100000	0.0000741624	96	cell part ctdsp1,treml2,dusp12,rps6ka2,wdtc1,xaf1,vil1,cpsf7,tia1,rnf24,crim1,ptpn9,gldn,akr1d1,plcd4,sbf2,ephb1,c6,cog5,slc6a19,mitf,tbc1d32,cplx1,tmem216,itpkb,tkfc,hltf,kntc1,cyb561a3,bnc1,gmpr,ablim3,bfar,swap70,fndc3a,msantd4,ahi1,commd4,agmo,nol10,iars,neil1,pgk2,cdk14,mgam,slc11a1,nf1,crem,c2orf42,aasdhppt,bco2,anapc4,trim24,rassf2,plcg2,krt72,krt74,creb3l2,hey2,fshr,rnf139,msrb3,mapt,smpd…
GO:0055114	0.0000100000	0.0000741624	9	oxidation-reduction process akr1d1,gmpr,agmo,dus4l,bco2,msrb3,miox,pank2,sdhaf2
GO:0035924	0.0000100000	0.0000741624	1	cellular response to vascular endothelial growth factor stimulus flt1
GO:0033745	0.0000100000	0.0000741624	1	L-methionine-(R)-S-oxide reductase activity msrb3
GO:0033743	0.0000100000	0.0000741624	1	peptide-methionine (R)-S-oxide reductase activity msrb3
GO:0008380	0.0000100000	0.0000741624	2	RNA splicing cpsf7,zcchc8
GO:0051172	0.0000100000	0.0000741624	14	negative regulation of nitrogen compound metabolic process wdtc1,morc1,tia1,mitf,neil1,crem,trim24,hey2,rnf139,ctcf,znf831,igf2bp2,ovol2,pias1
GO:0051173	0.0000100000	0.0000741624	17	positive regulation of nitrogen compound metabolic process mitf,hltf,ablim3,ahi1,slc11a1,nf1,crem,trim24,creb3l2,hey2,fshr,ctcf,ncoa7,znf300,nfya,ovol2,pias1
GO:0007059	0.0000100000	0.0000741624	1	chromosome segregation ctcf
GO:0051171	0.0000100000	0.0000741624	29	regulation of nitrogen compound metabolic process ctdsp1,wdtc1,morc1,tia1,mitf,hltf,bnc1,ablim3,ahi1,commd4,neil1,slc11a1,nf1,crem,trim24,creb3l2,hey2,fshr,rnf139,gtf2i,ctcf,znf831,usp37,igf2bp2,ncoa7,znf300,nfya,ovol2,pias1
GO:0042214	0.0000100000	0.0000741624	1	terpene metabolic process bco2
GO:0042699	0.0000100000	0.0000741624	1	follicle-stimulating hormone signaling pathway fshr
GO:0003920	0.0000100000	0.0000741624	1	GMP reductase activity gmpr
GO:0018193	0.0000100000	0.0000741624	5	peptidyl-amino acid modification ephb1,mitf,trim24,flt1,pias1
GO:1990204	0.0000100000	0.0000741624	1	oxidoreductase complex gmpr
GO:0043550	0.0000100000	0.0000741624	1	regulation of lipid kinase activity flt1
GO:0010216	0.0000100000	0.0000741624	1	maintenance of DNA methylation ctcf
GO:0090304	0.0000100000	0.0000741624	25	nucleic acid metabolic process morc1,cpsf7,mitf,hltf,bnc1,ablim3,swap70,commd4,iars,neil1,apobec2,crem,dus4l,trim24,creb3l2,hey2,mapt,gtf2i,ctcf,zcchc8,ncoa7,znf300,nfya,ovol2,pias1
GO:0007063	0.0000100000	0.0000741624	1	regulation of sister chromatid cohesion ctcf
GO:0043552	0.0000100000	0.0000741624	1	positive regulation of phosphatidylinositol 3-kinase activity flt1
GO:0045732	0.0000100000	0.0000741624	3	positive regulation of protein catabolic process anapc4,rnf139,pias1
GO:0043551	0.0000100000	0.0000741624	1	regulation of phosphatidylinositol 3-kinase activity flt1
GO:0009247	0.0000100000	0.0000741624	1	glycolipid biosynthetic process pigg
GO:0045730	0.0000100000	0.0000741624	1	respiratory burst slc11a1
GO:0001755	0.0000100000	0.0000741624	1	neural crest cell migration ovol2
GO:0002604	0.0000100000	0.0000741624	1	regulation of dendritic cell antigen processing and presentation slc11a1
GO:0002606	0.0000100000	0.0000741624	1	positive regulation of dendritic cell antigen processing and presentation slc11a1
GO:0031145	0.0000100000	0.0000741624	1	anaphase-promoting complex-dependent proteasomal ubiquitin-dependent protein catabolic process anapc4
GO:0034654	0.0000100000	0.0000741624	20	nucleobase-containing compound biosynthetic process cpsf7,mitf,hltf,bnc1,gmpr,ablim3,commd4,crem,trim24,creb3l2,hey2,gtf2i,ctcf,gmds,pank2,ncoa7,znf300,nfya,ovol2,pias1
GO:0033327	0.0000100000	0.0000741624	1	Leydig cell differentiation plekha1
GO:0007032	0.0000100000	0.0000741624	1	endosome organization pik3c3
GO:1902099	0.0000100000	0.0000741624	1	regulation of metaphase/anaphase transition of cell cycle anapc4
GO:0008361	0.0000100000	0.0000741624	1	regulation of cell size wdtc1
GO:0008366	0.0000100000	0.0000741624	2	axon ensheathment sbf2,nf1
GO:0007035	0.0000100000	0.0000741624	1	vacuolar acidification slc11a1
GO:0009219	0.0000100000	0.0000741624	1	pyrimidine deoxyribonucleotide metabolic process neil1
GO:0043566	0.0000100000	0.0000741624	1	structure-specific DNA binding ctcf
GO:0001725	0.0000100000	0.0000741624	1	stress fiber ablim3
GO:0034641	0.0000100000	0.0000741624	32	cellular nitrogen compound metabolic process morc1,cpsf7,mitf,hltf,bnc1,gmpr,ablim3,swap70,commd4,iars,neil1,pgk2,apobec2,crem,aasdhppt,dus4l,trim24,creb3l2,hey2,mapt,smpdl3b,gtf2i,ctcf,pde6b,gmds,zcchc8,pank2,ncoa7,znf300,nfya,ovol2,pias1
GO:0034645	0.0000100000	0.0000741624	16	cellular macromolecule biosynthetic process mitf,hltf,bnc1,ablim3,commd4,crem,trim24,creb3l2,hey2,gtf2i,ctcf,ncoa7,znf300,nfya,ovol2,pias1
GO:0044429	0.0000100000	0.0000741624	4	mitochondrial part bco2,micu1,pank2,sdhaf2
GO:0044428	0.0000100000	0.0000741624	31	nuclear part ctdsp1,rps6ka2,wdtc1,cpsf7,tia1,ptpn9,plcd4,cog5,mitf,hltf,bnc1,nol10,neil1,nf1,c2orf42,anapc4,trim24,rassf2,creb3l2,hey2,mapt,plekha1,gtf2i,ctcf,man2c1,usp37,zcchc8,znf300,nfya,sdhaf2,pias1
GO:0009226	0.0000100000	0.0000741624	1	nucleotide-sugar biosynthetic process gmds
GO:0009225	0.0000100000	0.0000741624	1	nucleotide-sugar metabolic process gmds
GO:0044422	0.0000100000	0.0000741624	60	organelle part ctdsp1,rps6ka2,wdtc1,vil1,cpsf7,tia1,rnf24,ptpn9,plcd4,sbf2,ephb1,cog5,mitf,tmem216,hltf,kntc1,cyb561a3,bnc1,ablim3,bfar,fndc3a,ahi1,agmo,nol10,neil1,pgk2,mgam,slc11a1,nf1,c2orf42,bco2,anapc4,trim24,rassf2,krt72,krt74,creb3l2,hey2,rnf139,mapt,tspo2,pigg,plekha1,gtf2i,laptm5,ctcf,tmem138,pde6b,pik3c3,man2c1,usp37,micu1,zcchc8,pank2,znf300,mctp1,nfya,sdhaf2,pias1,ttc26
GO:0009223	0.0000100000	0.0000741624	1	pyrimidine deoxyribonucleotide catabolic process neil1
GO:0044424	0.0000100000	0.0000741624	85	intracellular part ctdsp1,dusp12,rps6ka2,wdtc1,xaf1,vil1,cpsf7,tia1,rnf24,ptpn9,akr1d1,plcd4,sbf2,ephb1,cog5,mitf,tbc1d32,cplx1,tmem216,itpkb,tkfc,hltf,kntc1,cyb561a3,bnc1,gmpr,ablim3,bfar,swap70,fndc3a,msantd4,ahi1,commd4,agmo,nol10,iars,neil1,pgk2,cdk14,mgam,slc11a1,nf1,crem,c2orf42,aasdhppt,bco2,anapc4,trim24,rassf2,plcg2,krt72,krt74,creb3l2,hey2,rnf139,msrb3,mapt,tspo2,pigg,plekha1,gtf2i,flt1…
GO:0044427	0.0000100000	0.0000741624	4	chromosomal part kntc1,trim24,rassf2,ctcf
GO:1990234	0.0000100000	0.0000741624	3	transferase complex cdk14,anapc4,pik3c3
GO:0045761	0.0000100000	0.0000741624	2	regulation of adenylate cyclase activity nf1,fshr
GO:0031123	0.0000100000	0.0000741624	1	RNA 3'-end processing cpsf7
GO:0031124	0.0000100000	0.0000741624	1	mRNA 3'-end processing cpsf7
GO:0001738	0.0000100000	0.0000741624	1	morphogenesis of a polarized epithelium ahi1
GO:0031122	0.0000100000	0.0000741624	1	cytoplasmic microtubule organization mapt
GO:0007096	0.0000100000	0.0000741624	1	regulation of exit from mitosis kntc1
GO:0048878	0.0000100000	0.0000741624	8	chemical homeostasis wdtc1,swap70,slc11a1,trim24,plcg2,gtf2i,pde6b,micu1
GO:0080134	0.0000100000	0.0000741624	13	regulation of response to stress vil1,ephb1,c6,tkfc,bfar,rassf2,plcg2,mapt,smpdl3b,pik3c3,ncoa7,mctp1,pias1
GO:1901617	0.0000100000	0.0000741624	3	organic hydroxy compound biosynthetic process akr1d1,itpkb,plcg2
GO:1901616	0.0000100000	0.0000741624	3	organic hydroxy compound catabolic process akr1d1,smpdl3b,miox
GO:0004812	0.0000100000	0.0000741624	1	aminoacyl-tRNA ligase activity iars
GO:0044042	0.0000100000	0.0000741624	1	glucan metabolic process mgam
GO:0072507	0.0000100000	0.0000741624	7	divalent inorganic cation homeostasis swap70,slc11a1,trim24,plcg2,gtf2i,pde6b,micu1
GO:0050728	0.0000100000	0.0000741624	1	negative regulation of inflammatory response smpdl3b
GO:0060996	0.0000100000	0.0000741624	1	dendritic spine development ephb1
GO:0060997	0.0000100000	0.0000741624	1	dendritic spine morphogenesis ephb1
GO:0004822	0.0000100000	0.0000741624	1	isoleucine-tRNA ligase activity iars
GO:2000647	0.0000100000	0.0000741624	2	negative regulation of stem cell proliferation nf1,ovol2
GO:0034698	0.0000100000	0.0000741624	1	response to gonadotropin fshr
GO:0050727	0.0000100000	0.0000741624	2	regulation of inflammatory response c6,smpdl3b
GO:0033365	0.0000100000	0.0000741624	3	protein localization to organelle tia1,tbc1d32,ctcf
GO:0009251	0.0000100000	0.0000741624	1	glucan catabolic process mgam
GO:0060548	0.0000100000	0.0000741624	9	negative regulation of cell death vil1,itpkb,bfar,ahi1,plcg2,hey2,rxfp2,ncoa7,pias1
GO:1903825	0.0000100000	0.0000741624	1	organic acid transmembrane transport slc6a19
GO:0001771	0.0000100000	0.0000741624	1	immunological synapse formation ephb1
GO:0072521	0.0000100000	0.0000741624	4	purine-containing compound metabolic process gmpr,pgk2,pde6b,pank2
GO:0015926	0.0000100000	0.0000741624	1	glucosidase activity mgam
GO:0072522	0.0000100000	0.0000741624	2	purine-containing compound biosynthetic process gmpr,pank2
GO:0009266	0.0000100000	0.0000741624	4	response to temperature stimulus ephb1,gmpr,nf1,mapt
GO:0007088	0.0000100000	0.0000741624	2	regulation of mitotic nuclear division kntc1,anapc4
GO:0046247	0.0000100000	0.0000741624	1	terpene catabolic process bco2
GO:1902988	0.0000100000	0.0000741624	1	neurofibrillary tangle assembly mapt
GO:1903829	0.0000100000	0.0000741624	3	positive regulation of cellular protein localization vil1,ablim3,mapt
GO:0001774	0.0000100000	0.0000741624	1	microglial cell activation mapt
GO:0015939	0.0000100000	0.0000741624	2	pantothenate metabolic process aasdhppt,pank2
GO:0015931	0.0000100000	0.0000741624	1	nucleobase-containing compound transport igf2bp2
GO:0048839	0.0000100000	0.0000741624	1	inner ear development ahi1
GO:0002682	0.0000100000	0.0000741624	14	regulation of immune system process treml2,c6,mitf,itpkb,tkfc,swap70,slc11a1,nf1,rassf2,plcg2,smpdl3b,plekha1,pik3c3,pias1
GO:1902911	0.0000100000	0.0000741624	1	protein kinase complex cdk14
GO:0000023	0.0000100000	0.0000741624	1	maltose metabolic process mgam
GO:0004857	0.0000100000	0.0000741624	3	enzyme inhibitor activity wdtc1,vil1,crim1
GO:0016835	0.0000100000	0.0000741624	2	carbon-oxygen lyase activity neil1,gmds
GO:0036444	0.0000100000	0.0000741624	1	calcium ion transmembrane import into mitochondrion micu1
GO:0016836	0.0000100000	0.0000741624	1	hydro-lyase activity gmds
GO:0004867	0.0000100000	0.0000741624	1	serine-type endopeptidase inhibitor activity crim1
GO:0043161	0.0000100000	0.0000741624	3	proteasome-mediated ubiquitin-dependent protein catabolic process bfar,anapc4,rnf139
GO:0004866	0.0000100000	0.0000741624	2	endopeptidase inhibitor activity vil1,crim1
GO:0045342	0.0000100000	0.0000741624	1	MHC class II biosynthetic process slc11a1
GO:0005719	0.0000100000	0.0000741624	1	nuclear euchromatin trim24
GO:0032074	0.0000100000	0.0000741624	1	negative regulation of nuclease activity neil1
GO:0048856	0.0000100000	0.0000741624	21	anatomical structure development wdtc1,crim1,ephb1,c6,mitf,tbc1d32,bnc1,fndc3a,ahi1,nf1,rassf2,creb3l2,hey2,fshr,mapt,plekha1,pde6b,pank2,rxfp2,ovol2,ttc26
GO:0043167	0.0000100000	0.0000741624	56	ion binding ctdsp1,dusp12,rps6ka2,morc1,xaf1,vil1,rnf24,plcd4,sbf2,zcchc4,ephb1,itpkb,tkfc,hltf,cyb561a3,bnc1,gmpr,ablim3,bfar,swap70,agmo,iars,neil1,pgk2,cdk14,apobec2,nf1,aasdhppt,dus4l,bco2,trim24,zcchc24,rnf139,msrb3,mapt,smpdl3b,plekha1,flt1,miox,anxa10,cacna1e,ctcf,pde6b,acot12,gmds,pik3c3,znf831,man2c1,gak,micu1,zcchc8,pank2,znf300,mctp1,ovol2,pias1
GO:0016829	0.0000100000	0.0000741624	3	lyase activity tkfc,neil1,gmds
GO:0043169	0.0000100000	0.0000741624	41	cation binding ctdsp1,dusp12,rps6ka2,morc1,xaf1,vil1,rnf24,plcd4,zcchc4,tkfc,hltf,cyb561a3,bnc1,gmpr,ablim3,bfar,swap70,agmo,neil1,apobec2,nf1,aasdhppt,bco2,trim24,zcchc24,rnf139,msrb3,smpdl3b,miox,anxa10,cacna1e,ctcf,pde6b,znf831,man2c1,micu1,zcchc8,znf300,mctp1,ovol2,pias1
GO:0048853	0.0000100000	0.0000741624	1	forebrain morphogenesis nf1
GO:0048858	0.0000100000	0.0000741624	6	cell projection morphogenesis ephb1,tmem216,ablim3,ahi1,tmem138,ttc26
GO:0043170	0.0000100000	0.0000741624	49	macromolecule metabolic process ctdsp1,dusp12,rps6ka2,wdtc1,morc1,cpsf7,ptpn9,kbtbd3,ephb1,c6,mitf,itpkb,hltf,bnc1,ablim3,bfar,swap70,commd4,iars,neil1,cdk14,mgam,apobec2,slc11a1,nf1,crem,dus4l,anapc4,trim24,rassf2,creb3l2,hey2,rnf139,msrb3,mapt,pigg,gtf2i,flt1,ctcf,pik3c3,gak,usp37,zcchc8,ncoa7,znf300,nfya,sdhaf2,ovol2,pias1
GO:0003986	0.0000100000	0.0000741624	1	acetyl-CoA hydrolase activity acot12
GO:0034248	0.0000100000	0.0000741624	3	regulation of cellular amide metabolic process tia1,rnf139,igf2bp2
GO:0034249	0.0000100000	0.0000741624	3	negative regulation of cellular amide metabolic process tia1,rnf139,igf2bp2
GO:0044026	0.0000100000	0.0000741624	1	DNA hypermethylation morc1
GO:0048869	0.0000100000	0.0000741624	25	cellular developmental process morc1,vil1,ephb1,mitf,tmem216,bnc1,ablim3,fndc3a,ahi1,iars,nf1,crem,plcg2,creb3l2,hey2,mapt,bcap29,plekha1,flt1,tmem138,pank2,rxfp2,ovol2,pias1,ttc26
GO:1901615	0.0000100000	0.0000741624	7	organic hydroxy compound metabolic process akr1d1,plcd4,itpkb,tkfc,plcg2,smpdl3b,miox
GO:0002673	0.0000100000	0.0000741624	1	regulation of acute inflammatory response c6
GO:0004843	0.0000100000	0.0000741624	1	ubiquitin-specific protease activity usp37
GO:0004842	0.0000100000	0.0000741624	5	ubiquitin-protein transferase activity hltf,bfar,anapc4,trim24,rnf139
GO:1902936	0.0000100000	0.0000741624	3	phosphatidylinositol bisphosphate binding vil1,mapt,plekha1
GO:0044030	0.0000100000	0.0000741624	1	regulation of DNA methylation morc1
GO:0010288	0.0000100000	0.0000741624	1	response to lead ion mapt
GO:0003690	0.0000100000	0.0000741624	7	double-stranded DNA binding mitf,hltf,crem,hey2,mapt,ctcf,nfya
GO:0006721	0.0000100000	0.0000741624	1	terpenoid metabolic process bco2
GO:0006720	0.0000100000	0.0000741624	1	isoprenoid metabolic process bco2
GO:0003697	0.0000100000	0.0000741624	1	single-stranded DNA binding mapt
GO:0071372	0.0000100000	0.0000741624	1	cellular response to follicle-stimulating hormone stimulus fshr
GO:0045095	0.0000100000	0.0000741624	2	keratin filament krt72,krt74
GO:0071371	0.0000100000	0.0000741624	1	cellular response to gonadotropin stimulus fshr
GO:0097529	0.0000100000	0.0000741624	1	myeloid leukocyte migration flt1
GO:0051766	0.0000100000	0.0000741624	1	inositol trisphosphate kinase activity itpkb
GO:0042826	0.0000100000	0.0000741624	2	histone deacetylase binding wdtc1,hey2
GO:0030819	0.0000100000	0.0000741624	2	positive regulation of cAMP biosynthetic process nf1,fshr
GO:0005882	0.0000100000	0.0000741624	2	intermediate filament krt72,krt74
GO:0004553	0.0000100000	0.0000741624	2	hydrolase activity, hydrolyzing O-glycosyl compounds mgam,man2c1
GO:0006725	0.0000100000	0.0000741624	30	cellular aromatic compound metabolic process morc1,cpsf7,mitf,hltf,bnc1,gmpr,ablim3,swap70,commd4,iars,neil1,pgk2,apobec2,crem,dus4l,trim24,creb3l2,hey2,mapt,gtf2i,ctcf,pde6b,gmds,zcchc8,pank2,ncoa7,znf300,nfya,ovol2,pias1
GO:0030810	0.0000100000	0.0000741624	2	positive regulation of nucleotide biosynthetic process nf1,fshr
GO:0005876	0.0000100000	0.0000741624	1	spindle microtubule kntc1
GO:0030814	0.0000100000	0.0000741624	2	regulation of cAMP metabolic process nf1,fshr
GO:0071363	0.0000100000	0.0000741624	3	cellular response to growth factor stimulus vil1,mapt,flt1
GO:0030817	0.0000100000	0.0000741624	2	regulation of cAMP biosynthetic process nf1,fshr
GO:0070032	0.0000100000	0.0000741624	1	synaptobrevin 2-SNAP-25-syntaxin-1a-complexin I complex cplx1
GO:0030816	0.0000100000	0.0000741624	2	positive regulation of cAMP metabolic process nf1,fshr
GO:0035264	0.0000100000	0.0000741624	2	multicellular organism growth wdtc1,plekha1
GO:1900274	0.0000100000	0.0000741624	1	regulation of phospholipase C activity flt1
GO:0030808	0.0000100000	0.0000741624	2	regulation of nucleotide biosynthetic process nf1,fshr
GO:1903308	0.0000100000	0.0000741624	1	regulation of chromatin modification ctcf
GO:0003674	0.0000100000	0.0000741624	100	molecular_function ctdsp1,treml2,dusp12,rps6ka2,wdtc1,morc1,xaf1,vil1,cpsf7,tia1,rnf24,crim1,ptpn9,gldn,akr1d1,plcd4,sbf2,zcchc4,ephb1,c6,cog5,slc6a19,rsrc2,mitf,cplx1,tmem216,itpkb,tkfc,hltf,kntc1,cyb561a3,bnc1,gmpr,ablim3,bfar,swap70,fndc3a,ahi1,commd4,agmo,nol10,iars,neil1,pgk2,cdk14,mgam,apobec2,slc11a1,nf1,crem,c2orf42,aasdhppt,dus4l,bco2,anapc4,trim24,rassf2,plcg2,krt72,krt74,zcchc24,creb3l…
GO:0042832	0.0000100000	0.0000741624	1	defense response to protozoan slc11a1
GO:0051301	0.0000100000	0.0000741624	5	cell division kntc1,cdk14,anapc4,pik3c3,usp37
GO:0051302	0.0000100000	0.0000741624	3	regulation of cell division kntc1,anapc4,pik3c3
GO:0048143	0.0000100000	0.0000741624	1	astrocyte activation mapt
GO:0051783	0.0000100000	0.0000741624	2	regulation of nuclear division kntc1,anapc4
GO:0030802	0.0000100000	0.0000741624	2	regulation of cyclic nucleotide biosynthetic process nf1,fshr
GO:0070062	0.0000100000	0.0000741624	19	extracellular exosome ctdsp1,vil1,crim1,akr1d1,ephb1,c6,slc6a19,tkfc,iars,pgk2,mgam,aasdhppt,plcg2,krt72,krt74,smpdl3b,plekha1,miox,gmds
GO:0030801	0.0000100000	0.0000741624	2	positive regulation of cyclic nucleotide metabolic process nf1,fshr
GO:0030804	0.0000100000	0.0000741624	2	positive regulation of cyclic nucleotide biosynthetic process nf1,fshr
GO:0005847	0.0000100000	0.0000741624	1	mRNA cleavage and polyadenylation specificity factor complex cpsf7
GO:0048147	0.0000100000	0.0000741624	1	negative regulation of fibroblast proliferation nf1
GO:0071396	0.0000100000	0.0000741624	1	cellular response to lipid trim24
GO:0005849	0.0000100000	0.0000741624	1	mRNA cleavage factor complex cpsf7
GO:0035257	0.0000100000	0.0000741624	2	nuclear hormone receptor binding ncoa7,pias1
GO:0035258	0.0000100000	0.0000741624	1	steroid hormone receptor binding pias1
GO:0060255	0.0000100000	0.0000741624	41	regulation of macromolecule metabolic process ctdsp1,wdtc1,morc1,vil1,tia1,crim1,ephb1,c6,mitf,itpkb,hltf,bnc1,ablim3,swap70,ahi1,commd4,neil1,apobec2,slc11a1,nf1,crem,anapc4,trim24,rassf2,plcg2,creb3l2,hey2,fshr,rnf139,mapt,gtf2i,flt1,ctcf,znf831,usp37,igf2bp2,ncoa7,znf300,nfya,ovol2,pias1
GO:1901135	0.0000100000	0.0000741624	9	carbohydrate derivative metabolic process tkfc,neil1,pgk2,apobec2,crem,pigg,pde6b,gmds,pank2
GO:0003680	0.0000100000	0.0000741624	1	AT DNA binding mapt
GO:0003682	0.0000100000	0.0000741624	4	chromatin binding mitf,trim24,ctcf,ovol2
GO:1901137	0.0000100000	0.0000741624	3	carbohydrate derivative biosynthetic process pigg,gmds,pank2
GO:1903319	0.0000100000	0.0000741624	1	positive regulation of protein maturation c6
GO:0071391	0.0000100000	0.0000741624	1	cellular response to estrogen stimulus trim24
GO:1903317	0.0000100000	0.0000741624	2	regulation of protein maturation c6,rnf139
GO:0003676	0.0000100000	0.0000741624	27	nucleic acid binding dusp12,cpsf7,tia1,zcchc4,rsrc2,mitf,hltf,bnc1,swap70,fndc3a,nol10,iars,neil1,apobec2,crem,trim24,zcchc24,creb3l2,hey2,mapt,ctcf,zcchc8,igf2bp2,znf300,nfya,ovol2,pias1
GO:0071383	0.0000100000	0.0000741624	1	cellular response to steroid hormone stimulus trim24
GO:0003677	0.0000100000	0.0000741624	15	DNA binding mitf,hltf,bnc1,swap70,neil1,crem,trim24,creb3l2,hey2,mapt,ctcf,znf300,nfya,ovol2,pias1
GO:0006707	0.0000100000	0.0000741624	1	cholesterol catabolic process akr1d1
GO:0006706	0.0000100000	0.0000741624	1	steroid catabolic process akr1d1
GO:0097517	0.0000100000	0.0000741624	1	contractile actin filament bundle ablim3
GO:0034399	0.0000100000	0.0000741624	1	nuclear periphery mapt
GO:0016500	0.0000100000	0.0000741624	2	protein-hormone receptor activity fshr,rxfp2
GO:0048557	0.0000100000	0.0000741624	1	embryonic digestive tract morphogenesis ovol2
GO:0007612	0.0000100000	0.0000741624	2	learning nf1,pias1
GO:0006766	0.0000100000	0.0000741624	2	vitamin metabolic process aasdhppt,pank2
GO:1903727	0.0000100000	0.0000741624	1	positive regulation of phospholipid metabolic process flt1
GO:0061534	0.0000100000	0.0000741624	1	gamma-aminobutyric acid secretion, neurotransmission nf1
GO:0061535	0.0000100000	0.0000741624	1	glutamate secretion, neurotransmission nf1
GO:0007611	0.0000100000	0.0000741624	3	learning or memory nf1,mapt,pias1
GO:1903725	0.0000100000	0.0000741624	1	regulation of phospholipid metabolic process flt1
GO:0001078	0.0000100000	0.0000741624	1	transcriptional repressor activity, RNA polymerase II core promoter proximal region
GO:0001077	0.0000100000	0.0000741624	3	transcriptional activator activity, RNA polymerase II core promoter proximal region
GO:0007603	0.0000100000	0.0000741624	1	phototransduction, visible light pde6b
GO:0001071	0.0000100000	0.0000741624	11	nucleic acid binding transcription factor activity mitf,hltf,bnc1,crem,creb3l2,hey2,gtf2i,ctcf,znf300,nfya,ovol2
GO:0030860	0.0000100000	0.0000741624	1	regulation of polarized epithelial cell differentiation ahi1
GO:0051726	0.0000100000	0.0000741624	7	regulation of cell cycle ctdsp1,rps6ka2,kntc1,cdk14,anapc4,ctcf,pik3c3
GO:0030862	0.0000100000	0.0000741624	1	positive regulation of polarized epithelial cell differentiation ahi1
GO:0051721	0.0000100000	0.0000741624	1	protein phosphatase 2A binding mapt
GO:0060674	0.0000100000	0.0000741624	2	placenta blood vessel development hey2,ovol2
GO:1902882	0.0000100000	0.0000741624	2	regulation of response to oxidative stress ncoa7,mctp1
GO:1902883	0.0000100000	0.0000741624	2	negative regulation of response to oxidative stress ncoa7,mctp1
GO:0045059	0.0000100000	0.0000741624	1	positive thymic T cell selection itpkb
GO:0004594	0.0000100000	0.0000741624	1	pantothenate kinase activity pank2
GO:0030855	0.0000100000	0.0000741624	4	epithelial cell differentiation vil1,mitf,hey2,ovol2
GO:0046395	0.0000100000	0.0000741624	1	carboxylic acid catabolic process akr1d1
GO:0006767	0.0000100000	0.0000741624	2	water-soluble vitamin metabolic process aasdhppt,pank2
GO:0030856	0.0000100000	0.0000741624	3	regulation of epithelial cell differentiation ahi1,hey2,ovol2
GO:0030858	0.0000100000	0.0000741624	2	positive regulation of epithelial cell differentiation ahi1,ovol2
GO:0016567	0.0000100000	0.0000741624	7	protein ubiquitination wdtc1,kbtbd3,hltf,bfar,anapc4,trim24,rnf139
GO:2000060	0.0000100000	0.0000741624	2	positive regulation of protein ubiquitination involved in ubiquitin-dependent protein catabolic
GO:0015691	0.0000100000	0.0000741624	1	cadmium ion transport slc11a1
GO:0005891	0.0000100000	0.0000741624	1	voltage-gated calcium channel complex cacna1e
GO:1902896	0.0000100000	0.0000741624	1	terminal web assembly vil1
GO:1903748	0.0000100000	0.0000741624	1	negative regulation of establishment of protein localization to mitochondrion mapt
GO:1903749	0.0000100000	0.0000741624	1	positive regulation of establishment of protein localization to mitochondrion ablim3
GO:1903747	0.0000100000	0.0000741624	2	regulation of establishment of protein localization to mitochondrion ablim3,mapt
GO:0050892	0.0000100000	0.0000741624	1	intestinal absorption vil1
GO:0004558	0.0000100000	0.0000741624	1	alpha-1,4-glucosidase activity mgam
GO:0050890	0.0000100000	0.0000741624	3	cognition nf1,mapt,pias1
GO:2000058	0.0000100000	0.0000741624	2	regulation of protein ubiquitination involved in ubiquitin-dependent protein catabolic process
GO:0050896	0.0000100000	0.0000741624	29	response to stimulus wdtc1,xaf1,vil1,ptpn9,ephb1,c6,slc6a19,itpkb,tkfc,gmpr,neil1,slc11a1,nf1,trim24,plcg2,creb3l2,hey2,fshr,rnf139,msrb3,mapt,smpdl3b,plekha1,flt1,laptm5,pde6b,pik3c3,micu1,pias1
GO:1901576	0.0000100000	0.0000741624	28	organic substance biosynthetic process cpsf7,akr1d1,mitf,itpkb,hltf,bnc1,gmpr,ablim3,commd4,agmo,slc11a1,crem,trim24,plcg2,creb3l2,hey2,pigg,plekha1,gtf2i,ctcf,gmds,pik3c3,pank2,ncoa7,znf300,nfya,ovol2,pias1
GO:1901575	0.0000100000	0.0000741624	17	organic substance catabolic process akr1d1,plcd4,tkfc,bfar,neil1,pgk2,mgam,apobec2,bco2,anapc4,trim24,plcg2,rnf139,smpdl3b,miox,man2c1,usp37
GO:0060214	0.0000100000	0.0000741624	1	endocardium formation ovol2
GO:0006753	0.0000100000	0.0000741624	5	nucleoside phosphate metabolic process gmpr,neil1,pgk2,pde6b,pank2
GO:0001067	0.0000100000	0.0000741624	7	regulatory region nucleic acid binding mitf,hltf,crem,trim24,creb3l2,ctcf,nfya
GO:0048593	0.0000100000	0.0000741624	2	camera-type eye morphogenesis ephb1,nf1
GO:0048592	0.0000100000	0.0000741624	2	eye morphogenesis ephb1,nf1
GO:0048598	0.0000100000	0.0000741624	4	embryonic morphogenesis tbc1d32,ahi1,flt1,ovol2
GO:0098800	0.0000100000	0.0000741624	1	inner mitochondrial membrane protein complex micu1
GO:0045087	0.0000100000	0.0000741624	3	innate immune response c6,tkfc,smpdl3b
GO:0045088	0.0000100000	0.0000741624	4	regulation of innate immune response tkfc,plcg2,pik3c3,pias1
GO:1903362	0.0000100000	0.0000741624	3	regulation of cellular protein catabolic process anapc4,rnf139,pias1
GO:0019637	0.0000100000	0.0000741624	14	organophosphate metabolic process plcd4,itpkb,tkfc,gmpr,neil1,pgk2,plcg2,smpdl3b,pigg,plekha1,miox,pde6b,pik3c3,pank2
GO:0021955	0.0000100000	0.0000741624	1	central nervous system neuron axonogenesis ephb1
GO:1903364	0.0000100000	0.0000741624	3	positive regulation of cellular protein catabolic process anapc4,rnf139,pias1
GO:0021952	0.0000100000	0.0000741624	1	central nervous system projection neuron axonogenesis ephb1
GO:0021954	0.0000100000	0.0000741624	1	central nervous system neuron development mapt
GO:0045922	0.0000100000	0.0000741624	1	negative regulation of fatty acid metabolic process wdtc1
GO:0010817	0.0000100000	0.0000741624	4	regulation of hormone levels akr1d1,cplx1,bco2,plekha1
GO:0045935	0.0000100000	0.0000741624	17	positive regulation of nucleobase-containing compound metabolic process mitf,hltf,ablim3,ahi1,slc11a1,nf1,crem,trim24,creb3l2,hey2,fshr,ctcf,ncoa7,znf300,nfya,ovol2,pias1
GO:0016119	0.0000100000	0.0000741624	1	carotene metabolic process bco2
GO:0090501	0.0000100000	0.0000741624	1	RNA phosphodiester bond hydrolysis cpsf7
GO:0006333	0.0000100000	0.0000741624	1	chromatin assembly or disassembly ctcf
GO:0005488	0.0000100000	0.0000741624	97	binding ctdsp1,treml2,dusp12,rps6ka2,wdtc1,morc1,xaf1,vil1,cpsf7,tia1,rnf24,crim1,ptpn9,gldn,akr1d1,plcd4,sbf2,zcchc4,ephb1,c6,cog5,rsrc2,mitf,cplx1,tmem216,itpkb,tkfc,hltf,kntc1,cyb561a3,bnc1,gmpr,ablim3,bfar,swap70,fndc3a,ahi1,commd4,agmo,nol10,iars,neil1,pgk2,cdk14,mgam,apobec2,slc11a1,nf1,crem,c2orf42,aasdhppt,dus4l,bco2,anapc4,trim24,rassf2,plcg2,krt72,krt74,zcchc24,creb3l2,hey2,fshr,rnf139,…
GO:0045934	0.0000100000	0.0000741624	11	negative regulation of nucleobase-containing compound metabolic process wdtc1,morc1,mitf,neil1,crem,trim24,hey2,ctcf,znf831,ovol2,pias1
GO:0005003	0.0000100000	0.0000741624	1	ephrin receptor activity ephb1
GO:0005005	0.0000100000	0.0000741624	1	transmembrane-ephrin receptor activity ephb1
GO:0030414	0.0000100000	0.0000741624	2	peptidase inhibitor activity vil1,crim1
GO:0051377	0.0000100000	0.0000741624	1	mannose-ethanolamine phosphotransferase activity pigg
GO:0010823	0.0000100000	0.0000741624	1	negative regulation of mitochondrion organization mapt
GO:0016121	0.0000100000	0.0000741624	1	carotene catabolic process bco2
GO:0010822	0.0000100000	0.0000741624	1	positive regulation of mitochondrion organization ablim3
GO:0016122	0.0000100000	0.0000741624	1	xanthophyll metabolic process bco2
GO:0010821	0.0000100000	0.0000741624	2	regulation of mitochondrion organization ablim3,mapt
GO:0016125	0.0000100000	0.0000741624	1	sterol metabolic process akr1d1
GO:0016127	0.0000100000	0.0000741624	1	sterol catabolic process akr1d1
GO:0016108	0.0000100000	0.0000741624	1	tetraterpenoid metabolic process bco2
GO:0042439	0.0000100000	0.0000741624	1	ethanolamine-containing compound metabolic process smpdl3b
GO:0045944	0.0000100000	0.0000741624	12	positive regulation of transcription from RNA polymerase II promoter mitf,hltf,ablim3,ahi1,slc11a1,crem,creb3l2,hey2,ctcf,ncoa7,znf300,ovol2
GO:0006304	0.0000100000	0.0000741624	4	DNA modification morc1,neil1,apobec2,ctcf
GO:0007632	0.0000100000	0.0000741624	2	visual behavior nf1,pias1
GO:0004126	0.0000100000	0.0000741624	1	cytidine deaminase activity apobec2
GO:0016116	0.0000100000	0.0000741624	1	carotenoid metabolic process bco2
GO:0006793	0.0000100000	0.0000741624	27	phosphorus metabolic process ctdsp1,dusp12,rps6ka2,ptpn9,plcd4,ephb1,itpkb,tkfc,gmpr,neil1,pgk2,cdk14,nf1,trim24,rassf2,plcg2,smpdl3b,pigg,plekha1,flt1,miox,pde6b,acot12,pik3c3,gak,pank2,sdhaf2
GO:0042445	0.0000100000	0.0000741624	3	hormone metabolic process akr1d1,bco2,plekha1
GO:0006796	0.0000100000	0.0000741624	26	phosphate-containing compound metabolic process ctdsp1,dusp12,rps6ka2,ptpn9,plcd4,ephb1,itpkb,tkfc,gmpr,neil1,pgk2,cdk14,nf1,trim24,rassf2,plcg2,smpdl3b,pigg,plekha1,flt1,miox,pde6b,pik3c3,gak,pank2,sdhaf2
GO:0006305	0.0000100000	0.0000741624	2	DNA alkylation morc1,ctcf
GO:0006306	0.0000100000	0.0000741624	2	DNA methylation morc1,ctcf
GO:0016584	0.0000100000	0.0000741624	1	nucleosome positioning ctcf
GO:0016101	0.0000100000	0.0000741624	1	diterpenoid metabolic process bco2
GO:0061134	0.0000100000	0.0000741624	2	peptidase regulator activity vil1,crim1
GO:0061135	0.0000100000	0.0000741624	2	endopeptidase regulator activity vil1,crim1
GO:0061136	0.0000100000	0.0000741624	2	regulation of proteasomal protein catabolic process anapc4,pias1
GO:1903322	0.0000100000	0.0000741624	3	positive regulation of protein modification by small protein conjugation or
GO:1903320	0.0000100000	0.0000741624	3	regulation of protein modification by small protein conjugation or removal
GO:1902473	0.0000100000	0.0000741624	1	regulation of protein localization to synapse mapt
GO:1903321	0.0000100000	0.0000741624	1	negative regulation of protein modification by small protein conjugation or
GO:1902474	0.0000100000	0.0000741624	1	positive regulation of protein localization to synapse mapt
GO:0008544	0.0000100000	0.0000741624	1	epidermis development bnc1
GO:0006366	0.0000100000	0.0000741624	9	transcription from RNA polymerase II promoter mitf,hltf,trim24,creb3l2,gtf2i,ctcf,znf300,nfya,ovol2
GO:0008543	0.0000100000	0.0000741624	1	fibroblast growth factor receptor signaling pathway tia1
GO:0008542	0.0000100000	0.0000741624	2	visual learning nf1,pias1
GO:0006369	0.0000100000	0.0000741624	1	termination of RNA polymerase II transcription cpsf7
GO:0048168	0.0000100000	0.0000741624	2	regulation of neuronal synaptic plasticity nf1,mctp1
GO:0048167	0.0000100000	0.0000741624	3	regulation of synaptic plasticity nf1,mapt,mctp1
GO:0019682	0.0000100000	0.0000741624	1	glyceraldehyde-3-phosphate metabolic process tkfc
GO:0050479	0.0000100000	0.0000741624	1	glyceryl-ether monooxygenase activity agmo
GO:0060271	0.0000100000	0.0000741624	5	cilium morphogenesis tmem216,ablim3,ahi1,tmem138,ttc26
GO:0004197	0.0000100000	0.0000741624	1	cysteine-type endopeptidase activity usp37
GO:0007224	0.0000100000	0.0000741624	2	smoothened signaling pathway tbc1d32,ttc26
GO:0009889	0.0000100000	0.0000741624	28	regulation of biosynthetic process ctdsp1,wdtc1,morc1,tia1,mitf,hltf,bnc1,ablim3,ahi1,commd4,slc11a1,nf1,crem,trim24,creb3l2,hey2,fshr,rnf139,gtf2i,ctcf,znf831,usp37,igf2bp2,ncoa7,znf300,nfya,ovol2,pias1
GO:0097581	0.0000100000	0.0000741624	1	lamellipodium organization ablim3
GO:0006379	0.0000100000	0.0000741624	1	mRNA cleavage cpsf7
GO:0007219	0.0000100000	0.0000741624	2	Notch signaling pathway hey2,gmds
GO:0016160	0.0000100000	0.0000741624	1	amylase activity mgam
GO:0019673	0.0000100000	0.0000741624	1	GDP-mannose metabolic process gmds
GO:0010863	0.0000100000	0.0000741624	1	positive regulation of phospholipase C activity flt1
GO:0031300	0.0000100000	0.0000741624	2	intrinsic component of organelle membrane bfar,micu1
GO:0051339	0.0000100000	0.0000741624	2	regulation of lyase activity nf1,fshr
GO:0032632	0.0000100000	0.0000741624	1	interleukin-3 production slc11a1
GO:0031301	0.0000100000	0.0000741624	2	integral component of organelle membrane bfar,micu1
GO:1902494	0.0000100000	0.0000741624	4	catalytic complex gmpr,cdk14,anapc4,pik3c3
GO:0015296	0.0000100000	0.0000741624	1	anion:cation symporter activity slc13a1
GO:0015294	0.0000100000	0.0000741624	2	solute:cation symporter activity slc6a19,slc13a1
GO:0005010	0.0000100000	0.0000741624	1	insulin-like growth factor-activated receptor activity crim1
GO:0015293	0.0000100000	0.0000741624	2	symporter activity slc6a19,slc13a1
GO:0005496	0.0000100000	0.0000741624	2	steroid binding akr1d1,tspo2
GO:0009855	0.0000100000	0.0000741624	1	determination of bilateral symmetry tbc1d32
GO:0097542	0.0000100000	0.0000741624	1	ciliary tip ttc26
GO:0030449	0.0000100000	0.0000741624	1	regulation of complement activation c6
GO:0010837	0.0000100000	0.0000741624	1	regulation of keratinocyte proliferation ovol2
GO:0051340	0.0000100000	0.0000741624	1	regulation of ligase activity anapc4
GO:0032623	0.0000100000	0.0000741624	1	interleukin-2 production slc11a1
GO:0051349	0.0000100000	0.0000741624	2	positive regulation of lyase activity nf1,fshr
GO:0051348	0.0000100000	0.0000741624	3	negative regulation of transferase activity nf1,anapc4,mapt
GO:0006351	0.0000100000	0.0000741624	16	transcription, DNA-templated mitf,hltf,bnc1,ablim3,commd4,crem,trim24,creb3l2,hey2,gtf2i,ctcf,ncoa7,znf300,nfya,ovol2,pias1
GO:0045917	0.0000100000	0.0000741624	1	positive regulation of complement activation c6
GO:1902023	0.0000100000	0.0000741624	1	L-arginine transport slc11a1
GO:0006355	0.0000100000	0.0000741624	22	regulation of transcription, DNA-templated ctdsp1,wdtc1,morc1,mitf,hltf,bnc1,ablim3,ahi1,commd4,slc11a1,crem,trim24,creb3l2,hey2,gtf2i,ctcf,znf831,ncoa7,znf300,nfya,ovol2,pias1
GO:0005021	0.0000100000	0.0000741624	1	vascular endothelial growth factor-activated receptor activity flt1
GO:0006353	0.0000100000	0.0000741624	1	DNA-templated transcription, termination cpsf7
GO:0006357	0.0000100000	0.0000741624	17	regulation of transcription from RNA polymerase II promoter ctdsp1,wdtc1,mitf,hltf,ablim3,ahi1,slc11a1,crem,creb3l2,hey2,gtf2i,ctcf,znf831,ncoa7,znf300,ovol2,pias1
GO:0006349	0.0000100000	0.0000741624	1	regulation of gene expression by genetic imprinting ctcf
GO:0051352	0.0000100000	0.0000741624	1	negative regulation of ligase activity anapc4
GO:0051351	0.0000100000	0.0000741624	1	positive regulation of ligase activity anapc4
GO:0010842	0.0000100000	0.0000741624	1	retina layer formation ahi1
GO:0048193	0.0000100000	0.0000741624	3	Golgi vesicle transport cog5,creb3l2,gak
GO:0052689	0.0000100000	0.0000741624	2	carboxylic ester hydrolase activity iars,acot12
GO:0009790	0.0000100000	0.0000741624	2	embryo development wdtc1,c6
GO:0043229	0.0000100000	0.0000741624	63	intracellular organelle ctdsp1,dusp12,rps6ka2,xaf1,cpsf7,tia1,rnf24,ephb1,cog5,mitf,tmem216,itpkb,tkfc,hltf,kntc1,bnc1,bfar,swap70,fndc3a,msantd4,ahi1,commd4,agmo,nol10,neil1,pgk2,cdk14,slc11a1,nf1,crem,c2orf42,bco2,anapc4,trim24,rassf2,creb3l2,hey2,rnf139,msrb3,mapt,tspo2,pigg,plekha1,gtf2i,flt1,laptm5,anxa10,ctcf,pik3c3,gak,usp37,micu1,zcchc8,pank2,igf2bp2,ncoa7,znf300,mctp1,nfya,sdhaf2,ovol2,p…
GO:0006285	0.0000100000	0.0000741624	1	base-excision repair, AP site formation neil1
GO:0009792	0.0000100000	0.0000741624	2	embryo development ending in birth or egg hatching wdtc1,c6
GO:0000978	0.0000100000	0.0000741624	3	RNA polymerase II core promoter proximal region sequence-specific DNA binding
GO:0009314	0.0000100000	0.0000741624	3	response to radiation nf1,pde6b,pias1
GO:0009798	0.0000100000	0.0000741624	2	axis specification ahi1,hey2
GO:0009313	0.0000100000	0.0000741624	1	oligosaccharide catabolic process man2c1
GO:0000975	0.0000100000	0.0000741624	7	regulatory region DNA binding mitf,hltf,crem,trim24,creb3l2,ctcf,nfya
GO:0009311	0.0000100000	0.0000741624	2	oligosaccharide metabolic process mgam,man2c1
GO:0043226	0.0000100000	0.0000741624	79	organelle ctdsp1,dusp12,rps6ka2,xaf1,vil1,cpsf7,tia1,rnf24,crim1,akr1d1,ephb1,c6,cog5,slc6a19,mitf,tbc1d32,tmem216,itpkb,tkfc,hltf,kntc1,bnc1,bfar,swap70,fndc3a,msantd4,ahi1,commd4,agmo,nol10,iars,neil1,pgk2,cdk14,mgam,slc11a1,nf1,crem,c2orf42,aasdhppt,bco2,anapc4,trim24,rassf2,plcg2,krt72,krt74,creb3l2,hey2,rnf139,msrb3,mapt,smpdl3b,tspo2,pigg,plekha1,gtf2i,flt1,miox,laptm5,anxa10,ctcf,tmem138,g…
GO:0043227	0.0000100000	0.0000741624	72	membrane-bounded organelle ctdsp1,dusp12,rps6ka2,xaf1,vil1,cpsf7,rnf24,crim1,akr1d1,ephb1,c6,cog5,slc6a19,mitf,itpkb,tkfc,hltf,kntc1,bnc1,bfar,swap70,fndc3a,msantd4,commd4,agmo,iars,neil1,pgk2,cdk14,mgam,slc11a1,nf1,crem,c2orf42,aasdhppt,bco2,anapc4,trim24,rassf2,plcg2,krt72,krt74,creb3l2,hey2,rnf139,msrb3,mapt,smpdl3b,tspo2,pigg,plekha1,gtf2i,flt1,miox,laptm5,anxa10,ctcf,gmds,pik3c3,gak,usp37,mi…
GO:0009799	0.0000100000	0.0000741624	1	specification of symmetry tbc1d32
GO:0009308	0.0000100000	0.0000741624	1	amine metabolic process smpdl3b
GO:0045892	0.0000100000	0.0000741624	10	negative regulation of transcription, DNA-templated wdtc1,morc1,mitf,crem,trim24,hey2,ctcf,znf831,ovol2,pias1
GO:0045893	0.0000100000	0.0000741624	15	positive regulation of transcription, DNA-templated mitf,hltf,ablim3,ahi1,slc11a1,crem,trim24,creb3l2,hey2,ctcf,ncoa7,znf300,nfya,ovol2,pias1
GO:0043231	0.0000100000	0.0000741624	58	intracellular membrane-bounded organelle ctdsp1,dusp12,rps6ka2,xaf1,cpsf7,rnf24,ephb1,cog5,mitf,itpkb,tkfc,hltf,kntc1,bnc1,bfar,swap70,fndc3a,msantd4,commd4,agmo,neil1,pgk2,cdk14,slc11a1,nf1,crem,c2orf42,bco2,anapc4,trim24,rassf2,creb3l2,hey2,rnf139,msrb3,mapt,tspo2,pigg,plekha1,gtf2i,flt1,laptm5,anxa10,ctcf,pik3c3,gak,usp37,micu1,zcchc8,pank2,igf2bp2,ncoa7,znf300,mctp1,nfya,sdhaf2,ovol2,pias1
GO:0043230	0.0000100000	0.0000741624	19	extracellular organelle ctdsp1,vil1,crim1,akr1d1,ephb1,c6,slc6a19,tkfc,iars,pgk2,mgam,aasdhppt,plcg2,krt72,krt74,smpdl3b,plekha1,miox,gmds
GO:0070841	0.0000100000	0.0000741624	1	inclusion body assembly mapt
GO:0065007	0.0000100000	0.0000741624	67	biological regulation ctdsp1,treml2,rps6ka2,wdtc1,morc1,xaf1,vil1,tia1,crim1,akr1d1,plcd4,sbf2,ephb1,c6,mitf,tbc1d32,cplx1,itpkb,tkfc,hltf,kntc1,bnc1,ablim3,bfar,swap70,ahi1,commd4,neil1,cdk14,apobec2,slc11a1,nf1,crem,bco2,anapc4,trim24,rassf2,plcg2,creb3l2,hey2,fshr,rnf139,mapt,smpdl3b,plekha1,gtf2i,flt1,cacna1e,ctcf,pde6b,gmds,pik3c3,znf831,gak,usp37,micu1,pank2,rxfp2,igf2bp2,ncoa7,znf300,mctp1…
GO:0065008	0.0000100000	0.0000741624	23	regulation of biological quality wdtc1,vil1,akr1d1,cplx1,itpkb,swap70,slc11a1,nf1,bco2,trim24,rassf2,plcg2,hey2,rnf139,mapt,plekha1,gtf2i,cacna1e,pde6b,micu1,pank2,igf2bp2,mctp1
GO:0070839	0.0000100000	0.0000741624	1	divalent metal ion export slc11a1
GO:0090467	0.0000100000	0.0000741624	1	arginine import slc11a1
GO:0065003	0.0000100000	0.0000741624	10	macromolecular complex assembly vil1,cpsf7,sbf2,mitf,kntc1,hey2,mapt,ctcf,micu1,pias1
GO:0065004	0.0000100000	0.0000741624	2	protein-DNA complex assembly hey2,pias1
GO:0065001	0.0000100000	0.0000741624	1	specification of axis polarity ahi1
GO:0000989	0.0000100000	0.0000741624	5	transcription factor activity, transcription factor binding trim24,hey2,ctcf,ncoa7,pias1
GO:0000988	0.0000100000	0.0000741624	5	transcription factor activity, protein binding trim24,hey2,ctcf,ncoa7,pias1
GO:0000987	0.0000100000	0.0000741624	3	core promoter proximal region sequence-specific DNA binding mitf,hltf,ctcf
GO:0000982	0.0000100000	0.0000741624	4	transcription factor activity, RNA polymerase II core promoter proximal region
GO:0000981	0.0000100000	0.0000741624	8	RNA polymerase II transcription factor activity, sequence-specific DNA binding mitf,hltf,crem,creb3l2,hey2,ctcf,znf300,ovol2
GO:0042391	0.0000100000	0.0000741624	4	regulation of membrane potential bco2,mapt,cacna1e,pank2
GO:0042393	0.0000100000	0.0000741624	2	histone binding wdtc1,trim24
GO:0065010	0.0000100000	0.0000741624	19	extracellular membrane-bounded organelle ctdsp1,vil1,crim1,akr1d1,ephb1,c6,slc6a19,tkfc,iars,pgk2,mgam,aasdhppt,plcg2,krt72,krt74,smpdl3b,plekha1,miox,gmds
GO:0031227	0.0000100000	0.0000741624	1	intrinsic component of endoplasmic reticulum membrane bfar
GO:0008440	0.0000100000	0.0000741624	1	inositol-1,4,5-trisphosphate 3-kinase activity itpkb
GO:0021897	0.0000100000	0.0000741624	1	forebrain astrocyte development nf1
GO:0008446	0.0000100000	0.0000741624	1	GDP-mannose 4,6-dehydratase activity gmds
GO:0034728	0.0000100000	0.0000741624	1	nucleosome organization ctcf
GO:0016070	0.0000100000	0.0000741624	22	RNA metabolic process cpsf7,mitf,hltf,bnc1,ablim3,commd4,iars,apobec2,crem,dus4l,trim24,creb3l2,hey2,mapt,gtf2i,ctcf,zcchc8,ncoa7,znf300,nfya,ovol2,pias1
GO:1990542	0.0000100000	0.0000741624	1	mitochondrial transmembrane transport micu1
GO:0016072	0.0000100000	0.0000741624	1	rRNA metabolic process mapt
GO:0031210	0.0000100000	0.0000741624	1	phosphatidylcholine binding nf1
GO:0071705	0.0000100000	0.0000741624	5	nitrogen compound transport slc6a19,cplx1,slc11a1,nf1,igf2bp2
GO:0043254	0.0000100000	0.0000741624	5	regulation of protein complex assembly morc1,vil1,mitf,hey2,mapt
GO:0044106	0.0000100000	0.0000741624	1	cellular amine metabolic process smpdl3b
GO:0032532	0.0000100000	0.0000741624	1	regulation of microvillus length vil1
GO:0001817	0.0000100000	0.0000741624	4	regulation of cytokine production tia1,slc11a1,plcg2,igf2bp2
GO:0032530	0.0000100000	0.0000741624	1	regulation of microvillus organization vil1
GO:0071704	0.0000100000	0.0000741624	66	organic substance metabolic process ctdsp1,dusp12,rps6ka2,wdtc1,morc1,cpsf7,ptpn9,kbtbd3,akr1d1,plcd4,ephb1,c6,mitf,itpkb,tkfc,hltf,bnc1,gmpr,ablim3,bfar,swap70,commd4,agmo,iars,neil1,pgk2,cdk14,mgam,apobec2,slc11a1,nf1,crem,aasdhppt,dus4l,bco2,anapc4,trim24,rassf2,plcg2,creb3l2,hey2,rnf139,msrb3,mapt,smpdl3b,pigg,plekha1,gtf2i,flt1,miox,ctcf,pde6b,acot12,gmds,pik3c3,man2c1,gak,usp37,zcchc8,pank2…
GO:0032536	0.0000100000	0.0000741624	1	regulation of cell projection size vil1
GO:0031281	0.0000100000	0.0000741624	2	positive regulation of cyclase activity nf1,fshr
GO:0008022	0.0000100000	0.0000741624	2	protein C-terminus binding neil1,pias1
GO:0051290	0.0000100000	0.0000741624	1	protein heterotetramerization cpsf7
GO:0045843	0.0000100000	0.0000741624	1	negative regulation of striated muscle tissue development ephb1
GO:0031279	0.0000100000	0.0000741624	2	regulation of cyclase activity nf1,fshr
GO:0097061	0.0000100000	0.0000741624	1	dendritic spine organization ephb1
GO:0007189	0.0000100000	0.0000741624	1	adenylate cyclase-activating G-protein coupled receptor signaling pathway rxfp2
GO:0042350	0.0000100000	0.0000741624	1	GDP-L-fucose biosynthetic process gmds
GO:0042351	0.0000100000	0.0000741624	1	'de novo' GDP-L-fucose biosynthetic process gmds
GO:0032592	0.0000100000	0.0000741624	1	integral component of mitochondrial membrane micu1
GO:0045862	0.0000100000	0.0000741624	5	positive regulation of proteolysis c6,anapc4,rnf139,mapt,pias1
GO:0043201	0.0000100000	0.0000741624	1	response to leucine pik3c3
GO:0018293	0.0000100000	0.0000741624	1	protein-FAD linkage sdhaf2
GO:0001842	0.0000100000	0.0000741624	1	neural fold formation ovol2
GO:0032107	0.0000100000	0.0000741624	1	regulation of response to nutrient levels trim24
GO:0032104	0.0000100000	0.0000741624	1	regulation of response to extracellular stimulus trim24
GO:0070821	0.0000100000	0.0000741624	2	tertiary granule membrane mgam,slc11a1
GO:0032588	0.0000100000	0.0000741624	1	trans-Golgi network membrane cog5
GO:0032589	0.0000100000	0.0000741624	1	neuron projection membrane mapt
GO:0007165	0.0000100000	0.0000741624	29	signal transduction rps6ka2,xaf1,vil1,tia1,crim1,plcd4,ephb1,mitf,tbc1d32,itpkb,ahi1,cdk14,nf1,crem,rassf2,plcg2,creb3l2,hey2,fshr,plekha1,gtf2i,flt1,pde6b,gmds,pik3c3,rxfp2,mctp1,pias1,ttc26
GO:0007169	0.0000100000	0.0000741624	8	transmembrane receptor protein tyrosine kinase signaling pathway vil1,tia1,crim1,ephb1,ahi1,rassf2,plekha1,flt1
GO:0007166	0.0000100000	0.0000741624	19	cell surface receptor signaling pathway xaf1,vil1,tia1,crim1,ephb1,mitf,tbc1d32,itpkb,ahi1,cdk14,nf1,rassf2,plcg2,hey2,plekha1,flt1,pde6b,gmds,ttc26
GO:0007167	0.0000100000	0.0000741624	8	enzyme linked receptor protein signaling pathway vil1,tia1,crim1,ephb1,ahi1,rassf2,plekha1,flt1
GO:0034754	0.0000100000	0.0000741624	3	cellular hormone metabolic process akr1d1,bco2,plekha1
GO:0012501	0.0000100000	0.0000741624	8	programmed cell death xaf1,vil1,tia1,bfar,clptm1l,krt72,krt74,bcap29
GO:0016922	0.0000100000	0.0000741624	1	ligand-dependent nuclear receptor binding trim24
GO:0016925	0.0000100000	0.0000741624	2	protein sumoylation mitf,pias1
GO:1901981	0.0000100000	0.0000741624	3	phosphatidylinositol phosphate binding vil1,mapt,plekha1
GO:0009395	0.0000100000	0.0000741624	2	phospholipid catabolic process plcg2,smpdl3b
GO:1901983	0.0000100000	0.0000741624	1	regulation of protein acetylation ctcf
GO:0048514	0.0000100000	0.0000741624	3	blood vessel morphogenesis nf1,hey2,flt1
GO:0048513	0.0000100000	0.0000741624	9	organ development mitf,tbc1d32,ahi1,nf1,creb3l2,hey2,fshr,rxfp2,ovol2
GO:0048519	0.0000100000	0.0000741624	39	negative regulation of biological process ctdsp1,rps6ka2,wdtc1,morc1,vil1,tia1,crim1,ephb1,mitf,itpkb,tkfc,kntc1,bfar,swap70,ahi1,neil1,slc11a1,nf1,crem,anapc4,trim24,rassf2,plcg2,hey2,rnf139,mapt,smpdl3b,plekha1,gtf2i,ctcf,znf831,gak,rxfp2,igf2bp2,ncoa7,mctp1,sdhaf2,ovol2,pias1
GO:0002761	0.0000100000	0.0000741624	3	regulation of myeloid leukocyte differentiation mitf,nf1,rassf2
GO:0045008	0.0000100000	0.0000741624	1	depyrimidination neil1
GO:0004930	0.0000100000	0.0000741624	2	G-protein coupled receptor activity fshr,rxfp2
GO:0014733	0.0000100000	0.0000741624	1	regulation of skeletal muscle adaptation gtf2i
GO:0035671	0.0000100000	0.0000741624	1	enone reductase activity akr1d1
GO:0045017	0.0000100000	0.0000741624	5	glycerolipid biosynthetic process agmo,plcg2,pigg,plekha1,pik3c3
GO:0048523	0.0000100000	0.0000741624	37	negative regulation of cellular process ctdsp1,rps6ka2,wdtc1,morc1,vil1,tia1,crim1,ephb1,mitf,itpkb,tkfc,kntc1,bfar,swap70,ahi1,neil1,nf1,crem,anapc4,trim24,rassf2,plcg2,hey2,rnf139,mapt,smpdl3b,plekha1,ctcf,znf831,gak,rxfp2,igf2bp2,ncoa7,mctp1,sdhaf2,ovol2,pias1
GO:0019199	0.0000100000	0.0000741624	3	transmembrane receptor protein kinase activity crim1,ephb1,flt1
GO:0045022	0.0000100000	0.0000741624	1	early endosome to late endosome transport pik3c3
GO:0050848	0.0000100000	0.0000741624	1	regulation of calcium-mediated signaling mapt
GO:0007193	0.0000100000	0.0000741624	1	adenylate cyclase-inhibiting G-protein coupled receptor signaling pathway rxfp2
GO:0008046	0.0000100000	0.0000741624	1	axon guidance receptor activity ephb1
GO:0061512	0.0000100000	0.0000741624	1	protein localization to cilium tbc1d32
GO:0014719	0.0000100000	0.0000741624	1	skeletal muscle satellite cell activation ephb1
GO:0050853	0.0000100000	0.0000741624	2	B cell receptor signaling pathway plcg2,plekha1
GO:0090043	0.0000100000	0.0000741624	1	regulation of tubulin deacetylation mapt
GO:0048545	0.0000100000	0.0000741624	1	response to steroid hormone trim24
GO:0046368	0.0000100000	0.0000741624	1	GDP-L-fucose metabolic process gmds
GO:0046777	0.0000100000	0.0000741624	3	protein autophosphorylation ephb1,trim24,flt1
GO:0045444	0.0000100000	0.0000741624	1	fat cell differentiation pias1
GO:0002313	0.0000100000	0.0000741624	1	mature B cell differentiation involved in immune response plcg2
GO:0002316	0.0000100000	0.0000741624	1	follicular B cell differentiation plcg2
GO:0005828	0.0000100000	0.0000741624	1	kinetochore microtubule kntc1
GO:0070401	0.0000100000	0.0000741624	1	NADP+ binding gmds
GO:0035239	0.0000100000	0.0000741624	2	tube morphogenesis ahi1,ovol2
GO:0005829	0.0000100000	0.0000741624	40	cytosol dusp12,rps6ka2,wdtc1,xaf1,tia1,akr1d1,plcd4,sbf2,ephb1,cog5,cplx1,tmem216,itpkb,tkfc,kntc1,gmpr,fndc3a,ahi1,iars,cdk14,nf1,aasdhppt,anapc4,trim24,rassf2,plcg2,krt72,krt74,msrb3,mapt,plekha1,miox,acot12,gmds,pik3c3,man2c1,gak,pank2,igf2bp2,sdhaf2
GO:0070888	0.0000100000	0.0000741624	1	E-box binding mitf
GO:0043280	0.0000100000	0.0000741624	1	positive regulation of cysteine-type endopeptidase activity involved in apoptotic process
GO:0043281	0.0000100000	0.0000741624	2	regulation of cysteine-type endopeptidase activity involved in apoptotic process vil1,mapt
GO:0000152	0.0000100000	0.0000741624	1	nuclear ubiquitin ligase complex anapc4
GO:0000151	0.0000100000	0.0000741624	1	ubiquitin ligase complex anapc4
GO:0050803	0.0000100000	0.0000741624	3	regulation of synapse structure or activity nf1,mapt,mctp1
GO:0050801	0.0000100000	0.0000741624	7	ion homeostasis swap70,slc11a1,trim24,plcg2,gtf2i,pde6b,micu1
GO:0033045	0.0000100000	0.0000741624	1	regulation of sister chromatid segregation ctcf
GO:0033044	0.0000100000	0.0000741624	2	regulation of chromosome organization mapt,ctcf
GO:0008088	0.0000100000	0.0000741624	1	axon cargo transport mapt
GO:0000122	0.0000100000	0.0000741624	7	negative regulation of transcription from RNA polymerase II promoter wdtc1,mitf,crem,hey2,ctcf,znf831,pias1
GO:0072600	0.0000100000	0.0000741624	1	establishment of protein localization to Golgi gak
GO:0008081	0.0000100000	0.0000741624	4	phosphoric diester hydrolase activity plcd4,plcg2,smpdl3b,pde6b
GO:0033030	0.0000100000	0.0000741624	1	negative regulation of neutrophil apoptotic process itpkb
GO:0033033	0.0000100000	0.0000741624	1	negative regulation of myeloid cell apoptotic process itpkb
GO:0033032	0.0000100000	0.0000741624	1	regulation of myeloid cell apoptotic process itpkb
GO:0004963	0.0000100000	0.0000741624	1	follicle-stimulating hormone receptor activity fshr
GO:0048511	0.0000100000	0.0000741624	4	rhythmic process crem,fshr,plekha1,nfya
GO:0005814	0.0000100000	0.0000741624	1	centriole ahi1
GO:0002309	0.0000100000	0.0000741624	1	T cell proliferation involved in immune response slc11a1
GO:0035686	0.0000100000	0.0000741624	1	sperm fibrous sheath pgk2
GO:0033029	0.0000100000	0.0000741624	1	regulation of neutrophil apoptotic process itpkb
GO:0061695	0.0000100000	0.0000741624	2	transferase complex, transferring phosphorus-containing groups cdk14,pik3c3
GO:1990090	0.0000100000	0.0000741624	1	cellular response to nerve growth factor stimulus mapt
GO:0005996	0.0000100000	0.0000741624	3	monosaccharide metabolic process wdtc1,tkfc,crem
GO:0003333	0.0000100000	0.0000741624	1	amino acid transmembrane transport slc6a19
GO:1990089	0.0000100000	0.0000741624	1	response to nerve growth factor mapt
GO:0005504	0.0000100000	0.0000741624	1	fatty acid binding vil1
GO:0030947	0.0000100000	0.0000741624	1	regulation of vascular endothelial growth factor receptor signaling pathway flt1
GO:0006839	0.0000100000	0.0000741624	1	mitochondrial transport micu1
GO:0071013	0.0000100000	0.0000741624	1	catalytic step 2 spliceosome zcchc8
GO:0005506	0.0000100000	0.0000741624	2	iron ion binding agmo,miox
GO:0051881	0.0000100000	0.0000741624	3	regulation of mitochondrial membrane potential bco2,mapt,pank2
GO:0071495	0.0000100000	0.0000741624	5	cellular response to endogenous stimulus wdtc1,vil1,trim24,fshr,mapt
GO:0030949	0.0000100000	0.0000741624	1	positive regulation of vascular endothelial growth factor receptor signaling pathway
GO:0072348	0.0000100000	0.0000741624	1	sulfur compound transport slc13a1
GO:0016651	0.0000100000	0.0000741624	2	oxidoreductase activity, acting on NAD(P)H gmpr,miox
GO:0034063	0.0000100000	0.0000741624	1	stress granule assembly mapt
GO:1903651	0.0000100000	0.0000741624	1	positive regulation of cytoplasmic transport ablim3
GO:0004672	0.0000100000	0.0000741624	9	protein kinase activity rps6ka2,crim1,ephb1,cdk14,trim24,rassf2,flt1,pik3c3,gak
GO:0001159	0.0000100000	0.0000741624	3	core promoter proximal region DNA binding mitf,hltf,ctcf
GO:0005520	0.0000100000	0.0000741624	1	insulin-like growth factor binding crim1
GO:0006851	0.0000100000	0.0000741624	1	mitochondrial calcium ion transport micu1
GO:0072330	0.0000100000	0.0000741624	1	monocarboxylic acid biosynthetic process akr1d1
GO:0052742	0.0000100000	0.0000741624	1	phosphatidylinositol kinase activity pik3c3
GO:0097659	0.0000100000	0.0000741624	16	nucleic acid-templated transcription mitf,hltf,bnc1,ablim3,commd4,crem,trim24,creb3l2,hey2,gtf2i,ctcf,ncoa7,znf300,nfya,ovol2,pias1
GO:0051899	0.0000100000	0.0000741624	1	membrane depolarization cacna1e
GO:0016627	0.0000100000	0.0000741624	1	oxidoreductase activity, acting on the CH-CH group of donors akr1d1
GO:0034056	0.0000100000	0.0000741624	1	estrogen response element binding trim24
GO:0016628	0.0000100000	0.0000741624	1	oxidoreductase activity, acting on the CH-CH group of donors, NAD
GO:0048259	0.0000100000	0.0000741624	2	regulation of receptor-mediated endocytosis ahi1,plcg2
GO:0000287	0.0000100000	0.0000741624	2	magnesium ion binding rps6ka2,aasdhppt
GO:0046087	0.0000100000	0.0000741624	1	cytidine metabolic process apobec2
GO:2000377	0.0000100000	0.0000741624	2	regulation of reactive oxygen species metabolic process bco2,mapt
GO:0051427	0.0000100000	0.0000741624	2	hormone receptor binding ncoa7,pias1
GO:0048260	0.0000100000	0.0000741624	2	positive regulation of receptor-mediated endocytosis ahi1,plcg2
GO:2000379	0.0000100000	0.0000741624	1	positive regulation of reactive oxygen species metabolic process mapt
GO:0016614	0.0000100000	0.0000741624	2	oxidoreductase activity, acting on CH-OH group of donors akr1d1,miox
GO:0016616	0.0000100000	0.0000741624	2	oxidoreductase activity, acting on the CH-OH group of donors, NAD
GO:2000394	0.0000100000	0.0000741624	1	positive regulation of lamellipodium morphogenesis vil1
GO:2000392	0.0000100000	0.0000741624	1	regulation of lamellipodium morphogenesis vil1
GO:0005983	0.0000100000	0.0000741624	1	starch catabolic process mgam
GO:0005982	0.0000100000	0.0000741624	1	starch metabolic process mgam
GO:0005984	0.0000100000	0.0000741624	1	disaccharide metabolic process mgam
GO:0006828	0.0000100000	0.0000741624	1	manganese ion transport slc11a1
GO:0051439	0.0000100000	0.0000741624	1	regulation of ubiquitin-protein ligase activity involved in mitotic cell cycle
GO:0051437	0.0000100000	0.0000741624	1	positive regulation of ubiquitin-protein ligase activity involved in regulation of
GO:0051438	0.0000100000	0.0000741624	1	regulation of ubiquitin-protein transferase activity anapc4
GO:0051436	0.0000100000	0.0000741624	1	negative regulation of ubiquitin-protein ligase activity involved in mitotic cell
GO:0060327	0.0000100000	0.0000741624	1	cytoplasmic actin-based contraction involved in cell motility vil1
GO:0061659	0.0000100000	0.0000741624	5	ubiquitin-like protein ligase activity hltf,bfar,trim24,rnf139,pias1
GO:0060325	0.0000100000	0.0000741624	1	face morphogenesis plekha1
GO:0060326	0.0000100000	0.0000741624	2	cell chemotaxis ephb1,flt1
GO:1901419	0.0000100000	0.0000741624	1	regulation of response to alcohol trim24
GO:0002039	0.0000100000	0.0000741624	1	p53 binding trim24
GO:0070121	0.0000100000	0.0000741624	1	Kupffer's vesicle development ahi1
GO:0019722	0.0000100000	0.0000741624	2	calcium-mediated signaling plcg2,mctp1
GO:0050997	0.0000100000	0.0000741624	1	quaternary ammonium group binding nf1
GO:0071459	0.0000100000	0.0000741624	1	protein localization to chromosome, centromeric region ctcf
GO:1900102	0.0000100000	0.0000741624	1	negative regulation of endoplasmic reticulum unfolded protein response bfar
GO:1900101	0.0000100000	0.0000741624	1	regulation of endoplasmic reticulum unfolded protein response bfar
GO:0006891	0.0000100000	0.0000741624	1	intra-Golgi vesicle-mediated transport cog5
GO:0006896	0.0000100000	0.0000741624	1	Golgi to vacuole transport gak
GO:0006888	0.0000100000	0.0000741624	2	ER to Golgi vesicle-mediated transport cog5,creb3l2
GO:0045182	0.0000100000	0.0000741624	1	translation regulator activity igf2bp2
GO:1903608	0.0000100000	0.0000741624	1	protein localization to cytoplasmic stress granule tia1
GO:0009913	0.0000100000	0.0000741624	1	epidermal cell differentiation ovol2
GO:0016667	0.0000100000	0.0000741624	1	oxidoreductase activity, acting on a sulfur group of donors msrb3
GO:0060343	0.0000100000	0.0000741624	2	trabecula formation hey2,ovol2
GO:0002020	0.0000100000	0.0000741624	2	protease binding bfar,rnf139
GO:0048699	0.0000100000	0.0000741624	1	generation of neurons mapt
GO:0060347	0.0000100000	0.0000741624	2	heart trabecula formation hey2,ovol2
GO:0030968	0.0000100000	0.0000741624	1	endoplasmic reticulum unfolded protein response creb3l2
GO:0016671	0.0000100000	0.0000741624	1	oxidoreductase activity, acting on a sulfur group of donors, disulfide
GO:0072329	0.0000100000	0.0000741624	1	monocarboxylic acid catabolic process akr1d1
GO:0051865	0.0000100000	0.0000741624	1	protein autoubiquitination bfar
GO:0060330	0.0000100000	0.0000741624	1	regulation of response to interferon-gamma pias1
GO:0016657	0.0000100000	0.0000741624	1	oxidoreductase activity, acting on NAD(P)H, nitrogenous group as acceptor gmpr
GO:0004693	0.0000100000	0.0000741624	1	cyclin-dependent protein serine/threonine kinase activity cdk14
GO:0060334	0.0000100000	0.0000741624	1	regulation of interferon-gamma-mediated signaling pathway pias1
GO:0061665	0.0000100000	0.0000741624	1	SUMO ligase activity pias1
GO:0005543	0.0000100000	0.0000741624	6	phospholipid binding vil1,sbf2,nf1,mapt,plekha1,anxa10
GO:0006876	0.0000100000	0.0000741624	1	cellular cadmium ion homeostasis slc11a1
GO:0005544	0.0000100000	0.0000741624	1	calcium-dependent phospholipid binding anxa10
GO:0060337	0.0000100000	0.0000741624	1	type I interferon signaling pathway xaf1
GO:0048232	0.0000100000	0.0000741624	6	male gamete generation morc1,bnc1,crem,fshr,plekha1,pias1
GO:0051879	0.0000100000	0.0000741624	1	Hsp90 protein binding mapt
GO:0072319	0.0000100000	0.0000741624	1	vesicle uncoating gak
GO:0072318	0.0000100000	0.0000741624	1	clathrin coat disassembly gak
GO:0014068	0.0000100000	0.0000741624	2	positive regulation of phosphatidylinositol 3-kinase signaling fshr,flt1
GO:0014066	0.0000100000	0.0000741624	2	regulation of phosphatidylinositol 3-kinase signaling fshr,flt1
GO:0014065	0.0000100000	0.0000741624	2	phosphatidylinositol 3-kinase signaling nf1,plekha1
GO:0002088	0.0000100000	0.0000741624	1	lens development in camera-type eye tbc1d32
GO:0044710	0.0000100000	0.0000741624	34	single-organism metabolic process wdtc1,akr1d1,plcd4,c6,itpkb,tkfc,gmpr,swap70,agmo,iars,neil1,pgk2,mgam,apobec2,slc11a1,nf1,crem,aasdhppt,dus4l,bco2,plcg2,rnf139,msrb3,mapt,smpdl3b,pigg,plekha1,miox,pde6b,acot12,pik3c3,man2c1,pank2,sdhaf2
GO:0044712	0.0000100000	0.0000741624	12	single-organism catabolic process akr1d1,plcd4,tkfc,neil1,pgk2,apobec2,bco2,plcg2,rnf139,smpdl3b,miox,man2c1
GO:0009953	0.0000100000	0.0000741624	1	dorsal/ventral pattern formation ovol2
GO:0030546	0.0000100000	0.0000741624	1	receptor activator activity mapt
GO:0098573	0.0000100000	0.0000741624	1	intrinsic component of mitochondrial membrane micu1
GO:0017101	0.0000100000	0.0000741624	1	aminoacyl-tRNA synthetase multienzyme complex iars
GO:0016254	0.0000100000	0.0000741624	1	preassembly of GPI anchor in ER membrane pigg
GO:0030545	0.0000100000	0.0000741624	1	receptor regulator activity mapt
GO:0044728	0.0000100000	0.0000741624	3	DNA methylation or demethylation morc1,apobec2,ctcf
GO:0002090	0.0000100000	0.0000741624	2	regulation of receptor internalization ahi1,plcg2
GO:0002092	0.0000100000	0.0000741624	2	positive regulation of receptor internalization ahi1,plcg2
GO:0046907	0.0000100000	0.0000741624	9	intracellular transport cog5,plcg2,creb3l2,mapt,bcap29,pik3c3,gak,micu1,ttc26
GO:0006458	0.0000100000	0.0000741624	1	'de novo' protein folding gak
GO:0044724	0.0000100000	0.0000741624	4	single-organism carbohydrate catabolic process tkfc,pgk2,miox,man2c1
GO:0051016	0.0000100000	0.0000741624	1	barbed-end actin filament capping vil1
GO:0051014	0.0000100000	0.0000741624	1	actin filament severing vil1
GO:0098588	0.0000100000	0.0000741624	19	bounding membrane of organelle rnf24,plcd4,sbf2,ephb1,cog5,cyb561a3,fndc3a,agmo,mgam,slc11a1,creb3l2,rnf139,tspo2,pigg,laptm5,tmem138,pde6b,pik3c3,mctp1
GO:0010941	0.0000100000	0.0000741624	16	regulation of cell death rps6ka2,vil1,tia1,ephb1,itpkb,bfar,ahi1,nf1,trim24,rassf2,plcg2,hey2,mapt,rxfp2,ncoa7,pias1
GO:0019751	0.0000100000	0.0000741624	5	polyol metabolic process plcd4,itpkb,tkfc,plcg2,miox
GO:0019752	0.0000100000	0.0000741624	8	carboxylic acid metabolic process akr1d1,iars,pgk2,crem,aasdhppt,bco2,acot12,pank2
GO:0051019	0.0000100000	0.0000741624	1	mitogen-activated protein kinase binding gtf2i
GO:0046914	0.0000100000	0.0000741624	17	transition metal ion binding dusp12,morc1,xaf1,rnf24,zcchc4,hltf,agmo,neil1,apobec2,trim24,zcchc24,rnf139,msrb3,miox,ctcf,zcchc8,pias1
GO:1904115	0.0000100000	0.0000741624	1	axon cytoplasm mapt
GO:0014044	0.0000100000	0.0000741624	1	Schwann cell development nf1
GO:0002062	0.0000100000	0.0000741624	1	chondrocyte differentiation creb3l2
GO:0015370	0.0000100000	0.0000741624	1	solute:sodium symporter activity slc6a19
GO:0002064	0.0000100000	0.0000741624	1	epithelial cell development fndc3a
GO:0042552	0.0000100000	0.0000741624	2	myelination sbf2,nf1
GO:0002065	0.0000100000	0.0000741624	1	columnar/cuboidal epithelial cell differentiation mitf
GO:0006417	0.0000100000	0.0000741624	3	regulation of translation tia1,rnf139,igf2bp2
GO:0006418	0.0000100000	0.0000741624	1	tRNA aminoacylation for protein translation iars
GO:0097223	0.0000100000	0.0000741624	1	sperm part fndc3a
GO:0010917	0.0000100000	0.0000741624	1	negative regulation of mitochondrial membrane potential mapt
GO:0030521	0.0000100000	0.0000741624	1	androgen receptor signaling pathway pias1
GO:0016234	0.0000100000	0.0000741624	2	inclusion body mapt,miox
GO:0051028	0.0000100000	0.0000741624	1	mRNA transport igf2bp2
GO:0016236	0.0000100000	0.0000741624	1	macroautophagy pik3c3
GO:0030522	0.0000100000	0.0000741624	2	intracellular receptor signaling pathway crem,pias1
GO:0046928	0.0000100000	0.0000741624	2	regulation of neurotransmitter secretion nf1,mctp1
GO:0008610	0.0000100000	0.0000741624	6	lipid biosynthetic process akr1d1,agmo,plcg2,pigg,plekha1,pik3c3
GO:0015382	0.0000100000	0.0000741624	1	sodium:sulfate symporter activity slc13a1
GO:0042562	0.0000100000	0.0000741624	1	hormone binding rxfp2
GO:0043412	0.0000100000	0.0000741624	30	macromolecule modification ctdsp1,dusp12,rps6ka2,wdtc1,morc1,ptpn9,kbtbd3,ephb1,mitf,itpkb,hltf,bfar,neil1,cdk14,apobec2,nf1,dus4l,anapc4,trim24,rassf2,rnf139,mapt,pigg,flt1,ctcf,pik3c3,gak,usp37,sdhaf2,pias1
GO:0043414	0.0000100000	0.0000741624	2	macromolecule methylation morc1,ctcf
GO:0006428	0.0000100000	0.0000741624	1	isoleucyl-tRNA aminoacylation iars
GO:0005579	0.0000100000	0.0000741624	1	membrane attack complex c6
GO:0030518	0.0000100000	0.0000741624	1	intracellular steroid hormone receptor signaling pathway pias1
GO:0030992	0.0000100000	0.0000741624	1	intraciliary transport particle B ttc26
GO:0019318	0.0000100000	0.0000741624	3	hexose metabolic process wdtc1,tkfc,crem
GO:1902358	0.0000100000	0.0000741624	1	sulfate transmembrane transport slc13a1
GO:0006000	0.0000100000	0.0000741624	1	fructose metabolic process tkfc
GO:0006001	0.0000100000	0.0000741624	1	fructose catabolic process tkfc
GO:0006006	0.0000100000	0.0000741624	2	glucose metabolic process wdtc1,crem
GO:0021631	0.0000100000	0.0000741624	1	optic nerve morphogenesis ephb1
GO:0051444	0.0000100000	0.0000741624	1	negative regulation of ubiquitin-protein transferase activity anapc4
GO:0072384	0.0000100000	0.0000741624	1	organelle transport along microtubule mapt
GO:0051443	0.0000100000	0.0000741624	1	positive regulation of ubiquitin-protein transferase activity anapc4
GO:0050113	0.0000100000	0.0000741624	1	inositol oxygenase activity miox
GO:0097202	0.0000100000	0.0000741624	1	activation of cysteine-type endopeptidase activity mapt
GO:0019320	0.0000100000	0.0000741624	1	hexose catabolic process tkfc
GO:0072386	0.0000100000	0.0000741624	1	plus-end-directed organelle transport along microtubule mapt
GO:0016298	0.0000100000	0.0000741624	3	lipase activity plcd4,plcg2,smpdl3b
GO:0030100	0.0000100000	0.0000741624	4	regulation of endocytosis ahi1,slc11a1,plcg2,mctp1
GO:0010970	0.0000100000	0.0000741624	2	microtubule-based transport mapt,ttc26
GO:0017148	0.0000100000	0.0000741624	3	negative regulation of translation tia1,rnf139,igf2bp2
GO:0042981	0.0000100000	0.0000741624	13	regulation of apoptotic process rps6ka2,vil1,tia1,itpkb,bfar,ahi1,nf1,trim24,rassf2,hey2,mapt,rxfp2,pias1
GO:1903214	0.0000100000	0.0000741624	1	regulation of protein targeting to mitochondrion ablim3
GO:0072376	0.0000100000	0.0000741624	1	protein activation cascade c6
GO:0019310	0.0000100000	0.0000741624	1	inositol catabolic process miox
GO:0030573	0.0000100000	0.0000741624	1	bile acid catabolic process akr1d1
GO:0031424	0.0000100000	0.0000741624	2	keratinization krt72,krt74
GO:0017119	0.0000100000	0.0000741624	1	Golgi transport complex cog5
GO:0006464	0.0000100000	0.0000741624	25	cellular protein modification process ctdsp1,dusp12,rps6ka2,wdtc1,ptpn9,kbtbd3,ephb1,mitf,itpkb,hltf,bfar,cdk14,nf1,anapc4,trim24,rassf2,rnf139,mapt,pigg,flt1,pik3c3,gak,usp37,sdhaf2,pias1
GO:0009972	0.0000100000	0.0000741624	1	cytidine deamination apobec2
GO:0006468	0.0000100000	0.0000741624	9	protein phosphorylation rps6ka2,ephb1,itpkb,cdk14,nf1,trim24,rassf2,flt1,gak
GO:0010951	0.0000100000	0.0000741624	2	negative regulation of endopeptidase activity vil1,crim1
GO:0019783	0.0000100000	0.0000741624	1	ubiquitin-like protein-specific protease activity usp37
GO:0010954	0.0000100000	0.0000741624	1	positive regulation of protein processing c6
GO:0019787	0.0000100000	0.0000741624	6	ubiquitin-like protein transferase activity hltf,bfar,anapc4,trim24,rnf139,pias1
GO:0019789	0.0000100000	0.0000741624	1	SUMO transferase activity pias1
GO:0006475	0.0000100000	0.0000741624	1	internal protein amino acid acetylation mapt
GO:0051481	0.0000100000	0.0000741624	1	negative regulation of cytosolic calcium ion concentration gtf2i
GO:0006473	0.0000100000	0.0000741624	1	protein acetylation mapt
GO:0021602	0.0000100000	0.0000741624	1	cranial nerve morphogenesis ephb1
GO:0009988	0.0000100000	0.0000741624	1	cell-cell recognition ephb1
GO:0009987	0.0000100000	0.0000741624	89	cellular process ctdsp1,treml2,dusp12,rps6ka2,wdtc1,morc1,xaf1,vil1,cpsf7,tia1,ptpn9,gldn,kbtbd3,akr1d1,plcd4,sbf2,ephb1,c6,slc6a19,mitf,cplx1,tmem216,itpkb,tkfc,hltf,kntc1,bnc1,gmpr,ablim3,bfar,swap70,fndc3a,ahi1,commd4,agmo,iars,neil1,pgk2,cdk14,mgam,apobec2,slc11a1,nf1,crem,aasdhppt,dus4l,bco2,anapc4,trim24,rassf2,plcg2,clptm1l,krt72,krt74,creb3l2,hey2,fshr,rnf139,msrb3,mapt,smpdl3b,bcap29,pig…
GO:0044702	0.0000100000	0.0000741624	13	single organism reproductive process morc1,plcd4,bnc1,fndc3a,crem,hey2,fshr,plekha1,pank2,rxfp2,ovol2,pias1,ttc26
GO:0017112	0.0000100000	0.0000741624	1	Rab guanyl-nucleotide exchange factor activity sbf2
GO:0031401	0.0000100000	0.0000741624	7	positive regulation of protein modification process slc11a1,anapc4,rassf2,fshr,rnf139,flt1,pias1
GO:0008584	0.0000100000	0.0000741624	2	male gonad development fshr,rxfp2
GO:0030031	0.0000100000	0.0000741624	1	cell projection assembly ablim3
GO:0030030	0.0000100000	0.0000741624	9	cell projection organization gldn,ephb1,tmem216,ablim3,ahi1,mapt,plekha1,tmem138,ttc26
GO:0022402	0.0000100000	0.0000741624	5	cell cycle process kntc1,cdk14,anapc4,usp37,pias1
GO:0008585	0.0000100000	0.0000741624	1	female gonad development fshr
GO:0022400	0.0000100000	0.0000741624	1	regulation of rhodopsin mediated signaling pathway pde6b
GO:0007259	0.0000100000	0.0000741624	1	JAK-STAT cascade pias1
GO:0001947	0.0000100000	0.0000741624	2	heart looping ahi1,ovol2
GO:0086080	0.0000100000	0.0000741624	1	protein binding involved in heterotypic cell-cell adhesion gldn
GO:0071813	0.0000100000	0.0000741624	1	lipoprotein particle binding mapt
GO:0071814	0.0000100000	0.0000741624	1	protein-lipid complex binding mapt
GO:0001951	0.0000100000	0.0000741624	1	intestinal D-glucose absorption vil1
GO:0046872	0.0000100000	0.0000741624	40	metal ion binding ctdsp1,dusp12,rps6ka2,morc1,xaf1,vil1,rnf24,plcd4,zcchc4,tkfc,hltf,cyb561a3,bnc1,gmpr,ablim3,bfar,swap70,agmo,neil1,apobec2,aasdhppt,bco2,trim24,zcchc24,rnf139,msrb3,smpdl3b,miox,anxa10,cacna1e,ctcf,pde6b,znf831,man2c1,micu1,zcchc8,znf300,mctp1,ovol2,pias1
GO:1990416	0.0000100000	0.0000741624	1	cellular response to brain-derived neurotrophic factor stimulus mapt
GO:0001959	0.0000100000	0.0000741624	1	regulation of cytokine-mediated signaling pathway pias1
GO:0031347	0.0000100000	0.0000741624	6	regulation of defense response c6,tkfc,plcg2,smpdl3b,pik3c3,pias1
GO:0031348	0.0000100000	0.0000741624	2	negative regulation of defense response tkfc,smpdl3b
GO:0019219	0.0000100000	0.0000741624	27	regulation of nucleobase-containing compound metabolic process ctdsp1,wdtc1,morc1,tia1,mitf,hltf,bnc1,ablim3,ahi1,commd4,neil1,slc11a1,nf1,crem,trim24,creb3l2,hey2,fshr,gtf2i,ctcf,znf831,usp37,ncoa7,znf300,nfya,ovol2,pias1
GO:0070509	0.0000100000	0.0000741624	1	calcium ion import micu1
GO:0009893	0.0000100000	0.0000741624	24	positive regulation of metabolic process c6,mitf,hltf,ablim3,ahi1,slc11a1,nf1,crem,anapc4,trim24,rassf2,plcg2,creb3l2,hey2,fshr,rnf139,mapt,flt1,ctcf,ncoa7,znf300,nfya,ovol2,pias1
GO:0009892	0.0000100000	0.0000741624	23	negative regulation of metabolic process ctdsp1,wdtc1,morc1,vil1,tia1,crim1,mitf,swap70,neil1,nf1,crem,anapc4,trim24,rassf2,hey2,rnf139,mapt,ctcf,znf831,igf2bp2,ncoa7,ovol2,pias1
GO:0009891	0.0000100000	0.0000741624	17	positive regulation of biosynthetic process mitf,hltf,ablim3,ahi1,slc11a1,nf1,crem,trim24,creb3l2,hey2,fshr,ctcf,ncoa7,znf300,nfya,ovol2,pias1
GO:0009890	0.0000100000	0.0000741624	13	negative regulation of biosynthetic process wdtc1,morc1,tia1,mitf,crem,trim24,hey2,rnf139,ctcf,znf831,igf2bp2,ovol2,pias1
GO:0044212	0.0000100000	0.0000741624	7	transcription regulatory region DNA binding mitf,hltf,crem,trim24,creb3l2,ctcf,nfya
GO:0009896	0.0000100000	0.0000741624	3	positive regulation of catabolic process anapc4,rnf139,pias1
GO:0042035	0.0000100000	0.0000741624	2	regulation of cytokine biosynthetic process tia1,igf2bp2
GO:0009894	0.0000100000	0.0000741624	4	regulation of catabolic process anapc4,rnf139,mapt,pias1
GO:0042036	0.0000100000	0.0000741624	1	negative regulation of cytokine biosynthetic process tia1
GO:1901800	0.0000100000	0.0000741624	1	positive regulation of proteasomal protein catabolic process pias1
GO:0009416	0.0000100000	0.0000741624	3	response to light stimulus nf1,pde6b,pias1
GO:0009409	0.0000100000	0.0000741624	1	response to cold gmpr
GO:0016191	0.0000100000	0.0000741624	1	synaptic vesicle uncoating gak
GO:0009408	0.0000100000	0.0000741624	2	response to heat nf1,mapt
GO:1990423	0.0000100000	0.0000741624	1	RZZ complex kntc1
GO:0019222	0.0000100000	0.0000741624	44	regulation of metabolic process ctdsp1,wdtc1,morc1,vil1,tia1,crim1,sbf2,ephb1,c6,mitf,itpkb,hltf,bnc1,ablim3,swap70,ahi1,commd4,neil1,apobec2,slc11a1,nf1,crem,bco2,anapc4,trim24,rassf2,plcg2,creb3l2,hey2,fshr,rnf139,mapt,gtf2i,flt1,ctcf,znf831,usp37,pank2,igf2bp2,ncoa7,znf300,nfya,ovol2,pias1
GO:0031333	0.0000100000	0.0000741624	3	negative regulation of protein complex assembly morc1,vil1,hey2
GO:0017046	0.0000100000	0.0000741624	1	peptide hormone binding rxfp2
GO:0031331	0.0000100000	0.0000741624	3	positive regulation of cellular catabolic process anapc4,rnf139,pias1
GO:0031334	0.0000100000	0.0000741624	3	positive regulation of protein complex assembly vil1,mitf,mapt
GO:0070986	0.0000100000	0.0000741624	1	left/right axis specification ahi1
GO:0019208	0.0000100000	0.0000741624	1	phosphatase regulator activity sbf2
GO:0070979	0.0000100000	0.0000741624	1	protein K11-linked ubiquitination anapc4
GO:0071826	0.0000100000	0.0000741624	1	ribonucleoprotein complex subunit organization mapt
GO:0006399	0.0000100000	0.0000741624	2	tRNA metabolic process iars,dus4l
GO:0031329	0.0000100000	0.0000741624	4	regulation of cellular catabolic process anapc4,rnf139,mapt,pias1
GO:0046890	0.0000100000	0.0000741624	2	regulation of lipid biosynthetic process wdtc1,nfya
GO:0031327	0.0000100000	0.0000741624	13	negative regulation of cellular biosynthetic process wdtc1,morc1,tia1,mitf,crem,trim24,hey2,rnf139,ctcf,znf831,igf2bp2,ovol2,pias1
GO:0031328	0.0000100000	0.0000741624	17	positive regulation of cellular biosynthetic process mitf,hltf,ablim3,ahi1,slc11a1,nf1,crem,trim24,creb3l2,hey2,fshr,ctcf,ncoa7,znf300,nfya,ovol2,pias1
GO:0031325	0.0000100000	0.0000741624	24	positive regulation of cellular metabolic process c6,mitf,hltf,ablim3,ahi1,slc11a1,nf1,crem,anapc4,trim24,rassf2,plcg2,creb3l2,hey2,fshr,rnf139,mapt,flt1,ctcf,ncoa7,znf300,nfya,ovol2,pias1
GO:0071824	0.0000100000	0.0000741624	3	protein-DNA complex subunit organization hey2,ctcf,pias1
GO:0019216	0.0000100000	0.0000741624	4	regulation of lipid metabolic process wdtc1,flt1,pank2,nfya
GO:0031326	0.0000100000	0.0000741624	28	regulation of cellular biosynthetic process ctdsp1,wdtc1,morc1,tia1,mitf,hltf,bnc1,ablim3,ahi1,commd4,slc11a1,nf1,crem,trim24,creb3l2,hey2,fshr,rnf139,gtf2i,ctcf,znf831,usp37,igf2bp2,ncoa7,znf300,nfya,ovol2,pias1
GO:0019215	0.0000100000	0.0000741624	1	intermediate filament binding krt74
GO:0031323	0.0000100000	0.0000741624	42	regulation of cellular metabolic process ctdsp1,wdtc1,morc1,vil1,tia1,crim1,ephb1,c6,mitf,itpkb,hltf,bnc1,ablim3,swap70,ahi1,commd4,neil1,slc11a1,nf1,crem,bco2,anapc4,trim24,rassf2,plcg2,creb3l2,hey2,fshr,rnf139,mapt,gtf2i,flt1,ctcf,znf831,usp37,pank2,igf2bp2,ncoa7,znf300,nfya,ovol2,pias1
GO:0031324	0.0000100000	0.0000741624	23	negative regulation of cellular metabolic process ctdsp1,wdtc1,morc1,vil1,tia1,crim1,mitf,swap70,neil1,nf1,crem,anapc4,trim24,rassf2,hey2,rnf139,mapt,ctcf,znf831,igf2bp2,ncoa7,ovol2,pias1
GO:0019217	0.0000100000	0.0000741624	2	regulation of fatty acid metabolic process wdtc1,pank2
GO:0007292	0.0000100000	0.0000741624	1	female gamete generation fshr
GO:0008140	0.0000100000	0.0000741624	1	cAMP response element binding protein binding crem
GO:0030071	0.0000100000	0.0000741624	1	regulation of mitotic metaphase/anaphase transition anapc4
GO:0008143	0.0000100000	0.0000741624	1	poly(A) binding tia1
GO:1904018	0.0000100000	0.0000741624	2	positive regulation of vasculature development c6,flt1
GO:0097165	0.0000100000	0.0000741624	1	nuclear stress granule tia1
GO:0002832	0.0000100000	0.0000741624	1	negative regulation of response to biotic stimulus tkfc
GO:0031398	0.0000100000	0.0000741624	2	positive regulation of protein ubiquitination anapc4,rnf139
GO:0031399	0.0000100000	0.0000741624	15	regulation of protein modification process ctdsp1,ephb1,itpkb,swap70,slc11a1,nf1,anapc4,rassf2,fshr,rnf139,mapt,flt1,ctcf,ncoa7,pias1
GO:0031396	0.0000100000	0.0000741624	2	regulation of protein ubiquitination anapc4,rnf139
GO:0101003	0.0000100000	0.0000741624	2	ficolin-1-rich granule membrane mgam,slc11a1
GO:0031397	0.0000100000	0.0000741624	1	negative regulation of protein ubiquitination anapc4
GO:0008152	0.0000100000	0.0000741624	67	metabolic process ctdsp1,dusp12,rps6ka2,wdtc1,morc1,cpsf7,ptpn9,kbtbd3,akr1d1,plcd4,zcchc4,ephb1,c6,mitf,itpkb,tkfc,hltf,bnc1,gmpr,ablim3,bfar,swap70,commd4,agmo,iars,neil1,pgk2,cdk14,mgam,apobec2,slc11a1,nf1,crem,aasdhppt,dus4l,bco2,anapc4,trim24,rassf2,plcg2,creb3l2,hey2,rnf139,msrb3,mapt,smpdl3b,pigg,plekha1,gtf2i,flt1,miox,ctcf,pde6b,acot12,gmds,pik3c3,man2c1,gak,usp37,zcchc8,pank2,ncoa7,znf3…
GO:0017091	0.0000100000	0.0000741624	1	AU-rich element binding tia1
GO:0045981	0.0000100000	0.0000741624	2	positive regulation of nucleotide metabolic process nf1,fshr
GO:0010468	0.0000100000	0.0000741624	30	regulation of gene expression ctdsp1,wdtc1,morc1,tia1,c6,mitf,hltf,bnc1,ablim3,ahi1,commd4,apobec2,slc11a1,nf1,crem,trim24,plcg2,creb3l2,hey2,rnf139,mapt,gtf2i,ctcf,znf831,igf2bp2,ncoa7,znf300,nfya,ovol2,pias1
GO:0010466	0.0000100000	0.0000741624	2	negative regulation of peptidase activity vil1,crim1
GO:0032237	0.0000100000	0.0000741624	1	activation of store-operated calcium channel activity plcg2
GO:1904037	0.0000100000	0.0000741624	1	positive regulation of epithelial cell apoptotic process tia1
GO:0007272	0.0000100000	0.0000741624	2	ensheathment of neurons sbf2,nf1
GO:1904035	0.0000100000	0.0000741624	1	regulation of epithelial cell apoptotic process tia1
GO:0007276	0.0000100000	0.0000741624	6	gamete generation morc1,bnc1,crem,fshr,plekha1,pias1
GO:0046835	0.0000100000	0.0000741624	1	carbohydrate phosphorylation tkfc
GO:0043325	0.0000100000	0.0000741624	1	phosphatidylinositol-3,4-bisphosphate binding plekha1
GO:0001970	0.0000100000	0.0000741624	1	positive regulation of activation of membrane attack complex c6
GO:0035735	0.0000100000	0.0000741624	1	intraciliary transport involved in cilium morphogenesis ttc26
GO:0001969	0.0000100000	0.0000741624	1	regulation of activation of membrane attack complex c6
GO:0007281	0.0000100000	0.0000741624	3	germ cell development fndc3a,pank2,ttc26
GO:0070936	0.0000100000	0.0000741624	1	protein K48-linked ubiquitination bfar
GO:0046849	0.0000100000	0.0000741624	2	bone remodeling mitf,rassf2
GO:0007286	0.0000100000	0.0000741624	3	spermatid development fndc3a,pank2,ttc26
GO:0007283	0.0000100000	0.0000741624	6	spermatogenesis morc1,bnc1,crem,fshr,plekha1,pias1
GO:0030042	0.0000100000	0.0000741624	1	actin filament depolymerization vil1
GO:0022414	0.0000100000	0.0000741624	13	reproductive process morc1,plcd4,bnc1,fndc3a,crem,hey2,fshr,plekha1,pank2,rxfp2,ovol2,pias1,ttc26
GO:0022412	0.0000100000	0.0000741624	5	cellular process involved in reproduction in multicellular organism fndc3a,fshr,pank2,rxfp2,ttc26
GO:1990000	0.0000100000	0.0000741624	1	amyloid fibril formation mapt
GO:0008138	0.0000100000	0.0000741624	1	protein tyrosine/serine/threonine phosphatase activity dusp12
GO:0097159	0.0000100000	0.0000741624	42	organic cyclic compound binding dusp12,rps6ka2,cpsf7,tia1,akr1d1,zcchc4,ephb1,rsrc2,mitf,itpkb,tkfc,hltf,bnc1,swap70,fndc3a,nol10,iars,neil1,pgk2,cdk14,apobec2,crem,dus4l,trim24,zcchc24,creb3l2,hey2,mapt,tspo2,flt1,ctcf,acot12,gmds,pik3c3,gak,zcchc8,pank2,igf2bp2,znf300,nfya,ovol2,pias1
GO:0035727	0.0000100000	0.0000741624	1	lysophosphatidic acid binding vil1
GO:0035728	0.0000100000	0.0000741624	1	response to hepatocyte growth factor vil1
GO:0035729	0.0000100000	0.0000741624	1	cellular response to hepatocyte growth factor stimulus vil1
GO:0002827	0.0000100000	0.0000741624	1	positive regulation of T-helper 1 type immune response slc11a1
GO:0030032	0.0000100000	0.0000741624	1	lamellipodium assembly ablim3
GO:0035726	0.0000100000	0.0000741624	1	common myeloid progenitor cell proliferation itpkb
GO:1901862	0.0000100000	0.0000741624	1	negative regulation of muscle tissue development ephb1
GO:0048635	0.0000100000	0.0000741624	1	negative regulation of muscle organ development ephb1
GO:0047787	0.0000100000	0.0000741624	1	delta4-3-oxosteroid 5beta-reductase activity akr1d1
GO:0022008	0.0000100000	0.0000741624	2	neurogenesis ephb1,mapt
GO:0003730	0.0000100000	0.0000741624	1	mRNA 3'-UTR binding igf2bp2
GO:0044281	0.0000100000	0.0000741624	20	small molecule metabolic process wdtc1,akr1d1,plcd4,itpkb,tkfc,gmpr,agmo,iars,neil1,pgk2,apobec2,crem,aasdhppt,bco2,plcg2,smpdl3b,miox,pde6b,acot12,pank2
GO:0046460	0.0000100000	0.0000741624	1	neutral lipid biosynthetic process agmo
GO:0003723	0.0000100000	0.0000741624	12	RNA binding cpsf7,tia1,rsrc2,hltf,fndc3a,nol10,iars,apobec2,zcchc24,mapt,zcchc8,igf2bp2
GO:0044282	0.0000100000	0.0000741624	4	small molecule catabolic process akr1d1,tkfc,smpdl3b,miox
GO:0070562	0.0000100000	0.0000741624	1	regulation of vitamin D receptor signaling pathway trim24
GO:0048642	0.0000100000	0.0000741624	1	negative regulation of skeletal muscle tissue development ephb1
GO:0048641	0.0000100000	0.0000741624	1	regulation of skeletal muscle tissue development ephb1
GO:0046463	0.0000100000	0.0000741624	1	acylglycerol biosynthetic process agmo
GO:0015707	0.0000100000	0.0000741624	1	nitrite transport slc11a1
GO:0014859	0.0000100000	0.0000741624	1	negative regulation of skeletal muscle cell proliferation ephb1
GO:0033137	0.0000100000	0.0000741624	1	negative regulation of peptidyl-serine phosphorylation rassf2
GO:0003729	0.0000100000	0.0000741624	1	mRNA binding igf2bp2
GO:0014857	0.0000100000	0.0000741624	1	regulation of skeletal muscle cell proliferation ephb1
GO:0010498	0.0000100000	0.0000741624	3	proteasomal protein catabolic process bfar,anapc4,rnf139
GO:0008199	0.0000100000	0.0000741624	1	ferric iron binding miox
GO:1900544	0.0000100000	0.0000741624	2	positive regulation of purine nucleotide metabolic process nf1,fshr
GO:0046466	0.0000100000	0.0000741624	1	membrane lipid catabolic process smpdl3b
GO:0060759	0.0000100000	0.0000741624	1	regulation of response to cytokine stimulus pias1
GO:1902725	0.0000100000	0.0000741624	1	negative regulation of satellite cell differentiation ephb1
GO:0060753	0.0000100000	0.0000741624	1	regulation of mast cell chemotaxis swap70
GO:0001562	0.0000100000	0.0000741624	1	response to protozoan slc11a1
GO:1902723	0.0000100000	0.0000741624	1	negative regulation of skeletal muscle satellite cell proliferation ephb1
GO:0060754	0.0000100000	0.0000741624	1	positive regulation of mast cell chemotaxis swap70
GO:0001553	0.0000100000	0.0000741624	1	luteinization plekha1
GO:0050961	0.0000100000	0.0000741624	1	detection of temperature stimulus involved in sensory perception ephb1
GO:0001556	0.0000100000	0.0000741624	1	oocyte maturation rxfp2
GO:0046474	0.0000100000	0.0000741624	4	glycerophospholipid biosynthetic process plcg2,pigg,plekha1,pik3c3
GO:0070554	0.0000100000	0.0000741624	1	synaptobrevin 2-SNAP-25-syntaxin-3-complexin complex cplx1
GO:0050965	0.0000100000	0.0000741624	1	detection of temperature stimulus involved in sensory perception of pain
GO:0032270	0.0000100000	0.0000741624	9	positive regulation of cellular protein metabolic process c6,slc11a1,anapc4,rassf2,fshr,rnf139,mapt,flt1,pias1
GO:0030091	0.0000100000	0.0000741624	1	protein repair msrb3
GO:0061630	0.0000100000	0.0000741624	4	ubiquitin protein ligase activity hltf,bfar,trim24,rnf139
GO:0034452	0.0000100000	0.0000741624	1	dynactin binding mapt
GO:0032273	0.0000100000	0.0000741624	2	positive regulation of protein polymerization vil1,mapt
GO:0046483	0.0000100000	0.0000741624	30	heterocycle metabolic process morc1,cpsf7,mitf,hltf,bnc1,gmpr,ablim3,swap70,commd4,iars,neil1,pgk2,apobec2,crem,dus4l,trim24,creb3l2,hey2,mapt,gtf2i,ctcf,pde6b,gmds,zcchc8,pank2,ncoa7,znf300,nfya,ovol2,pias1
GO:0003700	0.0000100000	0.0000741624	11	transcription factor activity, sequence-specific DNA binding mitf,hltf,bnc1,crem,creb3l2,hey2,gtf2i,ctcf,znf300,nfya,ovol2
GO:0001523	0.0000100000	0.0000741624	1	retinoid metabolic process bco2
GO:0046486	0.0000100000	0.0000741624	6	glycerolipid metabolic process plcd4,agmo,plcg2,pigg,plekha1,pik3c3
GO:0001525	0.0000100000	0.0000741624	3	angiogenesis ephb1,flt1,ovol2
GO:0046485	0.0000100000	0.0000741624	1	ether lipid metabolic process agmo
GO:0003705	0.0000100000	0.0000741624	1	transcription factor activity, RNA polymerase II distal enhancer sequence-specific binding
GO:1990823	0.0000100000	0.0000741624	1	response to leukemia inhibitory factor laptm5
GO:0032268	0.0000100000	0.0000741624	20	regulation of cellular protein metabolic process ctdsp1,vil1,tia1,crim1,ephb1,c6,itpkb,swap70,slc11a1,nf1,anapc4,rassf2,fshr,rnf139,mapt,flt1,ctcf,igf2bp2,ncoa7,pias1
GO:0032269	0.0000100000	0.0000741624	12	negative regulation of cellular protein metabolic process ctdsp1,vil1,tia1,crim1,swap70,nf1,anapc4,rassf2,rnf139,mapt,igf2bp2,ncoa7
GO:0035770	0.0000100000	0.0000741624	2	ribonucleoprotein granule tia1,mapt
GO:0010494	0.0000100000	0.0000741624	1	cytoplasmic stress granule tia1
GO:0000209	0.0000100000	0.0000741624	2	protein polyubiquitination bfar,anapc4
GO:0046488	0.0000100000	0.0000741624	5	phosphatidylinositol metabolic process plcd4,plcg2,pigg,plekha1,pik3c3
GO:0090160	0.0000100000	0.0000741624	1	Golgi to lysosome transport gak
GO:1902745	0.0000100000	0.0000741624	1	positive regulation of lamellipodium organization vil1
GO:0061624	0.0000100000	0.0000741624	1	fructose catabolic process to hydroxyacetone phosphate and glyceraldehyde-3-phosphate tkfc
GO:0045162	0.0000100000	0.0000741624	1	clustering of voltage-gated sodium channels gldn
GO:0003712	0.0000100000	0.0000741624	4	transcription cofactor activity trim24,ctcf,ncoa7,pias1
GO:0045161	0.0000100000	0.0000741624	1	neuronal ion channel clustering gldn
GO:0003713	0.0000100000	0.0000741624	3	transcription coactivator activity trim24,ncoa7,pias1
GO:1990830	0.0000100000	0.0000741624	1	cellular response to leukemia inhibitory factor laptm5
GO:0003714	0.0000100000	0.0000741624	2	transcription corepressor activity ctcf,pias1
GO:0070574	0.0000100000	0.0000741624	1	cadmium ion transmembrane transport slc11a1
GO:0071421	0.0000100000	0.0000741624	1	manganese ion transmembrane transport slc11a1
GO:0070577	0.0000100000	0.0000741624	1	lysine-acetylated histone binding trim24
GO:1990837	0.0000100000	0.0000741624	7	sequence-specific double-stranded DNA binding mitf,hltf,crem,hey2,mapt,ctcf,nfya
GO:0014842	0.0000100000	0.0000741624	1	regulation of skeletal muscle satellite cell proliferation ephb1
GO:0032259	0.0000100000	0.0000741624	3	methylation morc1,zcchc4,ctcf
GO:0036211	0.0000100000	0.0000741624	25	protein modification process ctdsp1,dusp12,rps6ka2,wdtc1,ptpn9,kbtbd3,ephb1,mitf,itpkb,hltf,bfar,cdk14,nf1,anapc4,trim24,rassf2,rnf139,mapt,pigg,flt1,pik3c3,gak,usp37,sdhaf2,pias1
GO:0016602	0.0000100000	0.0000741624	1	CCAAT-binding factor complex nfya
GO:0016604	0.0000100000	0.0000741624	3	nuclear body mapt,zcchc8,pias1
GO:0016607	0.0000100000	0.0000741624	2	nuclear speck mapt,pias1
GO:0044238	0.0000100000	0.0000741624	63	primary metabolic process ctdsp1,dusp12,rps6ka2,wdtc1,morc1,cpsf7,ptpn9,kbtbd3,akr1d1,plcd4,ephb1,c6,mitf,itpkb,tkfc,hltf,bnc1,gmpr,ablim3,bfar,swap70,commd4,agmo,iars,neil1,pgk2,cdk14,mgam,apobec2,nf1,crem,dus4l,bco2,anapc4,trim24,rassf2,plcg2,creb3l2,hey2,rnf139,msrb3,mapt,smpdl3b,pigg,plekha1,gtf2i,flt1,miox,ctcf,pde6b,gmds,pik3c3,man2c1,gak,usp37,zcchc8,pank2,ncoa7,znf300,nfya,sdhaf2,ovol2,pi…
GO:0044237	0.0000100000	0.0000741624	63	cellular metabolic process ctdsp1,dusp12,rps6ka2,wdtc1,morc1,cpsf7,ptpn9,kbtbd3,akr1d1,plcd4,ephb1,mitf,itpkb,tkfc,hltf,bnc1,gmpr,ablim3,bfar,swap70,commd4,agmo,iars,neil1,pgk2,cdk14,mgam,apobec2,nf1,crem,aasdhppt,dus4l,bco2,anapc4,trim24,rassf2,plcg2,creb3l2,hey2,rnf139,msrb3,mapt,smpdl3b,pigg,plekha1,gtf2i,flt1,miox,ctcf,pde6b,acot12,gmds,pik3c3,gak,usp37,zcchc8,pank2,ncoa7,znf300,nfya,sdhaf2,o…
GO:0004620	0.0000100000	0.0000741624	3	phospholipase activity plcd4,plcg2,smpdl3b
GO:0005942	0.0000100000	0.0000741624	1	phosphatidylinositol 3-kinase complex pik3c3
GO:0030902	0.0000100000	0.0000741624	1	hindbrain development ahi1
GO:0004618	0.0000100000	0.0000741624	1	phosphoglycerate kinase activity pgk2
GO:0044242	0.0000100000	0.0000741624	3	cellular lipid catabolic process bco2,plcg2,smpdl3b
GO:0048609	0.0000100000	0.0000741624	6	multicellular organismal reproductive process morc1,bnc1,crem,fshr,plekha1,pias1
GO:0048608	0.0000100000	0.0000741624	4	reproductive structure development hey2,fshr,rxfp2,ovol2
GO:0044245	0.0000100000	0.0000741624	1	polysaccharide digestion mgam
GO:0044247	0.0000100000	0.0000741624	1	cellular polysaccharide catabolic process mgam
GO:0090140	0.0000100000	0.0000741624	1	regulation of mitochondrial fission mapt
GO:0044249	0.0000100000	0.0000741624	26	cellular biosynthetic process cpsf7,akr1d1,mitf,hltf,bnc1,gmpr,ablim3,commd4,agmo,crem,trim24,plcg2,creb3l2,hey2,pigg,plekha1,gtf2i,ctcf,gmds,pik3c3,pank2,ncoa7,znf300,nfya,ovol2,pias1
GO:0044248	0.0000100000	0.0000741624	12	cellular catabolic process akr1d1,bfar,neil1,mgam,apobec2,bco2,anapc4,plcg2,rnf139,smpdl3b,miox,usp37
GO:0000272	0.0000100000	0.0000741624	1	polysaccharide catabolic process mgam
GO:0042073	0.0000100000	0.0000741624	1	intraciliary transport ttc26
GO:0060716	0.0000100000	0.0000741624	2	labyrinthine layer blood vessel development hey2,ovol2
GO:0006807	0.0000100000	0.0000741624	32	nitrogen compound metabolic process morc1,cpsf7,mitf,hltf,bnc1,gmpr,ablim3,swap70,commd4,iars,neil1,pgk2,apobec2,crem,aasdhppt,dus4l,trim24,creb3l2,hey2,mapt,smpdl3b,gtf2i,ctcf,pde6b,gmds,zcchc8,pank2,ncoa7,znf300,nfya,ovol2,pias1
GO:0090599	0.0000100000	0.0000741624	1	alpha-glucosidase activity mgam
GO:0009057	0.0000100000	0.0000741624	6	macromolecule catabolic process bfar,mgam,anapc4,trim24,rnf139,usp37
GO:0034497	0.0000100000	0.0000741624	1	protein localization to pre-autophagosomal structure pik3c3
GO:0009056	0.0000100000	0.0000741624	17	catabolic process akr1d1,plcd4,tkfc,bfar,neil1,pgk2,mgam,apobec2,bco2,anapc4,trim24,plcg2,rnf139,smpdl3b,miox,man2c1,usp37
GO:0034012	0.0000100000	0.0000741624	1	FAD-AMP lyase (cyclizing) activity tkfc
GO:0090596	0.0000100000	0.0000741624	2	sensory organ morphogenesis ephb1,nf1
GO:0045104	0.0000100000	0.0000741624	1	intermediate filament cytoskeleton organization krt74
GO:0044255	0.0000100000	0.0000741624	9	cellular lipid metabolic process plcd4,agmo,crem,bco2,plcg2,smpdl3b,pigg,plekha1,pik3c3
GO:0009059	0.0000100000	0.0000741624	18	macromolecule biosynthetic process cpsf7,mitf,hltf,bnc1,ablim3,commd4,slc11a1,crem,trim24,creb3l2,hey2,gtf2i,ctcf,ncoa7,znf300,nfya,ovol2,pias1
GO:0009058	0.0000100000	0.0000741624	28	biosynthetic process cpsf7,akr1d1,mitf,itpkb,hltf,bnc1,gmpr,ablim3,commd4,agmo,slc11a1,crem,trim24,plcg2,creb3l2,hey2,pigg,plekha1,gtf2i,ctcf,gmds,pik3c3,pank2,ncoa7,znf300,nfya,ovol2,pias1
GO:0045103	0.0000100000	0.0000741624	1	intermediate filament-based process krt74
GO:0046434	0.0000100000	0.0000741624	3	organophosphate catabolic process neil1,plcg2,smpdl3b
GO:0044260	0.0000100000	0.0000741624	47	cellular macromolecule metabolic process ctdsp1,dusp12,rps6ka2,wdtc1,morc1,cpsf7,ptpn9,kbtbd3,ephb1,mitf,itpkb,hltf,bnc1,ablim3,bfar,swap70,commd4,iars,neil1,cdk14,mgam,apobec2,nf1,crem,dus4l,anapc4,trim24,rassf2,creb3l2,hey2,rnf139,msrb3,mapt,pigg,gtf2i,flt1,ctcf,pik3c3,gak,usp37,zcchc8,ncoa7,znf300,nfya,sdhaf2,ovol2,pias1
GO:0044262	0.0000100000	0.0000741624	3	cellular carbohydrate metabolic process tkfc,mgam,miox
GO:0044265	0.0000100000	0.0000741624	4	cellular macromolecule catabolic process bfar,anapc4,rnf139,usp37
GO:0005929	0.0000100000	0.0000741624	5	cilium tbc1d32,tmem216,ahi1,tmem138,ttc26
GO:0050931	0.0000100000	0.0000741624	1	pigment cell differentiation mitf
GO:0044267	0.0000100000	0.0000741624	26	cellular protein metabolic process ctdsp1,dusp12,rps6ka2,wdtc1,ptpn9,kbtbd3,ephb1,mitf,itpkb,hltf,bfar,cdk14,nf1,anapc4,trim24,rassf2,rnf139,msrb3,mapt,pigg,flt1,pik3c3,gak,usp37,sdhaf2,pias1
GO:0044271	0.0000100000	0.0000741624	20	cellular nitrogen compound biosynthetic process cpsf7,mitf,hltf,bnc1,gmpr,ablim3,commd4,crem,trim24,creb3l2,hey2,gtf2i,ctcf,gmds,pank2,ncoa7,znf300,nfya,ovol2,pias1
GO:0044275	0.0000100000	0.0000741624	2	cellular carbohydrate catabolic process mgam,miox
GO:0070534	0.0000100000	0.0000741624	1	protein K63-linked ubiquitination bfar
GO:0014886	0.0000100000	0.0000741624	1	transition between slow and fast fiber gtf2i
GO:0061333	0.0000100000	0.0000741624	1	renal tubule morphogenesis ahi1
GO:1901341	0.0000100000	0.0000741624	1	positive regulation of store-operated calcium channel activity plcg2
GO:1901342	0.0000100000	0.0000741624	5	regulation of vasculature development c6,nf1,hey2,gtf2i,flt1
GO:0060009	0.0000100000	0.0000741624	1	Sertoli cell development fndc3a
GO:1902679	0.0000100000	0.0000741624	10	negative regulation of RNA biosynthetic process wdtc1,morc1,mitf,crem,trim24,hey2,ctcf,znf831,ovol2,pias1
GO:0006956	0.0000100000	0.0000741624	1	complement activation c6
GO:0006958	0.0000100000	0.0000741624	1	complement activation, classical pathway c6
GO:0006959	0.0000100000	0.0000741624	2	humoral immune response c6,slc11a1
GO:0016772	0.0000100000	0.0000741624	15	transferase activity, transferring phosphorus-containing groups rps6ka2,crim1,ephb1,itpkb,tkfc,pgk2,cdk14,aasdhppt,trim24,rassf2,pigg,flt1,pik3c3,gak,pank2
GO:0016773	0.0000100000	0.0000741624	12	phosphotransferase activity, alcohol group as acceptor rps6ka2,crim1,ephb1,itpkb,tkfc,cdk14,trim24,rassf2,flt1,pik3c3,gak,pank2
GO:0016774	0.0000100000	0.0000741624	1	phosphotransferase activity, carboxyl group as acceptor pgk2
GO:1902680	0.0000100000	0.0000741624	15	positive regulation of RNA biosynthetic process mitf,hltf,ablim3,ahi1,slc11a1,crem,trim24,creb3l2,hey2,ctcf,ncoa7,znf300,nfya,ovol2,pias1
GO:0034185	0.0000100000	0.0000741624	1	apolipoprotein binding mapt
GO:0035032	0.0000100000	0.0000741624	1	phosphatidylinositol 3-kinase complex, class III pik3c3
GO:1903533	0.0000100000	0.0000741624	2	regulation of protein targeting ablim3,nf1
GO:0005634	0.0000100000	0.0000741624	37	nucleus ctdsp1,dusp12,rps6ka2,xaf1,cpsf7,mitf,itpkb,tkfc,hltf,kntc1,bnc1,swap70,msantd4,commd4,neil1,pgk2,cdk14,nf1,crem,c2orf42,anapc4,trim24,rassf2,creb3l2,hey2,mapt,plekha1,gtf2i,ctcf,usp37,zcchc8,igf2bp2,ncoa7,znf300,nfya,ovol2,pias1
GO:0050684	0.0000100000	0.0000741624	1	regulation of mRNA processing tia1
GO:0050681	0.0000100000	0.0000741624	1	androgen receptor binding pias1
GO:0050687	0.0000100000	0.0000741624	1	negative regulation of defense response to virus tkfc
GO:1901360	0.0000100000	0.0000741624	32	organic cyclic compound metabolic process morc1,cpsf7,akr1d1,mitf,hltf,bnc1,gmpr,ablim3,swap70,commd4,iars,neil1,pgk2,apobec2,crem,dus4l,trim24,creb3l2,hey2,mapt,plekha1,gtf2i,ctcf,pde6b,gmds,zcchc8,pank2,ncoa7,znf300,nfya,ovol2,pias1
GO:1901363	0.0000100000	0.0000741624	40	heterocyclic compound binding dusp12,rps6ka2,cpsf7,tia1,zcchc4,ephb1,rsrc2,mitf,itpkb,tkfc,hltf,bnc1,swap70,fndc3a,nol10,iars,neil1,pgk2,cdk14,apobec2,crem,dus4l,trim24,zcchc24,creb3l2,hey2,mapt,flt1,ctcf,acot12,gmds,pik3c3,gak,zcchc8,pank2,igf2bp2,znf300,nfya,ovol2,pias1
GO:1901362	0.0000100000	0.0000741624	21	organic cyclic compound biosynthetic process cpsf7,akr1d1,mitf,hltf,bnc1,gmpr,ablim3,commd4,crem,trim24,creb3l2,hey2,gtf2i,ctcf,gmds,pank2,ncoa7,znf300,nfya,ovol2,pias1
GO:0061351	0.0000100000	0.0000741624	1	neural precursor cell proliferation ephb1
GO:1900034	0.0000100000	0.0000741624	1	regulation of cellular response to heat mapt
GO:0035020	0.0000100000	0.0000741624	1	regulation of Rac protein signal transduction nf1
GO:0035021	0.0000100000	0.0000741624	1	negative regulation of Rac protein signal transduction nf1
GO:0000398	0.0000100000	0.0000741624	2	mRNA splicing, via spliceosome cpsf7,zcchc8
GO:0002577	0.0000100000	0.0000741624	1	regulation of antigen processing and presentation slc11a1
GO:0002579	0.0000100000	0.0000741624	1	positive regulation of antigen processing and presentation slc11a1
GO:2000259	0.0000100000	0.0000741624	1	positive regulation of protein activation cascade c6
GO:2000257	0.0000100000	0.0000741624	1	regulation of protein activation cascade c6
GO:0034162	0.0000100000	0.0000741624	1	toll-like receptor 9 signaling pathway pik3c3
GO:0035497	0.0000100000	0.0000741624	1	cAMP response element binding creb3l2
GO:0006950	0.0000100000	0.0000741624	15	response to stress c6,tkfc,gmpr,neil1,slc11a1,nf1,creb3l2,hey2,rnf139,msrb3,mapt,smpdl3b,plekha1,pik3c3,micu1
GO:0005622	0.0000100000	0.0000741624	6	intracellular bco2,fshr,mapt,micu1,rxfp2,ncoa7
GO:0004767	0.0000100000	0.0000741624	1	sphingomyelin phosphodiesterase activity smpdl3b
GO:0016740	0.0000100000	0.0000741624	21	transferase activity rps6ka2,crim1,zcchc4,ephb1,itpkb,tkfc,hltf,bfar,pgk2,cdk14,aasdhppt,anapc4,trim24,rassf2,rnf139,pigg,flt1,pik3c3,gak,pank2,pias1
GO:0080090	0.0000100000	0.0000741624	40	regulation of primary metabolic process ctdsp1,wdtc1,morc1,vil1,tia1,crim1,ephb1,c6,mitf,itpkb,hltf,bnc1,ablim3,swap70,ahi1,commd4,neil1,slc11a1,nf1,crem,anapc4,trim24,rassf2,creb3l2,hey2,fshr,rnf139,mapt,gtf2i,flt1,ctcf,znf831,usp37,pank2,igf2bp2,ncoa7,znf300,nfya,ovol2,pias1
GO:0019835	0.0000100000	0.0000741624	1	cytolysis c6
GO:0019838	0.0000100000	0.0000741624	2	growth factor binding crim1,flt1
GO:1900452	0.0000100000	0.0000741624	1	regulation of long term synaptic depression mapt
GO:0002161	0.0000100000	0.0000741624	1	aminoacyl-tRNA editing activity iars
GO:0003006	0.0000100000	0.0000741624	8	developmental process involved in reproduction fndc3a,hey2,fshr,plekha1,pank2,rxfp2,ovol2,ttc26
GO:0004339	0.0000100000	0.0000741624	1	glucan 1,4-alpha-glucosidase activity mgam
GO:0031954	0.0000100000	0.0000741624	1	positive regulation of protein autophosphorylation rassf2
GO:0045298	0.0000100000	0.0000741624	1	tubulin complex mapt
GO:0016331	0.0000100000	0.0000741624	1	morphogenesis of embryonic epithelium ovol2
GO:2001141	0.0000100000	0.0000741624	22	regulation of RNA biosynthetic process ctdsp1,wdtc1,morc1,mitf,hltf,bnc1,ablim3,ahi1,commd4,slc11a1,crem,trim24,creb3l2,hey2,gtf2i,ctcf,znf831,ncoa7,znf300,nfya,ovol2,pias1
GO:0005680	0.0000100000	0.0000741624	1	anaphase-promoting complex anapc4
GO:1901796	0.0000100000	0.0000741624	1	regulation of signal transduction by p53 class mediator trim24
GO:1902652	0.0000100000	0.0000741624	1	secondary alcohol metabolic process akr1d1
GO:0035065	0.0000100000	0.0000741624	1	regulation of histone acetylation ctcf
GO:1903506	0.0000100000	0.0000741624	22	regulation of nucleic acid-templated transcription ctdsp1,wdtc1,morc1,mitf,hltf,bnc1,ablim3,ahi1,commd4,slc11a1,crem,trim24,creb3l2,hey2,gtf2i,ctcf,znf831,ncoa7,znf300,nfya,ovol2,pias1
GO:1903507	0.0000100000	0.0000741624	10	negative regulation of nucleic acid-templated transcription wdtc1,morc1,mitf,crem,trim24,hey2,ctcf,znf831,ovol2,pias1
GO:0005654	0.0000100000	0.0000741624	24	nucleoplasm ctdsp1,rps6ka2,wdtc1,cpsf7,tia1,ptpn9,cog5,mitf,hltf,bnc1,neil1,anapc4,trim24,rassf2,creb3l2,hey2,plekha1,gtf2i,ctcf,man2c1,usp37,zcchc8,nfya,pias1
GO:0051983	0.0000100000	0.0000741624	1	regulation of chromosome segregation ctcf
GO:0046164	0.0000100000	0.0000741624	3	alcohol catabolic process akr1d1,smpdl3b,miox
GO:0006979	0.0000100000	0.0000741624	4	response to oxidative stress neil1,msrb3,mapt,plekha1
GO:0050658	0.0000100000	0.0000741624	1	RNA transport igf2bp2
GO:0016310	0.0000100000	0.0000741624	13	phosphorylation rps6ka2,ephb1,itpkb,tkfc,pgk2,cdk14,nf1,trim24,rassf2,flt1,pik3c3,gak,pank2
GO:0070268	0.0000100000	0.0000741624	2	cornification krt72,krt74
GO:0071599	0.0000100000	0.0000741624	1	otic vesicle development ahi1
GO:0050657	0.0000100000	0.0000741624	1	nucleic acid transport igf2bp2
GO:0016798	0.0000100000	0.0000741624	4	hydrolase activity, acting on glycosyl bonds neil1,mgam,smpdl3b,man2c1
GO:0006511	0.0000100000	0.0000741624	4	ubiquitin-dependent protein catabolic process bfar,anapc4,rnf139,usp37
GO:1901339	0.0000100000	0.0000741624	1	regulation of store-operated calcium channel activity plcg2
GO:0006505	0.0000100000	0.0000741624	1	GPI anchor metabolic process pigg
GO:0006506	0.0000100000	0.0000741624	1	GPI anchor biosynthetic process pigg
GO:1903508	0.0000100000	0.0000741624	15	positive regulation of nucleic acid-templated transcription mitf,hltf,ablim3,ahi1,slc11a1,crem,trim24,creb3l2,hey2,ctcf,ncoa7,znf300,nfya,ovol2,pias1
GO:0050661	0.0000100000	0.0000741624	1	NADP binding gmds
GO:0050662	0.0000100000	0.0000741624	2	coenzyme binding dus4l,gmds
GO:0046173	0.0000100000	0.0000741624	2	polyol biosynthetic process itpkb,plcg2
GO:1903509	0.0000100000	0.0000741624	2	liposaccharide metabolic process crem,pigg
GO:0016780	0.0000100000	0.0000741624	2	phosphotransferase activity, for other substituted phosphate groups aasdhppt,pigg
GO:0016301	0.0000100000	0.0000741624	13	kinase activity rps6ka2,crim1,ephb1,itpkb,tkfc,pgk2,cdk14,trim24,rassf2,flt1,pik3c3,gak,pank2
GO:0016303	0.0000100000	0.0000741624	1	1-phosphatidylinositol-3-kinase activity pik3c3
GO:0071108	0.0000100000	0.0000741624	1	protein K48-linked deubiquitination usp37
GO:0044839	0.0000100000	0.0000741624	1	cell cycle G2/M phase transition cdk14
GO:1902275	0.0000100000	0.0000741624	1	regulation of chromatin organization ctcf
GO:0043502	0.0000100000	0.0000741624	1	regulation of muscle adaptation gtf2i
GO:0007406	0.0000100000	0.0000741624	1	negative regulation of neuroblast proliferation nf1
GO:0019400	0.0000100000	0.0000741624	1	alditol metabolic process tkfc
GO:0051129	0.0000100000	0.0000741624	9	negative regulation of cellular component organization morc1,vil1,swap70,hey2,mapt,gak,mctp1,sdhaf2,ovol2
GO:0006575	0.0000100000	0.0000741624	2	cellular modified amino acid metabolic process aasdhppt,pank2
GO:0021700	0.0000100000	0.0000741624	2	developmental maturation nf1,rxfp2
GO:0044843	0.0000100000	0.0000741624	2	cell cycle G1/S phase transition usp37,pias1
GO:0005245	0.0000100000	0.0000741624	1	voltage-gated calcium channel activity cacna1e
GO:0097381	0.0000100000	0.0000741624	1	photoreceptor disc membrane pde6b
GO:0006576	0.0000100000	0.0000741624	1	cellular biogenic amine metabolic process smpdl3b
GO:0007423	0.0000100000	0.0000741624	2	sensory organ development mitf,ahi1
GO:0051139	0.0000100000	0.0000741624	1	metal ion:proton antiporter activity slc11a1
GO:0089720	0.0000100000	0.0000741624	1	caspase binding bfar
GO:0051150	0.0000100000	0.0000741624	2	regulation of smooth muscle cell differentiation hey2,pias1
GO:0072091	0.0000100000	0.0000741624	2	regulation of stem cell proliferation nf1,ovol2
GO:0005694	0.0000100000	0.0000741624	2	chromosome neil1,ctcf
GO:0051147	0.0000100000	0.0000741624	2	regulation of muscle cell differentiation hey2,pias1
GO:0072088	0.0000100000	0.0000741624	1	nephron epithelium morphogenesis ahi1
GO:0031970	0.0000100000	0.0000741624	2	organelle envelope lumen micu1,pank2
GO:0051149	0.0000100000	0.0000741624	1	positive regulation of muscle cell differentiation pias1
GO:0045717	0.0000100000	0.0000741624	1	negative regulation of fatty acid biosynthetic process wdtc1
GO:0004371	0.0000100000	0.0000741624	1	glycerone kinase activity tkfc
GO:0035091	0.0000100000	0.0000741624	4	phosphatidylinositol binding vil1,sbf2,mapt,plekha1
GO:0040029	0.0000100000	0.0000741624	3	regulation of gene expression, epigenetic morc1,apobec2,ctcf
GO:0051152	0.0000100000	0.0000741624	1	positive regulation of smooth muscle cell differentiation pias1
GO:0098687	0.0000100000	0.0000741624	1	chromosomal region ctcf
GO:0072078	0.0000100000	0.0000741624	1	nephron tubule morphogenesis ahi1
GO:0040030	0.0000100000	0.0000741624	1	regulation of molecular function, epigenetic ctcf
GO:0018108	0.0000100000	0.0000741624	3	peptidyl-tyrosine phosphorylation ephb1,trim24,flt1
GO:1903561	0.0000100000	0.0000741624	19	extracellular vesicle ctdsp1,vil1,crim1,akr1d1,ephb1,c6,slc6a19,tkfc,iars,pgk2,mgam,aasdhppt,plcg2,krt72,krt74,smpdl3b,plekha1,miox,gmds
GO:0043949	0.0000100000	0.0000741624	1	regulation of cAMP-mediated signaling rxfp2
GO:0022607	0.0000100000	0.0000741624	12	cellular component assembly vil1,cpsf7,sbf2,mitf,kntc1,ablim3,swap70,hey2,mapt,ctcf,micu1,pias1
GO:0008300	0.0000100000	0.0000741624	1	isoprenoid catabolic process bco2
GO:0022602	0.0000100000	0.0000741624	2	ovulation cycle process fshr,plekha1
GO:0006121	0.0000100000	0.0000741624	1	mitochondrial electron transport, succinate to ubiquinone sdhaf2
GO:0008306	0.0000100000	0.0000741624	2	associative learning nf1,pias1
GO:0009628	0.0000100000	0.0000741624	6	response to abiotic stimulus ephb1,gmpr,nf1,mapt,pde6b,pias1
GO:0051561	0.0000100000	0.0000741624	1	positive regulation of mitochondrial calcium ion concentration micu1
GO:0051560	0.0000100000	0.0000741624	1	mitochondrial calcium ion homeostasis micu1
GO:1903573	0.0000100000	0.0000741624	1	negative regulation of response to endoplasmic reticulum stress bfar
GO:0043950	0.0000100000	0.0000741624	1	positive regulation of cAMP-mediated signaling rxfp2
GO:0015081	0.0000100000	0.0000741624	2	sodium ion transmembrane transporter activity slc6a19,slc13a1
GO:0006139	0.0000100000	0.0000741624	30	nucleobase-containing compound metabolic process morc1,cpsf7,mitf,hltf,bnc1,gmpr,ablim3,swap70,commd4,iars,neil1,pgk2,apobec2,crem,dus4l,trim24,creb3l2,hey2,mapt,gtf2i,ctcf,pde6b,gmds,zcchc8,pank2,ncoa7,znf300,nfya,ovol2,pias1
GO:1904428	0.0000100000	0.0000741624	1	negative regulation of tubulin deacetylation mapt
GO:0010629	0.0000100000	0.0000741624	14	negative regulation of gene expression wdtc1,morc1,tia1,mitf,crem,trim24,hey2,rnf139,mapt,ctcf,znf831,igf2bp2,ovol2,pias1
GO:0010628	0.0000100000	0.0000741624	16	positive regulation of gene expression c6,mitf,hltf,ablim3,ahi1,slc11a1,crem,trim24,creb3l2,hey2,ctcf,ncoa7,znf300,nfya,ovol2,pias1
GO:0019432	0.0000100000	0.0000741624	1	triglyceride biosynthetic process agmo
GO:0032870	0.0000100000	0.0000741624	3	cellular response to hormone stimulus wdtc1,trim24,fshr
GO:0019438	0.0000100000	0.0000741624	20	aromatic compound biosynthetic process cpsf7,mitf,hltf,bnc1,gmpr,ablim3,commd4,crem,trim24,creb3l2,hey2,gtf2i,ctcf,gmds,pank2,ncoa7,znf300,nfya,ovol2,pias1
GO:0039023	0.0000100000	0.0000741624	1	pronephric duct morphogenesis ahi1
GO:0032869	0.0000100000	0.0000741624	1	cellular response to insulin stimulus wdtc1
GO:0051588	0.0000100000	0.0000741624	2	regulation of neurotransmitter transport nf1,mctp1
GO:0098631	0.0000100000	0.0000741624	1	protein binding involved in cell adhesion gldn
GO:0098632	0.0000100000	0.0000741624	1	protein binding involved in cell-cell adhesion gldn
GO:0060070	0.0000100000	0.0000741624	1	canonical Wnt signaling pathway mitf
GO:0038168	0.0000100000	0.0000741624	1	epidermal growth factor receptor signaling pathway via I-kappaB kinase/NF-kappaB cascade
GO:0038167	0.0000100000	0.0000741624	1	epidermal growth factor receptor signaling pathway via positive regulation of
GO:0042641	0.0000100000	0.0000741624	1	actomyosin ablim3
GO:0044822	0.0000100000	0.0000741624	1	poly(A) RNA binding igf2bp2
GO:0010608	0.0000100000	0.0000741624	4	posttranscriptional regulation of gene expression tia1,slc11a1,rnf139,igf2bp2
GO:0031526	0.0000100000	0.0000741624	1	brush border membrane slc6a19
GO:0010604	0.0000100000	0.0000741624	23	positive regulation of macromolecule metabolic process c6,mitf,hltf,ablim3,ahi1,slc11a1,crem,anapc4,trim24,rassf2,plcg2,creb3l2,hey2,fshr,rnf139,mapt,flt1,ctcf,ncoa7,znf300,nfya,ovol2,pias1
GO:0031529	0.0000100000	0.0000741624	1	ruffle organization plekha1
GO:0010605	0.0000100000	0.0000741624	23	negative regulation of macromolecule metabolic process ctdsp1,wdtc1,morc1,vil1,tia1,crim1,mitf,swap70,neil1,nf1,crem,anapc4,trim24,rassf2,hey2,rnf139,mapt,ctcf,znf831,igf2bp2,ncoa7,ovol2,pias1
GO:0030670	0.0000100000	0.0000741624	2	phagocytic vesicle membrane slc11a1,pik3c3
GO:0019896	0.0000100000	0.0000741624	1	axon transport of mitochondrion mapt
GO:0030673	0.0000100000	0.0000741624	1	axolemma mapt
GO:0030672	0.0000100000	0.0000741624	1	synaptic vesicle membrane mctp1
GO:0039008	0.0000100000	0.0000741624	1	pronephric nephron tubule morphogenesis ahi1
GO:0019899	0.0000100000	0.0000741624	13	enzyme binding dusp12,wdtc1,sbf2,hltf,bfar,iars,anapc4,hey2,rnf139,mapt,gtf2i,usp37,pias1
GO:0090218	0.0000100000	0.0000741624	1	positive regulation of lipid kinase activity flt1
GO:0030149	0.0000100000	0.0000741624	1	sphingolipid catabolic process smpdl3b
GO:0034502	0.0000100000	0.0000741624	1	protein localization to chromosome ctcf
GO:0070602	0.0000100000	0.0000741624	1	regulation of centromeric sister chromatid cohesion ctcf
GO:0030141	0.0000100000	0.0000741624	1	secretory granule fndc3a
GO:0009566	0.0000100000	0.0000741624	1	fertilization fndc3a
GO:0007389	0.0000100000	0.0000741624	4	pattern specification process tbc1d32,ahi1,hey2,ovol2
GO:0042149	0.0000100000	0.0000741624	1	cellular response to glucose starvation pik3c3
GO:0002920	0.0000100000	0.0000741624	1	regulation of humoral immune response c6
GO:0002922	0.0000100000	0.0000741624	1	positive regulation of humoral immune response c6
GO:0043484	0.0000100000	0.0000741624	1	regulation of RNA splicing tia1
GO:0034976	0.0000100000	0.0000741624	2	response to endoplasmic reticulum stress creb3l2,rnf139
GO:0043009	0.0000100000	0.0000741624	2	chordate embryonic development wdtc1,c6
GO:0006020	0.0000100000	0.0000741624	1	inositol metabolic process miox
GO:0031461	0.0000100000	0.0000741624	1	cullin-RING ubiquitin ligase complex anapc4
GO:0008203	0.0000100000	0.0000741624	1	cholesterol metabolic process akr1d1
GO:0008202	0.0000100000	0.0000741624	2	steroid metabolic process akr1d1,plekha1
GO:0043488	0.0000100000	0.0000741624	2	regulation of mRNA stability slc11a1,igf2bp2
GO:0043487	0.0000100000	0.0000741624	2	regulation of RNA stability slc11a1,igf2bp2
GO:0008207	0.0000100000	0.0000741624	1	C21-steroid hormone metabolic process akr1d1
GO:0008206	0.0000100000	0.0000741624	1	bile acid metabolic process akr1d1
GO:0044336	0.0000100000	0.0000741624	1	canonical Wnt signaling pathway involved in negative regulation of apoptotic
GO:0010518	0.0000100000	0.0000741624	1	positive regulation of phospholipase activity flt1
GO:0045670	0.0000100000	0.0000741624	3	regulation of osteoclast differentiation mitf,nf1,rassf2
GO:0010517	0.0000100000	0.0000741624	1	regulation of phospholipase activity flt1
GO:0032787	0.0000100000	0.0000741624	7	monocarboxylic acid metabolic process akr1d1,pgk2,crem,aasdhppt,bco2,acot12,pank2
GO:0033633	0.0000100000	0.0000741624	1	negative regulation of cell-cell adhesion mediated by integrin swap70
GO:0008210	0.0000100000	0.0000741624	1	estrogen metabolic process plekha1
GO:0038084	0.0000100000	0.0000741624	1	vascular endothelial growth factor signaling pathway flt1
GO:0007368	0.0000100000	0.0000741624	1	determination of left/right symmetry tbc1d32
GO:0008209	0.0000100000	0.0000741624	2	androgen metabolic process akr1d1,plekha1
GO:0045684	0.0000100000	0.0000741624	1	positive regulation of epidermis development ovol2
GO:0010529	0.0000100000	0.0000741624	1	negative regulation of transposition morc1
GO:0010528	0.0000100000	0.0000741624	1	regulation of transposition morc1
GO:0045682	0.0000100000	0.0000741624	2	regulation of epidermis development hey2,ovol2
GO:0032774	0.0000100000	0.0000741624	17	RNA biosynthetic process cpsf7,mitf,hltf,bnc1,ablim3,commd4,crem,trim24,creb3l2,hey2,gtf2i,ctcf,ncoa7,znf300,nfya,ovol2,pias1
GO:0030595	0.0000100000	0.0000741624	1	leukocyte chemotaxis flt1
GO:0070613	0.0000100000	0.0000741624	2	regulation of protein processing c6,rnf139
GO:0006082	0.0000100000	0.0000741624	8	organic acid metabolic process akr1d1,iars,pgk2,crem,aasdhppt,bco2,acot12,pank2
GO:0006081	0.0000100000	0.0000741624	2	cellular aldehyde metabolic process tkfc,bco2
GO:0045606	0.0000100000	0.0000741624	1	positive regulation of epidermal cell differentiation ovol2
GO:0009112	0.0000100000	0.0000741624	1	nucleobase metabolic process gmpr
GO:1903047	0.0000100000	0.0000741624	5	mitotic cell cycle process kntc1,cdk14,anapc4,usp37,pias1
GO:0046930	0.0000100000	0.0000741624	1	pore complex c6
GO:0042573	0.0000100000	0.0000741624	1	retinoic acid metabolic process bco2
GO:0051052	0.0000100000	0.0000741624	2	regulation of DNA metabolic process morc1,usp37
GO:0042574	0.0000100000	0.0000741624	1	retinal metabolic process bco2
GO:0000777	0.0000100000	0.0000741624	2	condensed chromosome kinetochore kntc1,rassf2
GO:0000775	0.0000100000	0.0000741624	1	chromosome, centromeric region ctcf
GO:0044754	0.0000100000	0.0000741624	1	autolysosome pik3c3
GO:0045604	0.0000100000	0.0000741624	2	regulation of epidermal cell differentiation hey2,ovol2
GO:0009117	0.0000100000	0.0000741624	5	nucleotide metabolic process gmpr,neil1,pgk2,pde6b,pank2
GO:0045618	0.0000100000	0.0000741624	1	positive regulation of keratinocyte differentiation ovol2
GO:0008272	0.0000100000	0.0000741624	1	sulfate transport slc13a1
GO:0008271	0.0000100000	0.0000741624	1	secondary active sulfate transmembrane transporter activity slc13a1
GO:0008270	0.0000100000	0.0000741624	15	zinc ion binding dusp12,morc1,xaf1,rnf24,zcchc4,hltf,neil1,apobec2,trim24,zcchc24,rnf139,msrb3,ctcf,zcchc8,pias1
GO:1903052	0.0000100000	0.0000741624	3	positive regulation of proteolysis involved in cellular protein catabolic process
GO:0035871	0.0000100000	0.0000741624	1	protein K11-linked deubiquitination usp37
GO:0045616	0.0000100000	0.0000741624	1	regulation of keratinocyte differentiation ovol2
GO:0000308	0.0000100000	0.0000741624	1	cytoplasmic cyclin-dependent protein kinase holoenzyme complex cdk14
GO:0000307	0.0000100000	0.0000741624	1	cyclin-dependent protein kinase holoenzyme complex cdk14
GO:0044763	0.0000100000	0.0000741624	71	single-organism cellular process treml2,wdtc1,morc1,xaf1,vil1,tia1,gldn,akr1d1,plcd4,sbf2,ephb1,slc6a19,mitf,cplx1,tmem216,itpkb,tkfc,kntc1,bnc1,gmpr,ablim3,bfar,swap70,fndc3a,ahi1,agmo,iars,neil1,pgk2,cdk14,mgam,apobec2,slc11a1,nf1,crem,aasdhppt,bco2,anapc4,rassf2,plcg2,clptm1l,krt72,krt74,creb3l2,hey2,fshr,rnf139,mapt,smpdl3b,bcap29,pigg,plekha1,gtf2i,flt1,miox,cacna1e,ctcf,tmem138,pde6b,acot12…
GO:0000302	0.0000100000	0.0000741624	2	response to reactive oxygen species mapt,plekha1
GO:0000785	0.0000100000	0.0000741624	1	chromatin trim24
GO:0043436	0.0000100000	0.0000741624	8	oxoacid metabolic process akr1d1,iars,pgk2,crem,aasdhppt,bco2,acot12,pank2
GO:0000793	0.0000100000	0.0000741624	1	condensed chromosome ctcf
GO:0000791	0.0000100000	0.0000741624	1	euchromatin trim24
GO:0000790	0.0000100000	0.0000741624	1	nuclear chromatin trim24
GO:0051055	0.0000100000	0.0000741624	1	negative regulation of lipid biosynthetic process wdtc1
GO:0044770	0.0000100000	0.0000741624	3	cell cycle phase transition cdk14,usp37,pias1
GO:0018065	0.0000100000	0.0000741624	1	protein-cofactor linkage sdhaf2
GO:0030176	0.0000100000	0.0000741624	1	integral component of endoplasmic reticulum membrane bfar
GO:0032354	0.0000100000	0.0000741624	1	response to follicle-stimulating hormone fshr
GO:1903050	0.0000100000	0.0000741624	3	regulation of proteolysis involved in cellular protein catabolic process anapc4,rnf139,pias1
GO:0044772	0.0000100000	0.0000741624	3	mitotic cell cycle phase transition cdk14,usp37,pias1
GO:0006066	0.0000100000	0.0000741624	7	alcohol metabolic process akr1d1,plcd4,itpkb,tkfc,plcg2,smpdl3b,miox
GO:0042116	0.0000100000	0.0000741624	2	macrophage activation slc11a1,mapt
GO:0098597	0.0000100000	0.0000741624	1	observational learning nf1
GO:2000736	0.0000100000	0.0000741624	3	regulation of stem cell differentiation ephb1,sdhaf2,ovol2
GO:0044782	0.0000100000	0.0000741624	1	cilium organization ahi1
GO:2000737	0.0000100000	0.0000741624	3	negative regulation of stem cell differentiation ephb1,sdhaf2,ovol2
GO:0010556	0.0000100000	0.0000741624	26	regulation of macromolecule biosynthetic process ctdsp1,wdtc1,morc1,tia1,mitf,hltf,bnc1,ablim3,ahi1,commd4,slc11a1,crem,trim24,creb3l2,hey2,rnf139,gtf2i,ctcf,znf831,usp37,igf2bp2,ncoa7,znf300,nfya,ovol2,pias1
GO:0031497	0.0000100000	0.0000741624	1	chromatin assembly ctcf
GO:0030165	0.0000100000	0.0000741624	2	PDZ domain binding crim1,plekha1
GO:0010558	0.0000100000	0.0000741624	13	negative regulation of macromolecule biosynthetic process wdtc1,morc1,tia1,mitf,crem,trim24,hey2,rnf139,ctcf,znf831,igf2bp2,ovol2,pias1
GO:0010557	0.0000100000	0.0000741624	15	positive regulation of macromolecule biosynthetic process mitf,hltf,ablim3,ahi1,slc11a1,crem,trim24,creb3l2,hey2,ctcf,ncoa7,znf300,nfya,ovol2,pias1
GO:0006071	0.0000100000	0.0000741624	1	glycerol metabolic process tkfc
GO:0031490	0.0000100000	0.0000741624	1	chromatin DNA binding ctcf
GO:0045638	0.0000100000	0.0000741624	2	negative regulation of myeloid cell differentiation itpkb,nf1
GO:0030163	0.0000100000	0.0000741624	4	protein catabolic process bfar,anapc4,trim24,rnf139
GO:0006073	0.0000100000	0.0000741624	1	cellular glucan metabolic process mgam
GO:0030162	0.0000100000	0.0000741624	7	regulation of proteolysis vil1,crim1,c6,anapc4,rnf139,mapt,pias1
GO:0051084	0.0000100000	0.0000741624	1	'de novo' posttranslational protein folding gak
GO:0051085	0.0000100000	0.0000741624	1	chaperone mediated protein folding requiring cofactor gak
GO:0045637	0.0000100000	0.0000741624	4	regulation of myeloid cell differentiation mitf,itpkb,nf1,rassf2
GO:0042127	0.0000100000	0.0000741624	13	regulation of cell proliferation rps6ka2,ephb1,mitf,bnc1,nf1,trim24,hey2,rnf139,flt1,ctcf,rxfp2,ovol2,pias1
GO:0002943	0.0000100000	0.0000741624	1	tRNA dihydrouridine synthesis dus4l
GO:0030154	0.0000100000	0.0000741624	17	cell differentiation morc1,vil1,ephb1,mitf,bnc1,iars,nf1,crem,plcg2,creb3l2,hey2,mapt,bcap29,plekha1,flt1,ovol2,pias1
GO:0035844	0.0000100000	0.0000741624	1	cloaca development ahi1
GO:0035845	0.0000100000	0.0000741624	1	photoreceptor cell outer segment organization ahi1
GO:0010565	0.0000100000	0.0000741624	2	regulation of cellular ketone metabolic process wdtc1,pank2
GO:0010564	0.0000100000	0.0000741624	5	regulation of cell cycle process ctdsp1,kntc1,anapc4,ctcf,pik3c3
GO:0043067	0.0000100000	0.0000741624	14	regulation of programmed cell death rps6ka2,vil1,tia1,itpkb,bfar,ahi1,nf1,trim24,rassf2,plcg2,hey2,mapt,rxfp2,pias1
GO:0043069	0.0000100000	0.0000741624	8	negative regulation of programmed cell death vil1,itpkb,bfar,ahi1,plcg2,hey2,rxfp2,pias1
GO:2000756	0.0000100000	0.0000741624	1	regulation of peptidyl-lysine acetylation ctcf
GO:0001669	0.0000100000	0.0000741624	1	acrosomal vesicle fndc3a
GO:0031072	0.0000100000	0.0000741624	1	heat shock protein binding mapt
GO:0055065	0.0000100000	0.0000741624	7	metal ion homeostasis swap70,slc11a1,trim24,plcg2,gtf2i,pde6b,micu1
GO:0048771	0.0000100000	0.0000741624	2	tissue remodeling mitf,rassf2
GO:0043086	0.0000100000	0.0000741624	7	negative regulation of catalytic activity wdtc1,vil1,crim1,neil1,nf1,anapc4,mapt
GO:0031060	0.0000100000	0.0000741624	1	regulation of histone methylation ctcf
GO:0055073	0.0000100000	0.0000741624	1	cadmium ion homeostasis slc11a1
GO:0055074	0.0000100000	0.0000741624	6	calcium ion homeostasis swap70,trim24,plcg2,gtf2i,pde6b,micu1
GO:0008285	0.0000100000	0.0000741624	8	negative regulation of cell proliferation rps6ka2,ephb1,nf1,trim24,rnf139,ctcf,rxfp2,ovol2
GO:0008289	0.0000100000	0.0000741624	9	lipid binding vil1,akr1d1,sbf2,nf1,mapt,tspo2,plekha1,anxa10,acot12
GO:0060429	0.0000100000	0.0000741624	4	epithelium development tbc1d32,bnc1,ahi1,nf1
GO:0043094	0.0000100000	0.0000741624	1	cellular metabolic compound salvage gmpr
GO:0015809	0.0000100000	0.0000741624	1	arginine transport slc11a1
GO:0003824	0.0000100000	0.0000741624	42	catalytic activity ctdsp1,dusp12,rps6ka2,crim1,ptpn9,akr1d1,plcd4,zcchc4,ephb1,itpkb,tkfc,hltf,gmpr,bfar,agmo,iars,neil1,pgk2,cdk14,mgam,apobec2,aasdhppt,bco2,anapc4,trim24,rassf2,plcg2,rnf139,msrb3,smpdl3b,pigg,flt1,miox,pde6b,acot12,gmds,pik3c3,man2c1,gak,usp37,pank2,pias1
GO:0001649	0.0000100000	0.0000741624	3	osteoblast differentiation iars,nf1,bcap29
GO:0033235	0.0000100000	0.0000741624	1	positive regulation of protein sumoylation pias1
GO:0015804	0.0000100000	0.0000741624	1	neutral amino acid transport slc6a19
GO:0033233	0.0000100000	0.0000741624	1	regulation of protein sumoylation pias1
GO:0031056	0.0000100000	0.0000741624	1	regulation of histone modification ctcf
GO:0015802	0.0000100000	0.0000741624	1	basic amino acid transport slc11a1
GO:0043091	0.0000100000	0.0000741624	1	L-arginine import slc11a1
GO:0055086	0.0000100000	0.0000741624	6	nucleobase-containing small molecule metabolic process gmpr,neil1,pgk2,apobec2,pde6b,pank2
GO:0000323	0.0000100000	0.0000741624	3	lytic vacuole slc11a1,laptm5,pik3c3
GO:0055080	0.0000100000	0.0000741624	7	cation homeostasis swap70,slc11a1,trim24,plcg2,gtf2i,pde6b,micu1
GO:1903955	0.0000100000	0.0000741624	1	positive regulation of protein targeting to mitochondrion ablim3
GO:0048312	0.0000100000	0.0000741624	1	intracellular distribution of mitochondria mapt
GO:0048311	0.0000100000	0.0000741624	1	mitochondrion distribution mapt
GO:0046133	0.0000100000	0.0000741624	1	pyrimidine ribonucleoside catabolic process apobec2
GO:0036332	0.0000100000	0.0000741624	1	placental growth factor-activated receptor activity flt1
GO:0090258	0.0000100000	0.0000741624	1	negative regulation of mitochondrial fission mapt
GO:0018904	0.0000100000	0.0000741624	1	ether metabolic process agmo
GO:0042176	0.0000100000	0.0000741624	3	regulation of protein catabolic process anapc4,rnf139,pias1
GO:0001228	0.0000100000	0.0000741624	6	transcriptional activator activity, RNA polymerase II transcription regulatory region sequence-specific
GO:0001227	0.0000100000	0.0000741624	3	transcriptional repressor activity, RNA polymerase II transcription regulatory region sequence-specific
GO:0043028	0.0000100000	0.0000741624	1	cysteine-type endopeptidase regulator activity involved in apoptotic process vil1
GO:0043027	0.0000100000	0.0000741624	1	cysteine-type endopeptidase inhibitor activity involved in apoptotic process vil1
GO:0000377	0.0000100000	0.0000741624	2	RNA splicing, via transesterification reactions with bulged adenosine as nucleophile
GO:0048715	0.0000100000	0.0000741624	1	negative regulation of oligodendrocyte differentiation nf1
GO:0003406	0.0000100000	0.0000741624	1	retinal pigment epithelium development tbc1d32
GO:0006919	0.0000100000	0.0000741624	1	activation of cysteine-type endopeptidase activity involved in apoptotic process mapt
GO:0070647	0.0000100000	0.0000741624	10	protein modification by small protein conjugation or removal wdtc1,kbtbd3,mitf,hltf,bfar,anapc4,trim24,rnf139,usp37,pias1
GO:0036326	0.0000100000	0.0000741624	1	VEGF-A-activated receptor activity flt1
GO:0036327	0.0000100000	0.0000741624	1	VEGF-B-activated receptor activity flt1
GO:0016714	0.0000100000	0.0000741624	1	oxidoreductase activity, acting on paired donors, with incorporation or reduction
GO:0036323	0.0000100000	0.0000741624	1	vascular endothelial growth factor receptor-1 signaling pathway flt1
GO:0043035	0.0000100000	0.0000741624	1	chromatin insulator sequence binding ctcf
GO:0043039	0.0000100000	0.0000741624	1	tRNA aminoacylation iars
GO:0043038	0.0000100000	0.0000741624	1	amino acid activation iars
GO:0002573	0.0000100000	0.0000741624	1	myeloid leukocyte differentiation mitf
GO:0060831	0.0000100000	0.0000741624	1	smoothened signaling pathway involved in dorsal/ventral neural tube patterning tbc1d32
GO:0016701	0.0000100000	0.0000741624	2	oxidoreductase activity, acting on single donors with incorporation of molecular
GO:0016702	0.0000100000	0.0000741624	1	oxidoreductase activity, acting on single donors with incorporation of molecular
GO:0016705	0.0000100000	0.0000741624	1	oxidoreductase activity, acting on paired donors, with incorporation or reduction
GO:0043046	0.0000100000	0.0000741624	1	DNA methylation involved in gamete generation morc1
GO:0004713	0.0000100000	0.0000741624	4	protein tyrosine kinase activity crim1,ephb1,trim24,flt1
GO:0004712	0.0000100000	0.0000741624	1	protein serine/threonine/tyrosine kinase activity rps6ka2
GO:0004714	0.0000100000	0.0000741624	3	transmembrane receptor protein tyrosine kinase activity crim1,ephb1,flt1
GO:0035456	0.0000100000	0.0000741624	1	response to interferon-beta xaf1
GO:0071514	0.0000100000	0.0000741624	1	genetic imprinting ctcf
GO:0034122	0.0000100000	0.0000741624	1	negative regulation of toll-like receptor signaling pathway smpdl3b
GO:0034121	0.0000100000	0.0000741624	1	regulation of toll-like receptor signaling pathway smpdl3b
GO:0044389	0.0000100000	0.0000741624	2	ubiquitin-like protein ligase binding hltf,pias1
GO:0031090	0.0000100000	0.0000741624	21	organelle membrane rnf24,plcd4,sbf2,ephb1,cog5,cyb561a3,fndc3a,agmo,mgam,slc11a1,c2orf42,creb3l2,rnf139,tspo2,pigg,laptm5,tmem138,pde6b,pik3c3,micu1,mctp1
GO:0000375	0.0000100000	0.0000741624	2	RNA splicing, via transesterification reactions cpsf7,zcchc8
GO:0004726	0.0000100000	0.0000741624	1	non-membrane spanning protein tyrosine phosphatase activity ptpn9
GO:0002548	0.0000100000	0.0000741624	1	monocyte chemotaxis flt1
GO:0043066	0.0000100000	0.0000741624	7	negative regulation of apoptotic process vil1,itpkb,bfar,ahi1,hey2,rxfp2,pias1
GO:0055037	0.0000100000	0.0000741624	1	recycling endosome mctp1
GO:0034113	0.0000100000	0.0000741624	1	heterotypic cell-cell adhesion gldn
GO:0034660	0.0000200000	0.0001489553	3	ncRNA metabolic process iars,dus4l,mapt
GO:0016849	0.0000200000	0.0001489553	1	phosphorus-oxygen lyase activity tkfc
GO:0042802	0.0000200000	0.0001489553	9	identical protein binding vil1,sbf2,ahi1,apobec2,slc11a1,hey2,mapt,gmds,micu1
GO:0019104	0.0000200000	0.0001489553	1	DNA N-glycosylase activity neil1
GO:0019730	0.0000200000	0.0001489553	1	antimicrobial humoral response slc11a1
GO:0009975	0.0000200000	0.0001489553	1	cyclase activity tkfc
GO:0030027	0.0000200000	0.0001489553	3	lamellipodium vil1,ablim3,swap70
GO:0003727	0.0000200000	0.0001489553	1	single-stranded RNA binding tia1
GO:0032868	0.0000200000	0.0001489553	1	response to insulin wdtc1
GO:0046365	0.0000300000	0.0002248350	1	monosaccharide catabolic process tkfc
GO:1902309	0.0000300000	0.0002248350	1	negative regulation of peptidyl-serine dephosphorylation swap70
GO:1902308	0.0000300000	0.0002248350	1	regulation of peptidyl-serine dephosphorylation swap70
GO:0006497	0.0000300000	0.0002248350	2	protein lipidation pigg,pik3c3
GO:0002825	0.0000300000	0.0002248350	1	regulation of T-helper 1 type immune response slc11a1
GO:0033632	0.0000300000	0.0002248350	1	regulation of cell-cell adhesion mediated by integrin swap70
GO:0031290	0.0000400000	0.0003004155	1	retinal ganglion cell axon guidance ephb1
GO:0030674	0.0000400000	0.0003004155	2	protein binding, bridging bfar,mapt
GO:0008654	0.0000500000	0.0003757654	4	phospholipid biosynthetic process plcg2,pigg,plekha1,pik3c3
GO:0048712	0.0000500000	0.0003757654	1	negative regulation of astrocyte differentiation nf1
GO:0048820	0.0000600000	0.0004489174	1	hair follicle maturation nf1
GO:0007188	0.0000600000	0.0004489174	1	adenylate cyclase-modulating G-protein coupled receptor signaling pathway rxfp2
GO:2001241	0.0000600000	0.0004489174	1	positive regulation of extrinsic apoptotic signaling pathway in absence of
GO:0046929	0.0000600000	0.0004489174	1	negative regulation of neurotransmitter secretion nf1
GO:0006644	0.0000700000	0.0004489174	6	phospholipid metabolic process plcd4,plcg2,smpdl3b,pigg,plekha1,pik3c3
GO:0014051	0.0000700000	0.0004489174	1	gamma-aminobutyric acid secretion nf1
GO:0007173	0.0000800000	0.0006013121	2	epidermal growth factor receptor signaling pathway vil1,rassf2
GO:2000107	0.0000800000	0.0006013121	1	negative regulation of leukocyte apoptotic process itpkb
GO:0044264	0.0000800000	0.0006013121	1	cellular polysaccharide metabolic process mgam
GO:0007417	0.0000800000	0.0006013121	1	central nervous system development ahi1
GO:0051094	0.0000800000	0.0006013121	10	positive regulation of developmental process vil1,ephb1,c6,itpkb,ahi1,hey2,mapt,flt1,ovol2,pias1
GO:0043010	0.0000800000	0.0006013121	1	camera-type eye development mitf
GO:0006665	0.0000900000	0.0006740368	2	sphingolipid metabolic process crem,smpdl3b
GO:0044767	0.0000900000	0.0006740368	31	single-organism developmental process wdtc1,morc1,vil1,ephb1,c6,mitf,tbc1d32,tmem216,bnc1,ablim3,fndc3a,ahi1,iars,nf1,crem,plcg2,krt72,krt74,creb3l2,hey2,fshr,mapt,bcap29,plekha1,flt1,tmem138,pank2,rxfp2,ovol2,pias1,ttc26
GO:0005976	0.0001000000	0.0007470276	1	polysaccharide metabolic process mgam
GO:0044451	0.0001100000	0.0008242291	4	nucleoplasm part cpsf7,mapt,zcchc8,pias1
GO:1904251	0.0001300000	0.0009002756	1	regulation of bile acid metabolic process pank2
GO:0030835	0.0001900000	0.0014440325	2	negative regulation of actin filament depolymerization vil1,swap70
GO:0051125	0.0002100000	0.0015997177	1	regulation of actin nucleation vil1
GO:0034613	0.0002200000	0.0016720141	7	cellular protein localization tia1,tbc1d32,ahi1,hey2,ctcf,pik3c3,gak
GO:0009264	0.0002200000	0.0016720141	1	deoxyribonucleotide catabolic process neil1
GO:0008625	0.0002200000	0.0016720141	1	extrinsic apoptotic signaling pathway via death domain receptors nf1
GO:0070727	0.0002300000	0.0017424701	7	cellular macromolecule localization tia1,tbc1d32,ahi1,hey2,ctcf,pik3c3,gak
GO:0030325	0.0002400000	0.0018111041	1	adrenal gland development nf1
GO:0015630	0.0002500000	0.0018832093	1	microtubule cytoskeleton mapt
GO:0016554	0.0002600000	0.0018832093	1	cytidine to uridine editing apobec2
GO:0046638	0.0002700000	0.0020352772	1	positive regulation of alpha-beta T cell differentiation itpkb
GO:0002312	0.0002900000	0.0021873072	2	B cell activation involved in immune response swap70,plcg2
GO:0043543	0.0003300000	0.0024874142	1	protein acylation mapt
GO:0051291	0.0003800000	0.0028786914	1	protein heterooligomerization cpsf7
GO:0031974	0.0003800000	0.0028786914	4	membrane-enclosed lumen bco2,micu1,pank2,sdhaf2
GO:0002221	0.0004600000	0.0034993222	1	pattern recognition receptor signaling pathway pik3c3
GO:0071310	0.0004600000	0.0034993222	8	cellular response to organic substance wdtc1,vil1,ptpn9,trim24,fshr,mapt,flt1,laptm5
GO:0016265	0.0004900000	0.0037155927	8	death xaf1,vil1,tia1,bfar,clptm1l,krt72,krt74,bcap29
GO:0008219	0.0004900000	0.0037155927	8	cell death xaf1,vil1,tia1,bfar,clptm1l,krt72,krt74,bcap29
GO:0033673	0.0004900000	0.0037155927	2	negative regulation of kinase activity nf1,mapt
GO:0051604	0.0005000000	0.0037933937	2	protein maturation mapt,pik3c3
GO:0030836	0.0005700000	0.0043499513	1	positive regulation of actin filament depolymerization vil1
GO:0030041	0.0005700000	0.0043499513	1	actin filament polymerization vil1
GO:0015291	0.0005800000	0.0044257928	3	secondary active transmembrane transporter activity slc6a19,slc11a1,slc13a1
GO:0009581	0.0006000000	0.0044953926	2	detection of external stimulus ephb1,pde6b
GO:1901990	0.0006500000	0.0049408952	3	regulation of mitotic cell cycle phase transition ctdsp1,kntc1,anapc4
GO:0043933	0.0006500000	0.0049408952	14	macromolecular complex subunit organization vil1,cpsf7,sbf2,mitf,hltf,kntc1,swap70,nf1,hey2,mapt,ctcf,gak,micu1,pias1
GO:0002683	0.0006600000	0.0050147434	4	negative regulation of immune system process itpkb,tkfc,nf1,smpdl3b
GO:0002699	0.0006700000	0.0050939293	1	positive regulation of immune effector process c6
GO:0045061	0.0008200000	0.0062007410	1	thymic T cell selection itpkb
GO:0001568	0.0008300000	0.0062689273	2	blood vessel development hey2,ovol2
GO:0043241	0.0008700000	0.0065684312	2	protein complex disassembly vil1,gak
GO:0045861	0.0008700000	0.0065684312	2	negative regulation of proteolysis vil1,crim1
GO:1903311	0.0008900000	0.0067529972	1	regulation of mRNA metabolic process tia1
GO:0016525	0.0009300000	0.0070802139	2	negative regulation of angiogenesis nf1,gtf2i
GO:0060090	0.0010900000	0.0083208759	2	binding, bridging bfar,mapt
GO:0048713	0.0013700000	0.0104676637	1	regulation of oligodendrocyte differentiation nf1
GO:0070405	0.0015300000	0.0116957300	1	ammonium ion binding nf1
GO:0030099	0.0016300000	0.0124316793	1	myeloid cell differentiation mitf
GO:0043368	0.0016900000	0.0129081087	1	positive T cell selection itpkb
GO:2000181	0.0017200000	0.0131288599	2	negative regulation of blood vessel morphogenesis nf1,gtf2i
GO:0060627	0.0017200000	0.0131288599	6	regulation of vesicle-mediated transport cplx1,ahi1,slc11a1,plcg2,rnf139,mctp1
GO:0070013	0.0017800000	0.0136056966	2	intracellular organelle lumen bco2,sdhaf2
GO:0043565	0.0018700000	0.0142776337	8	sequence-specific DNA binding mitf,hltf,crem,hey2,mapt,ctcf,znf300,nfya
GO:0016556	0.0019600000	0.0149826182	1	mRNA modification apobec2
GO:1901343	0.0020100000	0.0153858630	3	negative regulation of vasculature development nf1,hey2,gtf2i
GO:0022600	0.0020800000	0.0158313415	1	digestive system process vil1
GO:1900542	0.0021800000	0.0167392408	2	regulation of purine nucleotide metabolic process nf1,fshr
GO:0046637	0.0022000000	0.0168809911	1	regulation of alpha-beta T cell differentiation itpkb
GO:0046386	0.0023500000	0.0180222678	1	deoxyribose phosphate catabolic process neil1
GO:0060828	0.0025000000	0.0191702799	2	regulation of canonical Wnt signaling pathway cdk14,sdhaf2
GO:0048583	0.0025300000	0.0194066030	29	regulation of response to stimulus treml2,vil1,ephb1,c6,itpkb,tkfc,bfar,swap70,ahi1,cdk14,slc11a1,nf1,trim24,rassf2,plcg2,hey2,fshr,mapt,smpdl3b,plekha1,gtf2i,flt1,pde6b,pik3c3,rxfp2,ncoa7,mctp1,sdhaf2,pias1
GO:0044092	0.0028100000	0.0216073297	8	negative regulation of molecular function wdtc1,vil1,crim1,neil1,nf1,anapc4,hey2,mapt
GO:0045686	0.0028100000	0.0216073297	1	negative regulation of glial cell differentiation nf1
GO:0036092	0.0029100000	0.0223293533	1	phosphatidylinositol-3-phosphate biosynthetic process pik3c3
GO:1901881	0.0029700000	0.0227994558	1	positive regulation of protein depolymerization vil1
GO:0032984	0.0029800000	0.0228654249	2	macromolecular complex disassembly vil1,gak
GO:0009582	0.0031500000	0.0241779755	2	detection of abiotic stimulus ephb1,pde6b
GO:0033629	0.0031800000	0.0243967549	1	negative regulation of cell adhesion mediated by integrin swap70
GO:0046915	0.0033700000	0.0258798304	1	transition metal ion transmembrane transporter activity slc11a1
GO:1903707	0.0034600000	0.0264757085	2	negative regulation of hemopoiesis itpkb,nf1
GO:0048015	0.0034700000	0.0265411179	2	phosphatidylinositol-mediated signaling nf1,plekha1
GO:0008150	0.0036600000	0.0279797427	97	biological_process ctdsp1,treml2,dusp12,rps6ka2,wdtc1,morc1,xaf1,vil1,cpsf7,tia1,crim1,ptpn9,gldn,kbtbd3,akr1d1,plcd4,sbf2,zcchc4,ephb1,c6,cog5,slc6a19,mitf,tbc1d32,cplx1,tmem216,itpkb,tkfc,hltf,kntc1,bnc1,gmpr,ablim3,bfar,swap70,fndc3a,ahi1,commd4,agmo,iars,neil1,pgk2,cdk14,mgam,apobec2,slc11a1,nf1,crem,aasdhppt,dus4l,bco2,anapc4,trim24,rassf2,plcg2,clptm1l,krt72,krt74,creb3l2,hey2,fshr,rnf139,m…
GO:0031988	0.0037100000	0.0284092760	20	membrane-bounded vesicle ctdsp1,vil1,crim1,akr1d1,ephb1,c6,slc6a19,tkfc,fndc3a,iars,pgk2,mgam,aasdhppt,plcg2,krt72,krt74,smpdl3b,plekha1,miox,gmds
GO:0002285	0.0041100000	0.0315930426	3	lymphocyte activation involved in immune response swap70,slc11a1,plcg2
GO:0070848	0.0044000000	0.0339343108	3	response to growth factor vil1,mapt,flt1
GO:0006865	0.0044700000	0.0344682917	4	amino acid transport slc6a19,cplx1,slc11a1,nf1
GO:0042277	0.0045500000	0.0350708839	1	peptide binding rxfp2
GO:0014002	0.0045900000	0.0353695347	1	astrocyte development nf1
GO:0051716	0.0048000000	0.0368992183	16	cellular response to stimulus wdtc1,vil1,ptpn9,itpkb,neil1,nf1,trim24,creb3l2,fshr,rnf139,mapt,plekha1,flt1,laptm5,pde6b,pik3c3
GO:0007187	0.0054400000	0.0418448148	1	G-protein coupled receptor signaling pathway, coupled to cyclic nucleotide second
GO:0048255	0.0058800000	0.0453040579	1	mRNA stabilization slc11a1
GO:0048872	0.0059300000	0.0456368662	2	homeostasis of number of cells itpkb,rassf2
GO:0031952	0.0061300000	0.0470832527	1	regulation of protein autophosphorylation rassf2

## Sheet: Feuil2
	Biological Processes for enriched GO categories
Term ID	Name	Frequency	Uniqueness	Dispensability
GO:0008152	metabolic process	62.634%	1.00	0.00
GO:0009987	cellular process	79.110%	1.00	0.00
GO:0018065	protein-cofactor linkage	0.130%	1.00	0.00
GO:0022414	reproductive process	0.747%	0.97	0.00
GO:0060674	placenta blood vessel development	0.005%	0.86	0.65
GO:0022602	ovulation cycle process	0.006%	0.90	0.66
GO:0009566	fertilization	0.049%	0.97	0.77
GO:0022412	cellular process involved in reproduction in multicellular organism	0.117%	0.88	0.83
GO:0060716	labyrinthine layer blood vessel development	0.003%	0.86	0.83
GO:0048608	reproductive structure development	0.141%	0.84	0.84
GO:0007292	female gamete generation	0.054%	0.89	0.87
GO:0003006	developmental process involved in reproduction	0.302%	0.87	0.90
GO:0008406	gonad development	0.036%	0.85	0.90
GO:0007283	spermatogenesis	0.099%	0.86	0.90
GO:0042699	follicle-stimulating hormone signaling pathway	0.001%	0.74	0.91
GO:0007281	germ cell development	0.083%	0.84	0.91
GO:0007286	spermatid development	0.033%	0.85	0.91
GO:0001553	luteinization	0.002%	0.87	0.91
GO:0007276	gamete generation	0.171%	0.88	0.94
GO:0048232	male gamete generation	0.114%	0.88	0.95
GO:0008585	female gonad development	0.016%	0.86	0.95
GO:0008584	male gonad development	0.019%	0.85	0.96
GO:0048609	multicellular organismal reproductive process	0.196%	0.88	0.98
GO:0030799	regulation of cyclic nucleotide metabolic process	0.130%	1.00	0.00
GO:0030801	positive regulation of cyclic nucleotide metabolic process	0.130%	1.00	0.00
GO:0030802	regulation of cyclic nucleotide biosynthetic process	0.130%	1.00	0.00
GO:0030804	positive regulation of cyclic nucleotide biosynthetic process	0.130%	1.00	0.00
GO:0030814	regulation of cAMP metabolic process	0.130%	1.00	0.00
GO:0030816	positive regulation of cAMP metabolic process	0.130%	1.00	0.00
GO:0030817	regulation of cAMP biosynthetic process	0.130%	1.00	0.00
GO:0030819	positive regulation of cAMP biosynthetic process	0.130%	1.00	0.00
GO:0032502	developmental process	2.266%	1.00	0.00
GO:0048511	rhythmic process	0.096%	1.00	0.00
GO:0050896	response to stimulus	12.913%	1.00	0.00
GO:0051436	negative regulation of ubiquitin-protein ligase activity involved in mitotic cell cycle	0.130%	1.00	0.00
GO:0051437	positive regulation of ubiquitin-protein ligase activity involved in regulation of mitotic cell cycle transition	0.130%	1.00	0.00
GO:0051439	regulation of ubiquitin-protein ligase activity involved in mitotic cell cycle	0.130%	1.00	0.00
GO:0055114	oxidation-reduction process	0.130%	1.00	0.00
GO:0065007	biological regulation	22.821%	1.00	0.00
GO:0070986	left/right axis specification	0.003%	0.88	0.00
GO:0060831	smoothened signaling pathway involved in dorsal/ventral neural tube patterning	0.001%	0.73	0.63
GO:0001842	neural fold formation	0.001%	0.87	0.70
GO:0009953	dorsal/ventral pattern formation	0.029%	0.87	0.73
GO:0065001	specification of axis polarity	0.003%	0.88	0.79
GO:0009798	axis specification	0.025%	0.87	0.80
GO:0007368	determination of left/right symmetry	0.039%	0.87	0.82
GO:0009799	specification of symmetry	0.042%	0.86	0.84
GO:0001947	heart looping	0.018%	0.84	0.94
GO:0003143	embryonic heart tube morphogenesis	0.021%	0.85	0.97
GO:0009855	determination of bilateral symmetry	0.042%	0.86	0.99
GO:1903509	liposaccharide metabolic process	0.495%	0.92	0.00
GO:0008202	steroid metabolic process	0.207%	0.92	0.53
GO:0046488	phosphatidylinositol metabolic process	0.395%	0.90	0.56
GO:0044242	cellular lipid catabolic process	0.220%	0.89	0.57
GO:1901137	carbohydrate derivative biosynthetic process	4.727%	0.94	0.59
GO:0006643	membrane lipid metabolic process	0.487%	0.92	0.61
GO:0006707	cholesterol catabolic process	0.004%	0.88	0.64
GO:0044255	cellular lipid metabolic process	3.232%	0.91	0.69
GO:0008300	isoprenoid catabolic process	0.014%	0.91	0.69
GO:0016042	lipid catabolic process	0.536%	0.90	0.70
GO:0006720	isoprenoid metabolic process	0.540%	0.92	0.70
GO:0006721	terpenoid metabolic process	0.326%	0.92	0.71
GO:0046486	glycerolipid metabolic process	0.721%	0.92	0.72
GO:0019432	triglyceride biosynthetic process	0.035%	0.92	0.73
GO:0001523	retinoid metabolic process	0.021%	0.93	0.73
GO:0030149	sphingolipid catabolic process	0.032%	0.89	0.73
GO:0016101	diterpenoid metabolic process	0.028%	0.93	0.75
GO:0006684	sphingomyelin metabolic process	0.009%	0.91	0.75
GO:0046466	membrane lipid catabolic process	0.034%	0.90	0.76
GO:0009247	glycolipid biosynthetic process	0.344%	0.90	0.78
GO:0016108	tetraterpenoid metabolic process	0.048%	0.93	0.78
GO:0016116	carotenoid metabolic process	0.048%	0.93	0.78
GO:0009395	phospholipid catabolic process	0.052%	0.89	0.78
GO:0008610	lipid biosynthetic process	2.656%	0.91	0.86
GO:0016122	xanthophyll metabolic process	0.004%	0.94	0.86
GO:0042574	retinal metabolic process	0.003%	0.94	0.87
GO:0042573	retinoic acid metabolic process	0.006%	0.79	0.90
GO:0006685	sphingomyelin catabolic process	0.007%	0.89	0.91
GO:0006506	GPI anchor biosynthetic process	0.153%	0.87	0.92
GO:0006505	GPI anchor metabolic process	0.154%	0.90	0.92
GO:0046474	glycerophospholipid biosynthetic process	0.533%	0.89	0.93
GO:0006664	glycolipid metabolic process	0.360%	0.91	0.94
GO:0006661	phosphatidylinositol biosynthetic process	0.333%	0.90	0.94
GO:0045017	glycerolipid biosynthetic process	0.570%	0.90	0.94
GO:0046460	neutral lipid biosynthetic process	0.037%	0.92	0.95
GO:0016127	sterol catabolic process	0.004%	0.89	0.95
GO:0006641	triglyceride metabolic process	0.048%	0.93	0.97
GO:0006639	acylglycerol metabolic process	0.054%	0.93	0.99
GO:0046463	acylglycerol biosynthetic process	0.037%	0.92	1.00
GO:1990830	cellular response to leukemia inhibitory factor	0.017%	0.93	0.00
GO:0071371	cellular response to gonadotropin stimulus	0.002%	0.94	0.50
GO:0034698	response to gonadotropin	0.002%	0.94	0.51
GO:1990090	cellular response to nerve growth factor stimulus	0.003%	0.93	0.52
GO:0071396	cellular response to lipid	0.129%	0.92	0.65
GO:0035728	response to hepatocyte growth factor	0.003%	0.94	0.65
GO:0035729	cellular response to hepatocyte growth factor stimulus	0.003%	0.94	0.65
GO:1990089	response to nerve growth factor	0.003%	0.94	0.65
GO:0071495	cellular response to endogenous stimulus	0.427%	0.94	0.66
GO:0030968	endoplasmic reticulum unfolded protein response	0.025%	0.81	0.66
GO:0060337	type I interferon signaling pathway	0.002%	0.81	0.67
GO:0071391	cellular response to estrogen stimulus	0.006%	0.93	0.68
GO:0035456	response to interferon-beta	0.005%	0.94	0.68
GO:0043627	response to estrogen	0.010%	0.94	0.71
GO:1990823	response to leukemia inhibitory factor	0.017%	0.94	0.73
GO:0030521	androgen receptor signaling pathway	0.003%	0.83	0.73
GO:0032869	cellular response to insulin stimulus	0.027%	0.93	0.76
GO:0071363	cellular response to growth factor stimulus	0.109%	0.92	0.79
GO:0038084	vascular endothelial growth factor signaling pathway	0.008%	0.81	0.84
GO:0035924	cellular response to vascular endothelial growth factor stimulus	0.012%	0.93	0.86
GO:0071383	cellular response to steroid hormone stimulus	0.041%	0.92	0.86
GO:0048545	response to steroid hormone	0.048%	0.93	0.88
GO:0030518	intracellular steroid hormone receptor signaling pathway	0.010%	0.82	0.90
GO:0008543	fibroblast growth factor receptor signaling pathway	0.028%	0.80	0.90
GO:0032870	cellular response to hormone stimulus	0.267%	0.92	0.91
GO:1990416	cellular response to brain-derived neurotrophic factor stimulus	0.001%	0.94	0.92
GO:0009725	response to hormone	0.379%	0.92	0.94
GO:0071372	cellular response to follicle-stimulating hormone stimulus	0.001%	0.94	0.94
GO:0032354	response to follicle-stimulating hormone	0.001%	0.94	0.96
GO:2001014	regulation of skeletal muscle cell differentiation	0.004%	0.85	0.00
GO:2000736	regulation of stem cell differentiation	0.012%	0.84	0.60
GO:2000737	negative regulation of stem cell differentiation	0.004%	0.81	0.61
GO:0051150	regulation of smooth muscle cell differentiation	0.005%	0.84	0.61
GO:1902725	negative regulation of satellite cell differentiation	0.001%	0.82	0.63
GO:0048715	negative regulation of oligodendrocyte differentiation	0.002%	0.70	0.64
GO:0051147	regulation of muscle cell differentiation	0.021%	0.83	0.66
GO:0010717	regulation of epithelial to mesenchymal transition	0.016%	0.84	0.68
GO:0010719	negative regulation of epithelial to mesenchymal transition	0.006%	0.80	0.68
GO:0045773	positive regulation of axon extension	0.005%	0.63	0.71
GO:0001818	negative regulation of cytokine production	0.042%	0.78	0.72
GO:0051152	positive regulation of smooth muscle cell differentiation	0.002%	0.81	0.81
GO:0051149	positive regulation of muscle cell differentiation	0.011%	0.79	0.89
GO:2001015	negative regulation of skeletal muscle cell differentiation	0.001%	0.82	0.91
GO:1902988	neurofibrillary tangle assembly	0.000%	0.97	0.00
GO:0034113	heterotypic cell-cell adhesion	0.004%	1.00	0.01
GO:0009988	cell-cell recognition	0.013%	0.99	0.01
GO:0001771	immunological synapse formation	0.002%	0.97	0.70
GO:0061351	neural precursor cell proliferation	0.015%	0.99	0.01
GO:0035726	common myeloid progenitor cell proliferation	0.001%	0.99	0.67
GO:1990542	mitochondrial transmembrane transport	0.133%	0.97	0.01
GO:0036444	calcium import into the mitochondrion	0.005%	0.97	0.75
GO:0045103	intermediate filament-based process	0.026%	0.99	0.01
GO:0061077	chaperone-mediated protein folding	0.051%	0.99	0.01
GO:0051085	chaperone cofactor-dependent protein refolding	0.020%	0.99	0.58
GO:0006458	'de novo' protein folding	0.035%	0.99	0.60
GO:0051084	'de novo' posttranslational protein folding	0.021%	0.99	0.94
GO:0019835	cytolysis	0.061%	0.99	0.01
GO:0051301	cell division	1.474%	0.99	0.01
GO:0012501	programmed cell death	0.248%	0.99	0.01
GO:0007059	chromosome segregation	0.440%	0.99	0.01
GO:0022402	cell cycle process	0.856%	0.99	0.01
GO:0000086	G2/M transition of mitotic cell cycle	0.012%	0.99	0.58
GO:0044770	cell cycle phase transition	0.056%	0.99	0.65
GO:1903047	mitotic cell cycle process	0.349%	0.98	0.76
GO:0044839	cell cycle G2/M phase transition	0.013%	0.99	0.83
GO:0000082	G1/S transition of mitotic cell cycle	0.028%	0.98	0.87
GO:0044843	cell cycle G1/S phase transition	0.028%	0.98	0.91
GO:0044772	mitotic cell cycle phase transition	0.054%	0.98	0.95
GO:0045730	respiratory burst	0.004%	0.99	0.02
GO:0006121	mitochondrial electron transport, succinate to ubiquinone	0.007%	0.98	0.02
GO:0032259	methylation	3.296%	0.98	0.04
GO:1902652	secondary alcohol metabolic process	0.097%	0.94	0.04
GO:0032959	inositol trisphosphate biosynthetic process	0.000%	0.94	0.53
GO:0032957	inositol trisphosphate metabolic process	0.008%	0.93	0.62
GO:1901617	organic hydroxy compound biosynthetic process	0.392%	0.94	0.74
GO:0046173	polyol biosynthetic process	0.101%	0.93	0.74
GO:0016125	sterol metabolic process	0.124%	0.90	0.75
GO:0006706	steroid catabolic process	0.007%	0.90	0.76
GO:0008206	bile acid metabolic process	0.007%	0.90	0.76
GO:0006020	inositol metabolic process	0.065%	0.92	0.77
GO:0046164	alcohol catabolic process	0.233%	0.90	0.79
GO:1901616	organic hydroxy compound catabolic process	0.262%	0.92	0.80
GO:0006071	glycerol metabolic process	0.153%	0.91	0.82
GO:0019310	inositol catabolic process	0.033%	0.90	0.84
GO:0019400	alditol metabolic process	0.168%	0.91	0.85
GO:0032958	inositol phosphate biosynthetic process	0.024%	0.92	0.85
GO:0008203	cholesterol metabolic process	0.040%	0.89	0.85
GO:0006066	alcohol metabolic process	0.591%	0.93	0.86
GO:0019751	polyol metabolic process	0.418%	0.93	0.88
GO:0006694	steroid biosynthetic process	0.134%	0.90	0.93
GO:1901615	organic hydroxy compound metabolic process	0.975%	0.98	0.05
GO:0046434	organophosphate catabolic process	0.506%	0.92	0.05
GO:0044282	small molecule catabolic process	1.664%	0.92	0.57
GO:0046395	carboxylic acid catabolic process	1.074%	0.90	0.62
GO:0016052	carbohydrate catabolic process	1.344%	0.91	0.63
GO:0009972	cytidine deamination	0.029%	0.89	0.64
GO:0044265	cellular macromolecule catabolic process	1.526%	0.90	0.71
GO:0044248	cellular catabolic process	4.061%	0.92	0.73
GO:0010498	proteasomal protein catabolic process	0.311%	0.90	0.75
GO:0009057	macromolecule catabolic process	2.208%	0.92	0.76
GO:0043632	modification-dependent macromolecule catabolic process	0.715%	0.91	0.82
GO:0030163	protein catabolic process	1.027%	0.90	0.85
GO:0072329	monocarboxylic acid catabolic process	0.309%	0.91	0.87
GO:1901575	organic substance catabolic process	5.440%	0.92	0.87
GO:0006511	ubiquitin-dependent protein catabolic process	0.662%	0.89	0.88
GO:0016054	organic acid catabolic process	1.096%	0.90	0.89
GO:0043161	proteasome-mediated ubiquitin-dependent protein catabolic process	0.268%	0.90	0.90
GO:0051603	proteolysis involved in cellular protein catabolic process	0.841%	0.89	0.97
GO:0019941	modification-dependent protein catabolic process	0.704%	0.89	0.98
GO:0046133	pyrimidine ribonucleoside catabolic process	0.030%	0.89	1.00
GO:0006216	cytidine catabolic process	0.030%	0.89	1.00
GO:0046087	cytidine metabolic process	0.030%	0.92	1.00
GO:0043094	cellular metabolic compound salvage	0.347%	0.97	0.06
GO:0006081	cellular aldehyde metabolic process	0.436%	0.97	0.06
GO:0090501	RNA phosphodiester bond hydrolysis	0.873%	0.92	0.07
GO:0016072	rRNA metabolic process	1.115%	0.92	0.50
GO:0002943	tRNA dihydrouridine synthesis	0.074%	0.92	0.54
GO:0006418	tRNA aminoacylation for protein translation	1.042%	0.88	0.70
GO:0006428	isoleucyl-tRNA aminoacylation	0.048%	0.91	0.74
GO:0006399	tRNA metabolic process	2.675%	0.91	0.78
GO:0043039	tRNA aminoacylation	1.068%	0.90	0.99
GO:0045342	MHC class II biosynthetic process	0.000%	0.97	0.08
GO:0044262	cellular carbohydrate metabolic process	1.582%	0.94	0.08
GO:0046835	carbohydrate phosphorylation	0.281%	0.93	0.53
GO:0009311	oligosaccharide metabolic process	0.367%	0.95	0.54
GO:0019318	hexose metabolic process	0.714%	0.93	0.58
GO:0005996	monosaccharide metabolic process	0.947%	0.93	0.60
GO:0044247	cellular polysaccharide catabolic process	0.131%	0.90	0.65
GO:0005982	starch metabolic process	0.023%	0.94	0.66
GO:0005983	starch catabolic process	0.003%	0.92	0.69
GO:0044275	cellular carbohydrate catabolic process	0.268%	0.91	0.69
GO:0006000	fructose metabolic process	0.024%	0.94	0.70
GO:0044042	glucan metabolic process	0.401%	0.94	0.73
GO:0019320	hexose catabolic process	0.065%	0.91	0.75
GO:0000272	polysaccharide catabolic process	0.453%	0.91	0.81
GO:0009251	glucan catabolic process	0.133%	0.91	0.81
GO:0006006	glucose metabolic process	0.424%	0.93	0.89
GO:0006073	cellular glucan metabolic process	0.399%	0.93	0.91
GO:0071704	organic substance metabolic process	55.166%	0.97	0.09
GO:0006629	lipid metabolic process	4.246%	0.97	0.10
GO:0009056	catabolic process	5.897%	0.98	0.10
GO:1901135	carbohydrate derivative metabolic process	7.137%	0.97	0.11
GO:0033633	negative regulation of cell-cell adhesion mediated by integrin	0.000%	0.85	0.11
GO:0060191	regulation of lipase activity	0.011%	0.86	0.12
GO:0052547	regulation of peptidase activity	0.272%	0.77	0.67
GO:0043086	negative regulation of catalytic activity	0.500%	0.83	0.69
GO:0010954	positive regulation of protein processing	0.006%	0.79	0.70
GO:0032268	regulation of cellular protein metabolic process	2.498%	0.76	0.74
GO:0030162	regulation of proteolysis	0.401%	0.80	0.77
GO:0031399	regulation of protein modification process	0.673%	0.78	0.82
GO:0051348	negative regulation of transferase activity	0.089%	0.84	0.83
GO:0006417	regulation of translation	1.514%	0.76	0.90
GO:0010951	negative regulation of endopeptidase activity	0.195%	0.73	0.91
GO:1903319	positive regulation of protein maturation	0.007%	0.80	0.93
GO:0052548	regulation of endopeptidase activity	0.228%	0.78	0.96
GO:0070613	regulation of protein processing	0.012%	0.83	0.96
GO:0010466	negative regulation of peptidase activity	0.196%	0.73	0.98
GO:0051899	membrane depolarization	0.005%	0.87	0.12
GO:0010917	negative regulation of mitochondrial membrane potential	0.001%	0.88	0.65
GO:0045837	negative regulation of membrane potential	0.002%	0.88	0.66
GO:0051881	regulation of mitochondrial membrane potential	0.012%	0.86	0.73
GO:2000377	regulation of reactive oxygen species metabolic process	0.022%	0.85	0.14
GO:0010528	regulation of transposition	0.006%	0.88	0.14
GO:0044281	small molecule metabolic process	15.889%	0.98	0.14
GO:0072091	regulation of stem cell proliferation	0.007%	0.87	0.15
GO:2000647	negative regulation of stem cell proliferation	0.001%	0.84	0.56
GO:0014857	regulation of skeletal muscle cell proliferation	0.003%	0.88	0.58
GO:1902723	negative regulation of skeletal muscle satellite cell proliferation	0.001%	0.84	0.59
GO:0010837	regulation of keratinocyte proliferation	0.006%	0.87	0.60
GO:2000178	negative regulation of neural precursor cell proliferation	0.004%	0.83	0.62
GO:0048147	negative regulation of fibroblast proliferation	0.004%	0.83	0.66
GO:0008285	negative regulation of cell population proliferation	0.123%	0.80	0.72
GO:0007406	negative regulation of neuroblast proliferation	0.001%	0.70	0.82
GO:0014859	negative regulation of skeletal muscle cell proliferation	0.001%	0.84	0.91
GO:0014842	regulation of skeletal muscle satellite cell proliferation	0.002%	0.88	0.95
GO:1903608	protein localization to cytoplasmic stress granule	0.001%	0.96	0.15
GO:1904035	regulation of epithelial cell apoptotic process	0.012%	0.86	0.15
GO:0033033	negative regulation of myeloid cell apoptotic process	0.002%	0.84	0.58
GO:0033032	regulation of myeloid cell apoptotic process	0.004%	0.87	0.60
GO:1904037	positive regulation of epithelial cell apoptotic process	0.004%	0.83	0.60
GO:1901216	positive regulation of neuron death	0.009%	0.82	0.71
GO:0060548	negative regulation of cell death	0.183%	0.79	0.73
GO:0033030	negative regulation of neutrophil apoptotic process	0.000%	0.83	0.85
GO:0033029	regulation of neutrophil apoptotic process	0.001%	0.85	0.91
GO:0042981	regulation of apoptotic process	0.320%	0.83	0.93
GO:0043066	negative regulation of apoptotic process	0.162%	0.79	0.93
GO:0043067	regulation of programmed cell death	0.332%	0.83	0.98
GO:0043069	negative regulation of programmed cell death	0.167%	0.79	0.98
GO:0070647	protein modification by small protein conjugation or removal	1.191%	0.93	0.15
GO:0018193	peptidyl-amino acid modification	2.741%	0.92	0.55
GO:0006468	protein phosphorylation	4.240%	0.90	0.65
GO:0006464	cellular protein modification process	8.917%	0.91	0.79
GO:0036211	protein modification process	8.917%	0.92	0.81
GO:0009308	amine metabolic process	0.575%	0.96	0.16
GO:0046483	heterocycle metabolic process	21.847%	0.95	0.17
GO:1901360	organic cyclic compound metabolic process	22.607%	0.96	0.17
GO:0097529	myeloid leukocyte migration	0.019%	0.94	0.17
GO:0045087	innate immune response	0.135%	0.93	0.62
GO:0006959	humoral immune response	0.043%	0.94	0.69
GO:0060326	cell chemotaxis	0.058%	0.90	0.77
GO:0002548	monocyte chemotaxis	0.004%	0.90	0.84
GO:0030595	leukocyte chemotaxis	0.024%	0.89	0.93
GO:0006575	cellular modified amino acid metabolic process	1.182%	0.95	0.17
GO:0009058	biosynthetic process	24.708%	0.97	0.18
GO:0072583	clathrin-dependent endocytosis	0.027%	0.97	0.18
GO:0048193	Golgi vesicle transport	0.366%	0.96	0.61
GO:2000257	regulation of protein activation cascade	0.002%	0.82	0.18
GO:0006793	phosphorus metabolic process	14.335%	0.96	0.19
GO:0072376	protein activation cascade	0.004%	0.93	0.19
GO:0006349	regulation of gene expression by genetic imprinting	0.004%	0.83	0.19
GO:0065008	regulation of biological quality	2.967%	0.83	0.19
GO:0071514	genetic imprinting	0.005%	0.83	0.19
GO:0006576	cellular biogenic amine metabolic process	0.470%	0.95	0.19
GO:0042439	ethanolamine-containing compound metabolic process	0.005%	0.93	0.69
GO:0044106	cellular amine metabolic process	0.480%	0.95	0.96
GO:2000379	positive regulation of reactive oxygen species metabolic process	0.009%	0.81	0.20
GO:0032930	positive regulation of superoxide anion generation	0.002%	0.82	0.83
GO:0090322	regulation of superoxide metabolic process	0.003%	0.86	0.86
GO:0032928	regulation of superoxide anion generation	0.002%	0.86	0.96
GO:0048009	insulin-like growth factor receptor signaling pathway	0.003%	0.84	0.20
GO:0038168	epidermal growth factor receptor signaling pathway via I-kappaB kinase/NF-kappaB cascade	0.000%	0.86	0.55
GO:0036323	vascular endothelial growth factor receptor-1 signaling pathway	0.000%	0.86	0.56
GO:0038167	epidermal growth factor receptor signaling pathway via positive regulation of NF-kappaB transcription factor activity	0.000%	0.86	0.71
GO:1903725	regulation of phospholipid metabolic process	0.011%	0.84	0.21
GO:1900544	positive regulation of purine nucleotide metabolic process	0.009%	0.79	0.54
GO:0031954	positive regulation of protein autophosphorylation	0.004%	0.79	0.62
GO:1903727	positive regulation of phospholipid metabolic process	0.004%	0.80	0.74
GO:0010565	regulation of cellular ketone metabolic process	0.053%	0.83	0.81
GO:0043552	positive regulation of phosphatidylinositol 3-kinase activity	0.004%	0.78	0.81
GO:0046890	regulation of lipid biosynthetic process	0.050%	0.83	0.85
GO:0042304	regulation of fatty acid biosynthetic process	0.013%	0.83	0.86
GO:0051055	negative regulation of lipid biosynthetic process	0.017%	0.80	0.87
GO:0019217	regulation of fatty acid metabolic process	0.023%	0.83	0.88
GO:0090218	positive regulation of lipid kinase activity	0.006%	0.78	0.89
GO:0045833	negative regulation of lipid metabolic process	0.024%	0.80	0.89
GO:0045834	positive regulation of lipid metabolic process	0.029%	0.79	0.90
GO:0045717	negative regulation of fatty acid biosynthetic process	0.007%	0.80	0.91
GO:0045981	positive regulation of nucleotide metabolic process	0.009%	0.79	0.92
GO:1900371	regulation of purine nucleotide biosynthetic process	0.009%	0.84	0.93
GO:0045922	negative regulation of fatty acid metabolic process	0.009%	0.80	0.93
GO:0030808	regulation of nucleotide biosynthetic process	0.010%	0.84	0.93
GO:0043551	regulation of phosphatidylinositol 3-kinase activity	0.012%	0.83	0.93
GO:1900373	positive regulation of purine nucleotide biosynthetic process	0.005%	0.80	0.97
GO:0030810	positive regulation of nucleotide biosynthetic process	0.006%	0.80	0.97
GO:0043170	macromolecule metabolic process	34.507%	0.96	0.21
GO:0051983	regulation of chromosome segregation	0.076%	0.86	0.21
GO:0072348	sulfur compound transport	0.254%	0.98	0.21
GO:0051302	regulation of cell division	0.085%	0.86	0.22
GO:0010216	maintenance of DNA methylation	0.002%	0.95	0.22
GO:0006662	glycerol ether metabolic process	0.087%	0.96	0.22
GO:0046485	ether lipid metabolic process	0.006%	0.92	0.83
GO:0018904	ether metabolic process	0.090%	0.96	0.22
GO:0006839	mitochondrial transport	0.212%	0.98	0.22
GO:0034641	cellular nitrogen compound metabolic process	26.444%	0.95	0.23
GO:0006725	cellular aromatic compound metabolic process	21.889%	0.95	0.23
GO:0044260	cellular macromolecule metabolic process	25.538%	0.93	0.24
GO:0042149	cellular response to glucose starvation	0.014%	0.94	0.24
GO:0002682	regulation of immune system process	0.288%	0.85	0.24
GO:0042127	regulation of cell population proliferation	0.296%	0.85	0.24
GO:1902896	terminal web assembly	0.001%	0.96	0.24
GO:0051014	actin filament severing	0.013%	0.99	0.53
GO:0010941	regulation of cell death	0.357%	0.84	0.25
GO:0010564	regulation of cell cycle process	0.361%	0.84	0.25
GO:0070602	regulation of centromeric sister chromatid cohesion	0.001%	0.86	0.58
GO:0007063	regulation of sister chromatid cohesion	0.007%	0.85	0.67
GO:0030071	regulation of mitotic metaphase/anaphase transition	0.066%	0.82	0.79
GO:0007096	regulation of exit from mitosis	0.018%	0.86	0.81
GO:0007088	regulation of mitotic nuclear division	0.062%	0.83	0.84
GO:0033045	regulation of sister chromatid segregation	0.070%	0.82	0.98
GO:1902099	regulation of metaphase/anaphase transition of cell cycle	0.067%	0.82	0.99
GO:0006807	nitrogen compound metabolic process	45.593%	0.97	0.25
GO:0009628	response to abiotic stimulus	0.598%	0.95	0.26
GO:0051726	regulation of cell cycle	0.598%	0.84	0.26
GO:2000142	regulation of DNA-templated transcription, initiation	0.583%	0.81	0.27
GO:0072330	monocarboxylic acid biosynthetic process	1.037%	0.92	0.27
GO:0097435	supramolecular fiber organization	0.313%	0.95	0.27
GO:0044238	primary metabolic process	49.956%	0.97	0.27
GO:0030091	protein repair	0.074%	0.95	0.28
GO:0044030	regulation of DNA methylation	0.006%	0.86	0.28
GO:0044026	DNA hypermethylation	0.001%	0.87	0.59
GO:1903825	organic acid transmembrane transport	0.464%	0.96	0.28
GO:0015809	arginine transport	0.007%	0.97	0.62
GO:0015802	basic amino acid transport	0.015%	0.97	0.65
GO:0015804	neutral amino acid transport	0.074%	0.97	0.74
GO:0003333	amino acid transmembrane transport	0.342%	0.96	0.84
GO:0097638	L-arginine import across plasma membrane	0.001%	0.96	0.84
GO:1902023	L-arginine transport	0.003%	0.97	0.89
GO:0044237	cellular metabolic process	51.477%	0.96	0.28
GO:1902358	sulfate transmembrane transport	0.153%	0.96	0.28
GO:0071421	manganese ion transmembrane transport	0.047%	0.97	0.51
GO:0015707	nitrite transport	0.007%	0.97	0.58
GO:0070574	cadmium ion transmembrane transport	0.004%	0.97	0.59
GO:0015691	cadmium ion transport	0.004%	0.97	0.59
GO:0006828	manganese ion transport	0.049%	0.97	0.69
GO:0008272	sulfate transport	0.153%	0.97	0.92
GO:0072521	purine-containing compound metabolic process	2.687%	0.93	0.28
GO:1990000	amyloid fibril formation	0.002%	0.93	0.29
GO:0031122	cytoplasmic microtubule organization	0.035%	0.95	0.61
GO:0030522	intracellular receptor signaling pathway	0.063%	0.82	0.29
GO:0019216	regulation of lipid metabolic process	0.084%	0.84	0.30
GO:0070841	inclusion body assembly	0.001%	0.96	0.30
GO:0097061	dendritic spine organization	0.004%	0.96	0.30
GO:0032528	microvillus organization	0.002%	0.96	0.54
GO:0060996	dendritic spine development	0.004%	0.84	0.56
GO:0042552	myelination	0.023%	0.86	0.56
GO:0030032	lamellipodium assembly	0.006%	0.95	0.57
GO:0021602	cranial nerve morphogenesis	0.006%	0.87	0.57
GO:0097581	lamellipodium organization	0.007%	0.95	0.58
GO:0031529	ruffle organization	0.007%	0.95	0.59
GO:0035845	photoreceptor cell outer segment organization	0.005%	0.84	0.60
GO:0048858	cell projection morphogenesis	0.139%	0.83	0.62
GO:0007272	ensheathment of neurons	0.024%	0.86	0.62
GO:0048469	cell maturation	0.042%	0.88	0.63
GO:0048598	embryonic morphogenesis	0.164%	0.85	0.72
GO:0035239	tube morphogenesis	0.169%	0.85	0.74
GO:0032989	cellular component morphogenesis	0.178%	0.83	0.74
GO:0042733	embryonic digit morphogenesis	0.011%	0.87	0.75
GO:0016331	morphogenesis of embryonic epithelium	0.034%	0.85	0.81
GO:0030031	cell projection assembly	0.328%	0.94	0.81
GO:0060271	cilium assembly	0.139%	0.94	0.81
GO:0030154	cell differentiation	1.023%	0.85	0.83
GO:0045162	clustering of voltage-gated sodium channels	0.004%	0.84	0.84
GO:0001556	oocyte maturation	0.004%	0.86	0.84
GO:0044782	cilium organization	0.157%	0.94	0.86
GO:0021631	optic nerve morphogenesis	0.002%	0.88	0.87
GO:0048699	generation of neurons	0.323%	0.83	0.88
GO:0043009	chordate embryonic development	0.145%	0.85	0.90
GO:0001525	angiogenesis	0.072%	0.85	0.90
GO:0009792	embryo development ending in birth or egg hatching	0.157%	0.85	0.90
GO:0060562	epithelial tube morphogenesis	0.082%	0.85	0.91
GO:0022008	neurogenesis	0.356%	0.83	0.91
GO:0048468	cell development	0.486%	0.86	0.91
GO:0045161	neuronal ion channel clustering	0.004%	0.84	0.91
GO:0001701	in utero embryonic development	0.059%	0.86	0.92
GO:0060997	dendritic spine morphogenesis	0.003%	0.84	0.95
GO:0048514	blood vessel morphogenesis	0.096%	0.85	0.95
GO:0032990	cell part morphogenesis	0.143%	0.83	0.96
GO:0008366	axon ensheathment	0.024%	0.86	1.00
GO:0040029	regulation of gene expression, epigenetic	0.068%	0.84	0.30
GO:0007193	adenylate cyclase-inhibiting G protein-coupled receptor signaling pathway	0.016%	0.83	0.31
GO:0007189	adenylate cyclase-activating G protein-coupled receptor signaling pathway	0.028%	0.83	0.88
GO:0018293	protein-FAD linkage	0.005%	0.95	0.31
GO:0032632	interleukin-3 production	0.000%	0.90	0.31
GO:0032623	interleukin-2 production	0.000%	0.90	0.84
GO:0072522	purine-containing compound biosynthetic process	1.780%	0.92	0.31
GO:0006351	transcription, DNA-templated	2.005%	0.90	0.56
GO:0006369	termination of RNA polymerase II transcription	0.010%	0.93	0.58
GO:0034645	cellular macromolecule biosynthetic process	11.134%	0.91	0.63
GO:0032774	RNA biosynthetic process	2.234%	0.90	0.65
GO:0043101	purine-containing compound salvage	0.170%	0.93	0.68
GO:0034654	nucleobase-containing compound biosynthetic process	6.681%	0.91	0.68
GO:0006144	purine nucleobase metabolic process	0.221%	0.92	0.69
GO:0006353	DNA-templated transcription, termination	0.197%	0.92	0.75
GO:0006366	transcription by RNA polymerase II	0.219%	0.92	0.76
GO:0097659	nucleic acid-templated transcription	2.031%	0.90	0.95
GO:0043603	cellular amide metabolic process	6.951%	0.94	0.31
GO:0016254	preassembly of GPI anchor in ER membrane	0.000%	0.91	0.31
GO:0002224	toll-like receptor signaling pathway	0.028%	0.83	0.32
GO:0034162	toll-like receptor 9 signaling pathway	0.001%	0.85	0.83
GO:0048519	negative regulation of biological process	2.524%	0.82	0.32
GO:0071705	nitrogen compound transport	4.575%	0.97	0.32
GO:0010288	response to lead ion	0.001%	0.96	0.32
GO:0050684	regulation of mRNA processing	0.052%	0.84	0.32
GO:0048024	regulation of mRNA splicing, via spliceosome	0.033%	0.84	0.83
GO:0043488	regulation of mRNA stability	0.102%	0.79	0.90
GO:0009894	regulation of catabolic process	0.358%	0.82	0.33
GO:0043484	regulation of RNA splicing	0.057%	0.84	0.33
GO:0032536	regulation of cell projection size	0.002%	0.85	0.33
GO:0051352	negative regulation of ligase activity	0.000%	0.89	0.33
GO:0051351	positive regulation of ligase activity	0.003%	0.87	0.85
GO:0019722	calcium-mediated signaling	0.057%	0.82	0.33
GO:0071108	protein K48-linked deubiquitination	0.022%	0.94	0.34
GO:0035871	protein K11-linked deubiquitination	0.003%	0.95	0.64
GO:0050892	intestinal absorption	0.004%	0.89	0.34
GO:0007611	learning or memory	0.039%	0.90	0.54
GO:0050890	cognition	0.046%	0.90	0.65
GO:0044245	polysaccharide digestion	0.000%	0.93	0.67
GO:0098597	observational learning	0.001%	0.91	0.79
GO:0001951	intestinal D-glucose absorption	0.001%	0.90	0.80
GO:0008542	visual learning	0.007%	0.86	0.88
GO:0008306	associative learning	0.013%	0.90	0.91
GO:0007612	learning	0.023%	0.90	0.95
GO:0006767	water-soluble vitamin metabolic process	1.329%	0.95	0.35
GO:0015939	pantothenate metabolic process	0.150%	0.93	0.79
GO:0042351	'de novo' GDP-L-fucose biosynthetic process	0.018%	0.92	0.35
GO:0046368	GDP-L-fucose metabolic process	0.019%	0.92	0.63
GO:0019673	GDP-mannose metabolic process	0.072%	0.92	0.68
GO:0009226	nucleotide-sugar biosynthetic process	0.325%	0.91	0.83
GO:0042350	GDP-L-fucose biosynthetic process	0.019%	0.92	0.99
GO:0051052	regulation of DNA metabolic process	0.157%	0.83	0.35
GO:0040030	regulation of molecular function, epigenetic	0.001%	0.89	0.36
GO:0006766	vitamin metabolic process	1.340%	0.95	0.36
GO:0014065	phosphatidylinositol 3-kinase signaling	0.009%	0.84	0.37
GO:0070839	metal ion export	0.018%	0.97	0.37
GO:0070121	Kupffer's vesicle development	0.005%	0.90	0.37
GO:0051646	mitochondrion localization	0.026%	0.96	0.38
GO:0046907	intracellular transport	1.822%	0.95	0.60
GO:0006896	Golgi to vacuole transport	0.015%	0.96	0.60
GO:0010970	transport along microtubule	0.053%	0.95	0.67
GO:0006891	intra-Golgi vesicle-mediated transport	0.044%	0.97	0.68
GO:0030705	cytoskeleton-dependent intracellular transport	0.071%	0.96	0.68
GO:0016482	cytosolic transport	0.104%	0.96	0.71
GO:0048311	mitochondrion distribution	0.019%	0.93	0.72
GO:0090160	Golgi to lysosome transport	0.003%	0.96	0.76
GO:0006888	endoplasmic reticulum to Golgi vesicle-mediated transport	0.170%	0.95	0.79
GO:0033365	protein localization to organelle	0.628%	0.95	0.81
GO:0072386	plus-end-directed organelle transport along microtubule	0.003%	0.95	0.83
GO:0019896	axonal transport of mitochondrion	0.002%	0.95	0.85
GO:0035735	intraciliary transport involved in cilium assembly	0.006%	0.91	0.86
GO:0008088	axo-dendritic transport	0.012%	0.95	0.89
GO:0048312	intracellular distribution of mitochondria	0.006%	0.93	0.90
GO:0072384	organelle transport along microtubule	0.018%	0.95	0.92
GO:0042073	intraciliary transport	0.029%	0.91	0.94
GO:0016485	protein processing	0.276%	0.94	0.38
GO:0097202	activation of cysteine-type endopeptidase activity	0.003%	0.75	0.65
GO:0060193	positive regulation of lipase activity	0.009%	0.86	0.65
GO:0031638	zymogen activation	0.010%	0.95	0.70
GO:0043281	regulation of cysteine-type endopeptidase activity involved in apoptotic process	0.037%	0.80	0.85
GO:0010863	positive regulation of phospholipase C activity	0.004%	0.86	0.94
GO:1900274	regulation of phospholipase C activity	0.004%	0.87	0.94
GO:0043280	positive regulation of cysteine-type endopeptidase activity involved in apoptotic process	0.022%	0.76	0.95
GO:0006919	activation of cysteine-type endopeptidase activity involved in apoptotic process	0.014%	0.77	0.96
GO:0010518	positive regulation of phospholipase activity	0.006%	0.86	0.96
GO:0010517	regulation of phospholipase activity	0.008%	0.86	0.97
GO:0046777	protein autophosphorylation	0.082%	0.93	0.38
GO:0048771	tissue remodeling	0.019%	0.91	0.38
GO:1901576	organic substance biosynthetic process	23.584%	0.94	0.38
GO:0019438	aromatic compound biosynthetic process	8.870%	0.93	0.54
GO:0018130	heterocycle biosynthetic process	9.214%	0.92	0.55
GO:1901362	organic cyclic compound biosynthetic process	9.746%	0.93	0.56
GO:0009059	macromolecule biosynthetic process	11.377%	0.93	0.58
GO:0006139	nucleobase-containing compound metabolic process	18.964%	0.91	0.59
GO:0044271	cellular nitrogen compound biosynthetic process	14.482%	0.92	0.62
GO:0090304	nucleic acid metabolic process	13.823%	0.91	0.65
GO:0044249	cellular biosynthetic process	23.054%	0.93	0.72
GO:0031497	chromatin assembly	0.115%	0.95	0.38
GO:0006333	chromatin assembly or disassembly	0.128%	0.95	0.72
GO:0016584	nucleosome positioning	0.008%	0.95	0.82
GO:0007032	endosome organization	0.015%	0.96	0.39
GO:0007029	endoplasmic reticulum organization	0.070%	0.95	0.75
GO:0050803	regulation of synapse structure or activity	0.044%	0.85	0.39
GO:0050801	ion homeostasis	0.493%	0.82	0.52
GO:0031647	regulation of protein stability	0.068%	0.85	0.54
GO:0043487	regulation of RNA stability	0.105%	0.79	0.56
GO:0042391	regulation of membrane potential	0.105%	0.85	0.56
GO:0042445	hormone metabolic process	0.115%	0.83	0.57
GO:0006876	cellular cadmium ion homeostasis	0.001%	0.88	0.59
GO:0010817	regulation of hormone levels	0.186%	0.84	0.59
GO:0055073	cadmium ion homeostasis	0.001%	0.88	0.60
GO:0051481	negative regulation of cytosolic calcium ion concentration	0.001%	0.87	0.61
GO:0060586	multicellular organismal iron ion homeostasis	0.002%	0.80	0.62
GO:0051561	positive regulation of mitochondrial calcium ion concentration	0.002%	0.87	0.63
GO:0002262	myeloid cell homeostasis	0.032%	0.83	0.68
GO:0007035	vacuolar acidification	0.011%	0.86	0.70
GO:0008209	androgen metabolic process	0.004%	0.81	0.74
GO:0008207	C21-steroid hormone metabolic process	0.004%	0.81	0.74
GO:0008210	estrogen metabolic process	0.005%	0.80	0.76
GO:0055074	calcium ion homeostasis	0.114%	0.84	0.84
GO:0072507	divalent inorganic cation homeostasis	0.126%	0.84	0.84
GO:0042176	regulation of protein catabolic process	0.160%	0.80	0.84
GO:1903362	regulation of cellular protein catabolic process	0.115%	0.80	0.85
GO:0032436	positive regulation of proteasomal ubiquitin-dependent protein catabolic process	0.026%	0.77	0.86
GO:0051560	mitochondrial calcium ion homeostasis	0.018%	0.85	0.87
GO:0048878	chemical homeostasis	0.617%	0.82	0.87
GO:2000058	regulation of ubiquitin-dependent protein catabolic process	0.044%	0.80	0.89
GO:0034754	cellular hormone metabolic process	0.086%	0.82	0.91
GO:0031329	regulation of cellular catabolic process	0.311%	0.81	0.92
GO:1901800	positive regulation of proteasomal protein catabolic process	0.081%	0.75	0.93
GO:0055065	metal ion homeostasis	0.369%	0.83	0.93
GO:0031331	positive regulation of cellular catabolic process	0.205%	0.76	0.94
GO:0045732	positive regulation of protein catabolic process	0.102%	0.76	0.94
GO:2000060	positive regulation of ubiquitin-dependent protein catabolic process	0.029%	0.77	0.94
GO:0009896	positive regulation of catabolic process	0.217%	0.76	0.94
GO:0032434	regulation of proteasomal ubiquitin-dependent protein catabolic process	0.039%	0.80	0.96
GO:0098771	inorganic ion homeostasis	0.479%	0.82	0.97
GO:1903364	positive regulation of cellular protein catabolic process	0.088%	0.75	0.97
GO:0061136	regulation of proteasomal protein catabolic process	0.103%	0.79	0.97
GO:0055080	cation homeostasis	0.441%	0.82	0.98
GO:1903050	regulation of proteolysis involved in cellular protein catabolic process	0.109%	0.79	0.99
GO:1903052	positive regulation of proteolysis involved in cellular protein catabolic process	0.084%	0.75	0.99
GO:0060343	trabecula formation	0.004%	0.87	0.39
GO:0060214	endocardium formation	0.001%	0.88	0.52
GO:0048557	embryonic digestive tract morphogenesis	0.004%	0.87	0.59
GO:0035844	cloaca development	0.002%	0.88	0.84
GO:0060347	heart trabecula formation	0.002%	0.87	0.91
GO:0006304	DNA modification	0.370%	0.92	0.39
GO:0043412	macromolecule modification	11.107%	0.95	0.39
GO:1903320	regulation of protein modification by small protein conjugation or removal	0.075%	0.81	0.39
GO:0090043	regulation of tubulin deacetylation	0.002%	0.84	0.55
GO:0090311	regulation of protein deacetylation	0.009%	0.83	0.60
GO:1903321	negative regulation of protein modification by small protein conjugation or removal	0.019%	0.78	0.63
GO:1901983	regulation of protein acetylation	0.025%	0.82	0.64
GO:0031056	regulation of histone modification	0.047%	0.79	0.67
GO:0033137	negative regulation of peptidyl-serine phosphorylation	0.005%	0.79	0.68
GO:0033235	positive regulation of protein sumoylation	0.003%	0.80	0.76
GO:0033233	regulation of protein sumoylation	0.006%	0.83	0.79
GO:1904428	negative regulation of tubulin deacetylation	0.001%	0.81	0.83
GO:0031398	positive regulation of protein ubiquitination	0.043%	0.77	0.88
GO:0031397	negative regulation of protein ubiquitination	0.017%	0.78	0.89
GO:0031060	regulation of histone methylation	0.019%	0.80	0.90
GO:0035065	regulation of histone acetylation	0.022%	0.79	0.91
GO:0051444	negative regulation of ubiquitin-protein transferase activity	0.004%	0.78	0.91
GO:1903322	positive regulation of protein modification by small protein conjugation or removal	0.049%	0.76	0.94
GO:0051443	positive regulation of ubiquitin-protein transferase activity	0.027%	0.75	0.95
GO:0031396	regulation of protein ubiquitination	0.064%	0.81	0.96
GO:2000756	regulation of peptidyl-lysine acetylation	0.023%	0.82	0.99
GO:0051340	regulation of ligase activity	0.003%	0.88	0.40
GO:0046849	bone remodeling	0.010%	0.91	0.40
GO:0007166	cell surface receptor signaling pathway	0.883%	0.78	0.41
GO:0007165	signal transduction	7.086%	0.74	0.66
GO:0006473	protein acetylation	0.170%	0.94	0.41
GO:0006475	internal protein amino acid acetylation	0.126%	0.94	0.95
GO:2000392	regulation of lamellipodium morphogenesis	0.002%	0.84	0.41
GO:1902275	regulation of chromatin organization	0.067%	0.83	0.50
GO:0090140	regulation of mitochondrial fission	0.005%	0.83	0.53
GO:0032532	regulation of microvillus length	0.001%	0.82	0.61
GO:0051783	regulation of nuclear division	0.074%	0.83	0.63
GO:0032530	regulation of microvillus organization	0.002%	0.86	0.64
GO:0051016	barbed-end actin filament capping	0.022%	0.74	0.66
GO:0010821	regulation of mitochondrion organization	0.026%	0.84	0.67
GO:0031110	regulation of microtubule polymerization or depolymerization	0.038%	0.83	0.71
GO:0033044	regulation of chromosome organization	0.141%	0.82	0.75
GO:0090258	negative regulation of mitochondrial fission	0.001%	0.81	0.75
GO:0008361	regulation of cell size	0.040%	0.82	0.75
GO:2000394	positive regulation of lamellipodium morphogenesis	0.001%	0.80	0.83
GO:0010823	negative regulation of mitochondrion organization	0.008%	0.81	0.86
GO:0031116	positive regulation of microtubule polymerization	0.017%	0.79	0.89
GO:0010822	positive regulation of mitochondrion organization	0.014%	0.80	0.90
GO:1902745	positive regulation of lamellipodium organization	0.008%	0.81	0.90
GO:0031113	regulation of microtubule polymerization	0.022%	0.84	0.92
GO:0031112	positive regulation of microtubule polymerization or depolymerization	0.018%	0.79	0.93
GO:0031123	RNA 3'-end processing	0.146%	0.93	0.41
GO:0008380	RNA splicing	0.610%	0.92	0.54
GO:0048143	astrocyte activation	0.002%	0.86	0.41
GO:0014719	skeletal muscle satellite cell activation	0.001%	0.98	0.60
GO:0045059	positive thymic T cell selection	0.002%	0.85	0.62
GO:0042116	macrophage activation	0.007%	0.97	0.68
GO:0002309	T cell proliferation involved in immune response	0.001%	0.94	0.69
GO:0002573	myeloid leukocyte differentiation	0.023%	0.84	0.76
GO:0002313	mature B cell differentiation involved in immune response	0.004%	0.82	0.79
GO:0001774	microglial cell activation	0.003%	0.97	0.82
GO:0014044	Schwann cell development	0.008%	0.86	0.83
GO:0021897	forebrain astrocyte development	0.000%	0.88	0.84
GO:0030316	osteoclast differentiation	0.008%	0.85	0.84
GO:0002316	follicular B cell differentiation	0.001%	0.83	0.90
GO:0042214	terpene metabolic process	0.009%	0.93	0.41
GO:0016121	carotene catabolic process	0.005%	0.91	0.81
GO:0046247	terpene catabolic process	0.005%	0.91	0.94
GO:0016119	carotene metabolic process	0.006%	0.94	0.95
GO:0051349	positive regulation of lyase activity	0.006%	0.87	0.41
GO:0045762	positive regulation of adenylate cyclase activity	0.001%	0.88	0.84
GO:0045761	regulation of adenylate cyclase activity	0.009%	0.87	0.92
GO:0031281	positive regulation of cyclase activity	0.006%	0.87	0.92
GO:1902883	negative regulation of response to oxidative stress	0.004%	0.81	0.41
GO:0031145	anaphase-promoting complex-dependent catabolic process	0.033%	0.92	0.41
GO:0051246	regulation of protein metabolic process	2.579%	0.79	0.41
GO:0019637	organophosphate metabolic process	6.558%	0.94	0.42
GO:0006796	phosphate-containing compound metabolic process	14.031%	0.94	0.71
GO:0016310	phosphorylation	7.820%	0.94	0.74
GO:0001562	response to protozoan	0.003%	0.96	0.42
GO:0009313	oligosaccharide catabolic process	0.020%	0.93	0.42
GO:0000023	maltose metabolic process	0.008%	0.96	0.62
GO:0005984	disaccharide metabolic process	0.140%	0.95	0.74
GO:0007586	digestion	0.021%	0.90	0.42
GO:0071826	ribonucleoprotein complex subunit organization	0.378%	0.94	0.42
GO:0051262	protein tetramerization	0.036%	0.95	0.59
GO:0051259	protein complex oligomerization	0.174%	0.94	0.67
GO:0065004	protein-DNA complex assembly	0.185%	0.94	0.67
GO:0071824	protein-DNA complex subunit organization	0.222%	0.95	0.68
GO:0043624	cellular protein complex disassembly	0.227%	0.94	0.68
GO:0051290	protein heterotetramerization	0.003%	0.96	0.69
GO:0072318	clathrin coat disassembly	0.003%	0.94	0.72
GO:0072319	vesicle uncoating	0.003%	0.94	0.77
GO:0034622	cellular protein-containing complex assembly	1.206%	0.94	0.80
GO:0022618	ribonucleoprotein complex assembly	0.374%	0.94	0.83
GO:0051261	protein depolymerization	0.029%	0.95	0.84
GO:0030042	actin filament depolymerization	0.022%	0.94	0.86
GO:0065003	protein-containing complex assembly	1.448%	0.94	0.92
GO:0016191	synaptic vesicle uncoating	0.000%	0.93	0.93
GO:0034728	nucleosome organization	0.128%	0.94	0.94
GO:0016048	detection of temperature stimulus	0.005%	0.95	0.43
GO:0009416	response to light stimulus	0.185%	0.94	0.63
GO:0050961	detection of temperature stimulus involved in sensory perception	0.002%	0.87	0.71
GO:0009409	response to cold	0.040%	0.94	0.72
GO:0007603	phototransduction, visible light	0.002%	0.84	0.72
GO:0016056	rhodopsin mediated signaling pathway	0.001%	0.84	0.75
GO:0007632	visual behavior	0.010%	0.86	0.79
GO:0009314	response to radiation	0.216%	0.94	0.82
GO:0009266	response to temperature stimulus	0.236%	0.94	0.84
GO:0009408	response to heat	0.190%	0.94	0.86
GO:0034605	cellular response to heat	0.065%	0.94	0.89
GO:0050965	detection of temperature stimulus involved in sensory perception of pain	0.002%	0.87	0.91
GO:0055086	nucleobase-containing small molecule metabolic process	5.183%	0.90	0.43
GO:0006082	organic acid metabolic process	9.322%	0.92	0.58
GO:0016236	macroautophagy	0.078%	0.94	0.43
GO:0034497	protein localization to phagophore assembly site	0.006%	0.88	0.73
GO:0044267	cellular protein metabolic process	15.140%	0.92	0.43
GO:0034976	response to endoplasmic reticulum stress	0.108%	0.94	0.43
GO:0030573	bile acid catabolic process	0.000%	0.91	0.43
GO:0006699	bile acid biosynthetic process	0.005%	0.90	0.79
GO:0019682	glyceraldehyde-3-phosphate metabolic process	0.172%	0.94	0.44
GO:0061624	fructose catabolic process to hydroxyacetone phosphate and glyceraldehyde-3-phosphate	0.000%	0.93	0.51
GO:0006001	fructose catabolic process	0.000%	0.94	0.56
GO:0006285	base-excision repair, AP site formation	0.020%	0.90	0.44
GO:1903317	regulation of protein maturation	0.013%	0.84	0.44
GO:0043414	macromolecule methylation	1.449%	0.93	0.45
GO:0006306	DNA methylation	0.212%	0.92	0.64
GO:0043046	DNA methylation involved in gamete generation	0.003%	0.85	0.74
GO:0006305	DNA alkylation	0.212%	0.92	0.91
GO:0044728	DNA methylation or demethylation	0.236%	0.92	0.91
GO:0031124	mRNA 3'-end processing	0.061%	0.93	0.45
GO:0006379	mRNA cleavage	0.028%	0.94	0.57
GO:0000398	mRNA splicing, via spliceosome	0.418%	0.92	0.73
GO:0098789	pre-mRNA cleavage required for polyadenylation	0.005%	0.94	0.76
GO:0098787	mRNA cleavage involved in mRNA processing	0.006%	0.94	0.84
GO:0000375	RNA splicing, via transesterification reactions	0.426%	0.92	0.93
GO:0000377	RNA splicing, via transesterification reactions with bulged adenosine as nucleophile	0.425%	0.92	0.99
GO:0030030	cell projection organization	0.664%	0.95	0.45
GO:0022607	cellular component assembly	2.655%	0.94	0.55
GO:0051438	regulation of ubiquitin-protein transferase activity	0.034%	0.86	0.45
GO:0043550	regulation of lipid kinase activity	0.015%	0.83	0.65
GO:0018108	peptidyl-tyrosine phosphorylation	0.202%	0.93	0.45
GO:0018212	peptidyl-tyrosine modification	0.216%	0.94	0.57
GO:0018205	peptidyl-lysine modification	0.449%	0.93	0.61
GO:0006950	response to stress	4.522%	0.94	0.46
GO:0010608	posttranscriptional regulation of gene expression	1.580%	0.80	0.46
GO:1901796	regulation of signal transduction by p53 class mediator	0.013%	0.83	0.46
GO:0030947	regulation of vascular endothelial growth factor receptor signaling pathway	0.006%	0.84	0.50
GO:0043950	positive regulation of cAMP-mediated signaling	0.001%	0.81	0.53
GO:0048167	regulation of synaptic plasticity	0.028%	0.83	0.54
GO:0035020	regulation of Rac protein signal transduction	0.003%	0.84	0.55
GO:1901223	negative regulation of NIK/NF-kappaB signaling	0.004%	0.80	0.56
GO:0043949	regulation of cAMP-mediated signaling	0.005%	0.84	0.56
GO:0010738	regulation of protein kinase A signaling	0.006%	0.84	0.57
GO:0050848	regulation of calcium-mediated signaling	0.013%	0.83	0.60
GO:0080134	regulation of response to stress	0.341%	0.80	0.60
GO:0014068	positive regulation of phosphatidylinositol 3-kinase signaling	0.012%	0.79	0.61
GO:0014066	regulation of phosphatidylinositol 3-kinase signaling	0.017%	0.83	0.61
GO:0035021	negative regulation of Rac protein signal transduction	0.001%	0.82	0.61
GO:0060759	regulation of response to cytokine stimulus	0.027%	0.83	0.63
GO:0070372	regulation of ERK1 and ERK2 cascade	0.048%	0.82	0.66
GO:2001020	regulation of response to DNA damage stimulus	0.086%	0.81	0.69
GO:0030949	positive regulation of vascular endothelial growth factor receptor signaling pathway	0.001%	0.81	0.69
GO:1903894	regulation of IRE1-mediated unfolded protein response	0.002%	0.84	0.70
GO:1900034	regulation of cellular response to heat	0.003%	0.84	0.73
GO:1902882	regulation of response to oxidative stress	0.022%	0.83	0.73
GO:1900452	regulation of long-term synaptic depression	0.002%	0.85	0.75
GO:0050727	regulation of inflammatory response	0.057%	0.82	0.78
GO:0048168	regulation of neuronal synaptic plasticity	0.009%	0.84	0.82
GO:0070374	positive regulation of ERK1 and ERK2 cascade	0.030%	0.77	0.82
GO:0031347	regulation of defense response	0.134%	0.81	0.83
GO:0050728	negative regulation of inflammatory response	0.022%	0.79	0.83
GO:1903573	negative regulation of response to endoplasmic reticulum stress	0.008%	0.80	0.84
GO:0046928	regulation of neurotransmitter secretion	0.015%	0.81	0.84
GO:0050687	negative regulation of defense response to virus	0.005%	0.79	0.85
GO:0045088	regulation of innate immune response	0.044%	0.80	0.87
GO:0031348	negative regulation of defense response	0.044%	0.78	0.87
GO:1903895	negative regulation of IRE1-mediated unfolded protein response	0.001%	0.81	0.87
GO:1900101	regulation of endoplasmic reticulum unfolded protein response	0.005%	0.83	0.88
GO:0002832	negative regulation of response to biotic stimulus	0.023%	0.79	0.88
GO:1900102	negative regulation of endoplasmic reticulum unfolded protein response	0.002%	0.81	0.91
GO:0009225	nucleotide-sugar metabolic process	0.450%	0.91	0.46
GO:0009117	nucleotide metabolic process	4.074%	0.88	0.65
GO:0009112	nucleobase metabolic process	0.495%	0.91	0.66
GO:0006753	nucleoside phosphate metabolic process	4.103%	0.88	0.88
GO:0051028	mRNA transport	0.164%	0.96	0.46
GO:0050657	nucleic acid transport	0.192%	0.97	0.89
GO:0050658	RNA transport	0.191%	0.96	0.99
GO:0051236	establishment of RNA localization	0.192%	0.97	0.99
GO:0031279	regulation of cyclase activity	0.015%	0.86	0.46
GO:0051339	regulation of lyase activity	0.015%	0.86	0.46
GO:0050794	regulation of cellular process	19.762%	0.78	0.46
GO:0019222	regulation of metabolic process	13.185%	0.79	0.67
GO:0050789	regulation of biological process	21.186%	0.79	0.72
GO:1904018	positive regulation of vasculature development	0.026%	0.78	0.47
GO:0045843	negative regulation of striated muscle tissue development	0.002%	0.82	0.54
GO:0030860	regulation of polarized epithelial cell differentiation	0.000%	0.86	0.57
GO:0043502	regulation of muscle adaptation	0.010%	0.82	0.59
GO:0030862	positive regulation of polarized epithelial cell differentiation	0.000%	0.83	0.63
GO:0001817	regulation of cytokine production	0.125%	0.81	0.69
GO:0014886	transition between slow and fast fiber	0.000%	0.85	0.69
GO:0030856	regulation of epithelial cell differentiation	0.024%	0.82	0.71
GO:1902105	regulation of leukocyte differentiation	0.046%	0.79	0.74
GO:0030858	positive regulation of epithelial cell differentiation	0.010%	0.79	0.76
GO:0014733	regulation of skeletal muscle adaptation	0.002%	0.83	0.78
GO:1901342	regulation of vasculature development	0.058%	0.82	0.78
GO:0050776	regulation of immune response	0.182%	0.79	0.83
GO:0048635	negative regulation of muscle organ development	0.002%	0.82	0.86
GO:0045606	positive regulation of epidermal cell differentiation	0.005%	0.79	0.87
GO:1901862	negative regulation of muscle tissue development	0.002%	0.83	0.87
GO:0045670	regulation of osteoclast differentiation	0.011%	0.81	0.88
GO:0045638	negative regulation of myeloid cell differentiation	0.013%	0.77	0.89
GO:0002761	regulation of myeloid leukocyte differentiation	0.019%	0.80	0.91
GO:0048641	regulation of skeletal muscle tissue development	0.004%	0.86	0.91
GO:0045684	positive regulation of epidermis development	0.005%	0.81	0.92
GO:0045637	regulation of myeloid cell differentiation	0.034%	0.80	0.94
GO:0045765	regulation of angiogenesis	0.057%	0.82	0.95
GO:0045766	positive regulation of angiogenesis	0.026%	0.78	0.95
GO:0048642	negative regulation of skeletal muscle tissue development	0.001%	0.83	0.95
GO:0045604	regulation of epidermal cell differentiation	0.010%	0.83	0.95
GO:0045616	regulation of keratinocyte differentiation	0.006%	0.83	0.96
GO:0045618	positive regulation of keratinocyte differentiation	0.003%	0.80	0.97
GO:0034248	regulation of cellular amide metabolic process	1.527%	0.80	0.47
GO:0019538	protein metabolic process	19.817%	0.93	0.47
GO:0043201	response to leucine	0.002%	0.95	0.47
GO:0034614	cellular response to reactive oxygen species	0.138%	0.93	0.59
GO:0000302	response to reactive oxygen species	0.167%	0.94	0.79
GO:0034063	stress granule assembly	0.009%	0.96	0.47
GO:0009219	pyrimidine deoxyribonucleotide metabolic process	0.149%	0.90	0.47
GO:0045008	depyrimidination	0.000%	0.87	0.61
GO:0009223	pyrimidine deoxyribonucleotide catabolic process	0.042%	0.88	0.89
GO:0006244	pyrimidine nucleotide catabolic process	0.043%	0.88	0.90
GO:0006638	neutral lipid metabolic process	0.054%	0.93	0.47
GO:1903829	positive regulation of cellular protein localization	0.050%	0.79	0.47
GO:0060753	regulation of mast cell chemotaxis	0.001%	0.82	0.52
GO:0032237	activation of store-operated calcium channel activity	0.002%	0.81	0.54
GO:0002577	regulation of antigen processing and presentation	0.003%	0.86	0.54
GO:0002604	regulation of dendritic cell antigen processing and presentation	0.002%	0.86	0.55
GO:0060330	regulation of response to interferon-gamma	0.003%	0.83	0.57
GO:0022400	regulation of rhodopsin mediated signaling pathway	0.002%	0.84	0.57
GO:0051588	regulation of neurotransmitter transport	0.017%	0.86	0.60
GO:0051173	positive regulation of nitrogen compound metabolic process	1.258%	0.74	0.63
GO:0032107	regulation of response to nutrient levels	0.012%	0.84	0.63
GO:2000144	positive regulation of DNA-templated transcription, initiation	0.016%	0.80	0.64
GO:0030100	regulation of endocytosis	0.038%	0.82	0.64
GO:1902474	positive regulation of protein localization to synapse	0.000%	0.84	0.64
GO:0002673	regulation of acute inflammatory response	0.005%	0.84	0.65
GO:0050853	B cell receptor signaling pathway	0.013%	0.72	0.65
GO:2000259	positive regulation of protein activation cascade	0.026%	0.75	0.67
GO:0030449	regulation of complement activation	0.005%	0.83	0.67
GO:0032104	regulation of response to extracellular stimulus	0.014%	0.83	0.69
GO:0002920	regulation of humoral immune response	0.011%	0.82	0.70
GO:1903651	positive regulation of cytoplasmic transport	0.002%	0.83	0.70
GO:0039531	regulation of viral-induced cytoplasmic pattern recognition receptor signaling pathway	0.005%	0.83	0.70
GO:1902473	regulation of protein localization to synapse	0.003%	0.87	0.70
GO:0002827	positive regulation of T-helper 1 type immune response	0.003%	0.80	0.71
GO:1903955	positive regulation of protein targeting to mitochondrion	0.001%	0.83	0.72
GO:0060754	positive regulation of mast cell chemotaxis	0.001%	0.79	0.74
GO:1903747	regulation of establishment of protein localization to mitochondrion	0.003%	0.86	0.76
GO:0001970	positive regulation of activation of membrane attack complex	0.000%	0.82	0.79
GO:0039533	regulation of MDA-5 signaling pathway	0.001%	0.84	0.79
GO:1903533	regulation of protein targeting	0.009%	0.85	0.81
GO:0010628	positive regulation of gene expression	0.281%	0.77	0.82
GO:1901339	regulation of store-operated calcium channel activity	0.003%	0.85	0.83
GO:0048259	regulation of receptor-mediated endocytosis	0.018%	0.83	0.83
GO:0045917	positive regulation of complement activation	0.001%	0.81	0.84
GO:0001969	regulation of activation of membrane attack complex	0.001%	0.84	0.86
GO:0006956	complement activation	0.025%	0.73	0.86
GO:0039534	negative regulation of MDA-5 signaling pathway	0.001%	0.79	0.86
GO:0032270	positive regulation of cellular protein metabolic process	0.481%	0.73	0.87
GO:0045806	negative regulation of endocytosis	0.007%	0.79	0.87
GO:0051247	positive regulation of protein metabolic process	0.496%	0.74	0.87
GO:0009893	positive regulation of metabolic process	1.408%	0.75	0.87
GO:0048260	positive regulation of receptor-mediated endocytosis	0.010%	0.79	0.88
GO:0070562	regulation of vitamin D receptor signaling pathway	0.001%	0.85	0.88
GO:0001959	regulation of cytokine-mediated signaling pathway	0.025%	0.82	0.88
GO:0060334	regulation of interferon-gamma-mediated signaling pathway	0.003%	0.82	0.88
GO:0045862	positive regulation of proteolysis	0.140%	0.75	0.89
GO:0090316	positive regulation of intracellular protein transport	0.028%	0.80	0.89
GO:0002092	positive regulation of receptor internalization	0.004%	0.79	0.90
GO:0045893	positive regulation of transcription, DNA-templated	0.701%	0.75	0.90
GO:0034121	regulation of toll-like receptor signaling pathway	0.016%	0.83	0.90
GO:1903748	negative regulation of establishment of protein localization to mitochondrion	0.001%	0.83	0.90
GO:0006958	complement activation, classical pathway	0.016%	0.73	0.91
GO:0045807	positive regulation of endocytosis	0.018%	0.78	0.91
GO:0002606	positive regulation of dendritic cell antigen processing and presentation	0.001%	0.83	0.91
GO:1903749	positive regulation of establishment of protein localization to mitochondrion	0.001%	0.83	0.92
GO:0039532	negative regulation of viral-induced cytoplasmic pattern recognition receptor signaling pathway	0.004%	0.78	0.92
GO:0045935	positive regulation of nucleobase-containing compound metabolic process	0.834%	0.74	0.92
GO:0009891	positive regulation of biosynthetic process	0.850%	0.75	0.92
GO:0002922	positive regulation of humoral immune response	0.005%	0.79	0.92
GO:0002579	positive regulation of antigen processing and presentation	0.001%	0.82	0.93
GO:0002090	regulation of receptor internalization	0.009%	0.82	0.93
GO:0034122	negative regulation of toll-like receptor signaling pathway	0.009%	0.79	0.93
GO:0031401	positive regulation of protein modification process	0.263%	0.74	0.94
GO:0045944	positive regulation of transcription by RNA polymerase II	0.393%	0.76	0.94
GO:1903214	regulation of protein targeting to mitochondrion	0.003%	0.86	0.95
GO:0031325	positive regulation of cellular metabolic process	1.313%	0.74	0.97
GO:0051254	positive regulation of RNA metabolic process	0.784%	0.74	0.97
GO:1902680	positive regulation of RNA biosynthetic process	0.701%	0.75	0.97
GO:0031328	positive regulation of cellular biosynthetic process	0.844%	0.75	0.97
GO:0010604	positive regulation of macromolecule metabolic process	1.332%	0.74	0.97
GO:1901341	positive regulation of store-operated calcium channel activity	0.002%	0.81	0.99
GO:0010557	positive regulation of macromolecule biosynthetic process	0.819%	0.75	0.99
GO:1903508	positive regulation of nucleic acid-templated transcription	0.701%	0.75	0.99
GO:0006357	regulation of transcription by RNA polymerase II	1.728%	0.79	0.47
GO:0006355	regulation of transcription, DNA-templated	9.898%	0.75	0.65
GO:0019219	regulation of nucleobase-containing compound metabolic process	10.210%	0.76	0.79
GO:0080090	regulation of primary metabolic process	12.507%	0.76	0.81
GO:0009889	regulation of biosynthetic process	11.506%	0.76	0.83
GO:0010468	regulation of gene expression	11.879%	0.76	0.84
GO:0051171	regulation of nitrogen compound metabolic process	12.433%	0.76	0.84
GO:0060255	regulation of macromolecule metabolic process	12.939%	0.76	0.85
GO:0031323	regulation of cellular metabolic process	12.635%	0.75	0.86
GO:2000112	regulation of cellular macromolecule biosynthetic process	11.418%	0.75	0.86
GO:0031326	regulation of cellular biosynthetic process	11.487%	0.75	0.88
GO:0010556	regulation of macromolecule biosynthetic process	11.432%	0.76	0.88
GO:0051252	regulation of RNA metabolic process	10.078%	0.75	0.89
GO:2001141	regulation of RNA biosynthetic process	9.906%	0.75	0.89
GO:1903506	regulation of nucleic acid-templated transcription	9.898%	0.75	0.90
GO:0061535	glutamate secretion, neurotransmission	0.000%	0.85	0.47
GO:0016055	Wnt signaling pathway	0.116%	0.80	0.54
GO:0061534	gamma-aminobutyric acid secretion, neurotransmission	0.000%	0.85	0.57
GO:0007259	receptor signaling pathway via JAK-STAT	0.008%	0.83	0.58
GO:0007224	smoothened signaling pathway	0.025%	0.82	0.62
GO:0007219	Notch signaling pathway	0.055%	0.81	0.66
GO:0044336	canonical Wnt signaling pathway involved in negative regulation of apoptotic process	0.000%	0.82	0.68
GO:0007167	enzyme linked receptor protein signaling pathway	0.223%	0.80	0.73
GO:0007169	transmembrane receptor protein tyrosine kinase signaling pathway	0.140%	0.80	0.74
GO:0048010	vascular endothelial growth factor receptor signaling pathway	0.008%	0.83	0.76
GO:0060070	canonical Wnt signaling pathway	0.021%	0.82	0.89
GO:0045104	intermediate filament cytoskeleton organization	0.025%	0.96	0.47
GO:1901419	regulation of response to alcohol	0.008%	0.84	0.47
GO:0045022	early endosome to late endosome transport	0.007%	0.96	0.48
GO:0043038	amino acid activation	1.069%	0.93	0.48
GO:0032787	monocarboxylic acid metabolic process	2.750%	0.93	0.54
GO:0019752	carboxylic acid metabolic process	8.943%	0.92	0.73
GO:0043436	oxoacid metabolic process	9.085%	0.92	0.89
GO:0060429	epithelium development	0.257%	0.87	0.48
GO:0035264	multicellular organism growth	0.016%	0.88	0.50
GO:0021700	developmental maturation	0.062%	0.89	0.55
GO:0007423	sensory organ development	0.157%	0.85	0.61
GO:0007389	pattern specification process	0.140%	0.86	0.62
GO:0060009	Sertoli cell development	0.002%	0.86	0.63
GO:0072178	nephric duct morphogenesis	0.003%	0.86	0.65
GO:0060563	neuroepithelial cell differentiation	0.003%	0.89	0.66
GO:0060571	morphogenesis of an epithelial fold	0.003%	0.89	0.66
GO:0039008	pronephric nephron tubule morphogenesis	0.000%	0.88	0.66
GO:0048869	cellular developmental process	1.041%	0.86	0.70
GO:0009790	embryo development	0.299%	0.85	0.71
GO:0090596	sensory organ morphogenesis	0.077%	0.85	0.72
GO:0003406	retinal pigment epithelium development	0.002%	0.87	0.72
GO:0001755	neural crest cell migration	0.014%	0.83	0.72
GO:0001738	morphogenesis of a polarized epithelium	0.014%	0.88	0.72
GO:0071599	otic vesicle development	0.006%	0.86	0.76
GO:0009913	epidermal cell differentiation	0.031%	0.87	0.76
GO:0010842	retina layer formation	0.007%	0.86	0.77
GO:0033327	Leydig cell differentiation	0.002%	0.87	0.78
GO:0048513	animal organ development	0.731%	0.84	0.78
GO:0051216	cartilage development	0.042%	0.85	0.78
GO:0008544	epidermis development	0.048%	0.88	0.79
GO:0070268	cornification	0.001%	0.87	0.79
GO:0009653	anatomical structure morphogenesis	0.866%	0.87	0.79
GO:0002088	lens development in camera-type eye	0.015%	0.86	0.81
GO:0002065	columnar/cuboidal epithelial cell differentiation	0.018%	0.88	0.81
GO:0072078	nephron tubule morphogenesis	0.011%	0.85	0.84
GO:0030855	epithelial cell differentiation	0.115%	0.86	0.84
GO:0031424	keratinization	0.006%	0.86	0.86
GO:0002064	epithelial cell development	0.054%	0.86	0.87
GO:0048839	inner ear development	0.047%	0.86	0.87
GO:0048592	eye morphogenesis	0.051%	0.85	0.87
GO:0048856	anatomical structure development	2.035%	0.86	0.88
GO:0002062	chondrocyte differentiation	0.014%	0.86	0.91
GO:0039023	pronephric duct morphogenesis	0.001%	0.87	0.91
GO:0048593	camera-type eye morphogenesis	0.034%	0.85	0.92
GO:0061333	renal tubule morphogenesis	0.013%	0.86	0.96
GO:0072088	nephron epithelium morphogenesis	0.012%	0.85	0.99
GO:0060325	face morphogenesis	0.006%	0.90	0.49
GO:0048853	forebrain morphogenesis	0.003%	0.87	0.64
GO:0021764	amygdala development	0.001%	0.88	0.66
GO:0030902	hindbrain development	0.032%	0.85	0.73
GO:0021954	central nervous system neuron development	0.018%	0.85	0.75
GO:0021952	central nervous system projection neuron axonogenesis	0.006%	0.83	0.85
GO:0021955	central nervous system neuron axonogenesis	0.008%	0.83	0.90
GO:0050931	pigment cell differentiation	0.010%	0.89	0.49
GO:0045444	fat cell differentiation	0.017%	0.89	0.51
GO:0001649	osteoblast differentiation	0.017%	0.87	0.52
GO:0030318	melanocyte differentiation	0.007%	0.89	0.94
GO:0070979	protein K11-linked ubiquitination	0.008%	0.95	0.49
GO:0051865	protein autoubiquitination	0.018%	0.94	0.52
GO:0016925	protein sumoylation	0.039%	0.94	0.56
GO:0016567	protein ubiquitination	0.833%	0.92	0.73
GO:0070936	protein K48-linked ubiquitination	0.012%	0.94	0.76
GO:0000209	protein polyubiquitination	0.090%	0.94	0.79
GO:0070534	protein K63-linked ubiquitination	0.017%	0.94	0.79
GO:0032446	protein modification by small protein conjugation	0.925%	0.92	0.92
GO:0016070	RNA metabolic process	8.077%	0.91	0.49
GO:0060327	cytoplasmic actin-based contraction involved in cell motility	0.000%	0.97	0.49
GO:0051172	negative regulation of nitrogen compound metabolic process	1.309%	0.75	0.49
GO:2000143	negative regulation of DNA-templated transcription, initiation	0.001%	0.83	0.51
GO:0032074	negative regulation of nuclease activity	0.006%	0.80	0.57
GO:0051129	negative regulation of cellular component organization	0.244%	0.77	0.69
GO:0034249	negative regulation of cellular amide metabolic process	0.187%	0.78	0.75
GO:0043254	regulation of protein-containing complex assembly	0.238%	0.81	0.76
GO:0032273	positive regulation of protein polymerization	0.099%	0.77	0.83
GO:0032269	negative regulation of cellular protein metabolic process	0.578%	0.73	0.84
GO:0051248	negative regulation of protein metabolic process	0.588%	0.74	0.84
GO:0010629	negative regulation of gene expression	0.614%	0.76	0.84
GO:0045892	negative regulation of transcription, DNA-templated	0.665%	0.75	0.85
GO:0031333	negative regulation of protein-containing complex assembly	0.072%	0.78	0.85
GO:0045934	negative regulation of nucleobase-containing compound metabolic process	0.749%	0.75	0.86
GO:0048523	negative regulation of cellular process	2.150%	0.76	0.88
GO:0009890	negative regulation of biosynthetic process	0.914%	0.76	0.88
GO:0000122	negative regulation of transcription by RNA polymerase II	0.189%	0.77	0.88
GO:0017148	negative regulation of translation	0.183%	0.75	0.89
GO:0009892	negative regulation of metabolic process	1.750%	0.75	0.91
GO:0031334	positive regulation of protein-containing complex assembly	0.127%	0.77	0.92
GO:0031324	negative regulation of cellular metabolic process	1.406%	0.74	0.92
GO:0010605	negative regulation of macromolecule metabolic process	1.653%	0.75	0.95
GO:2000113	negative regulation of cellular macromolecule biosynthetic process	0.880%	0.75	0.96
GO:0051253	negative regulation of RNA metabolic process	0.694%	0.75	0.97
GO:1902679	negative regulation of RNA biosynthetic process	0.665%	0.75	0.98
GO:0031327	negative regulation of cellular biosynthetic process	0.908%	0.75	0.99
GO:0010558	negative regulation of macromolecule biosynthetic process	0.882%	0.75	0.99
GO:1903507	negative regulation of nucleic acid-templated transcription	0.665%	0.75	0.99
GO:0015931	nucleobase-containing compound transport	0.360%	0.97	0.49
GO:0006979	response to oxidative stress	0.590%	0.95	0.49
GO:0010529	negative regulation of transposition	0.004%	0.84	0.49
GO:0061512	protein localization to cilium	0.010%	0.96	0.49
GO:0034502	protein localization to chromosome	0.023%	0.96	0.58
GO:0071459	protein localization to chromosome, centromeric region	0.011%	0.96	0.58
GO:0034067	protein localization to Golgi apparatus	0.016%	0.96	0.59
GO:0045682	regulation of epidermis development	0.011%	0.85	0.50
GO:0070509	calcium ion import	0.018%	0.97	0.50
GO:0006851	mitochondrial calcium ion transmembrane transport	0.014%	0.97	0.70
GO:0042832	defense response to protozoan	0.003%	0.94	0.50
