# Supplementary material for: Genomic Uniqueness of Local Sheep Breeds From Morocco
Source: Front Genet. 2021 Dec 2;12:723599. doi: 10.3389/fgene.2021.723599 (PMC8675355; doi:10.3389/fgene.2021.723599)
Supplement: Supplementary file 2 [file DataSheet2.zip › Table 6.XLSX]

## Sheet: Feuil1
	Table S6: Results from enrichment analysis for candidate regions/genes under selection in Ouled Jellal sheep breed.
Go Term	p-value	FDR	Number of associated genes	Description of GO term category	Ids of associated genes
GO:0016887	0.0000100000	0.0000667761	2	ATPase activity brip1,hltf
GO:0036498	0.0000100000	0.0000667761	1	IRE1-mediated unfolded protein response atp6v0d1
GO:0050795	0.0000100000	0.0000667761	2	regulation of behavior fgf2,swap70
GO:0050794	0.0000100000	0.0000667761	61	regulation of cellular process brip1,fgf23,xaf1,kcne2,supt3h,tbk1,fgf2,ephb1,ulk4,h2afz,dapp1,nudt6,tnfsf18,fgf6,kpna6,hltf,kiaa1958,ablim3,swap70,scfd1,tnfrsf4,morc3,tasp1,dvl1,ube2j2,cradd,ccnd2,acd,lamtor3,rassf3,bco2,anapc4,trim24,mlxip,eif3h,clstn2,creb3l2,pard6a,rarb,atad3a,polr1a,ctcf,il18,npepps,gmds,bcl11a,flnb,chaf1b,dock8,tigar,sh3glb1,nbas,slmap,lmbrd1,herc5,tas1r3,atp6v0d1,nfya,aurka…
GO:0030705	0.0000100000	0.0000667761	1	cytoskeleton-dependent intracellular transport ttc26
GO:0050792	0.0000100000	0.0000667761	1	regulation of viral process zc3hav1
GO:0050790	0.0000100000	0.0000667761	14	regulation of catalytic activity acap3,fgf23,fgf2,sbf2,dvl1,cradd,ccnd2,acd,lamtor3,anapc4,il18,dock8,tigar,herc5
GO:2000112	0.0000100000	0.0000667761	25	regulation of cellular macromolecule biosynthetic process brip1,fgf23,supt3h,tbk1,fgf2,h2afz,tnfsf18,kpna6,hltf,kiaa1958,ablim3,tnfrsf4,tasp1,dvl1,acd,trim24,mlxip,eif3h,creb3l2,rarb,ctcf,il18,bcl11a,chaf1b,nfya
GO:0051649	0.0000100000	0.0000667761	14	establishment of localization in cell fgf2,gyg1,kpna6,scfd1,dvl1,acd,lamtor3,atp8b4,creb3l2,sdf4,nbas,krt1,xpot,ttc26
GO:2000114	0.0000100000	0.0000667761	1	regulation of establishment of cell polarity dock8
GO:0019902	0.0000100000	0.0000667761	2	phosphatase binding sbf2,anapc4
GO:0019903	0.0000100000	0.0000667761	1	protein phosphatase binding anapc4
GO:0060591	0.0000100000	0.0000667761	1	chondroblast differentiation fgf2
GO:0019905	0.0000100000	0.0000667761	1	syntaxin binding scfd1
GO:0002252	0.0000100000	0.0000667761	10	immune effector process tbk1,gyg1,tnfsf18,swap70,lamtor3,atp8b4,il18,krt1,herc5,zc3hav1
GO:1904749	0.0000100000	0.0000667761	1	regulation of protein localization to nucleolus polr1a
GO:0005765	0.0000100000	0.0000667761	3	lysosomal membrane lamtor3,lmbrd1,atp6v0d1
GO:0000077	0.0000100000	0.0000667761	1	DNA damage checkpoint brip1
GO:0051651	0.0000100000	0.0000667761	2	maintenance of location in cell morc3,flnb
GO:0004427	0.0000100000	0.0000667761	1	inorganic diphosphatase activity ppa2
GO:0000075	0.0000100000	0.0000667761	1	cell cycle checkpoint brip1
GO:0006607	0.0000100000	0.0000667761	1	NLS-bearing protein import into nucleus kpna6
GO:0048013	0.0000100000	0.0000667761	1	ephrin receptor signaling pathway ephb1
GO:1904750	0.0000100000	0.0000667761	1	negative regulation of protein localization to nucleolus polr1a
GO:1902578	0.0000100000	0.0000667761	22	single-organism localization kcne2,fgf2,gyg1,kpna6,scfd1,morc3,dvl1,slc34a2,slc13a5,lamtor3,atp8b4,creb3l2,sdf4,flnb,sh3glb1,nbas,krt1,slmap,xpot,lmbrd1,atp6v0d1,ttc26
GO:1903429	0.0000100000	0.0000667761	1	regulation of cell maturation bcl11a
GO:0000041	0.0000100000	0.0000667761	1	transition metal ion transport atp6v0d1
GO:0048027	0.0000100000	0.0000667761	1	mRNA 5'-UTR binding utp23
GO:0005726	0.0000100000	0.0000667761	1	perichromatin fibrils trim24
GO:0071279	0.0000100000	0.0000667761	1	cellular response to cobalt ion tigar
GO:0035137	0.0000100000	0.0000667761	1	hindlimb morphogenesis rarb
GO:1902582	0.0000100000	0.0000667761	7	single-organism intracellular transport fgf2,kpna6,scfd1,creb3l2,nbas,xpot,ttc26
GO:0060135	0.0000100000	0.0000667761	1	maternal process involved in female pregnancy kpna6
GO:1903430	0.0000100000	0.0000667761	1	negative regulation of cell maturation bcl11a
GO:1902589	0.0000100000	0.0000667761	9	single-organism organelle organization supt3h,ulk4,ablim3,dvl1,acd,krt74,krt71,pard6a,flnb
GO:0005741	0.0000100000	0.0000667761	3	mitochondrial outer membrane mlxip,tigar,sh3glb1
GO:0002228	0.0000100000	0.0000667761	1	natural killer cell mediated immunity il18
GO:0072595	0.0000100000	0.0000667761	1	maintenance of protein localization in organelle morc3
GO:2000146	0.0000100000	0.0000667761	1	negative regulation of cell motility fgf2
GO:0098727	0.0000100000	0.0000667761	1	maintenance of cell number fgf2
GO:2000145	0.0000100000	0.0000667761	5	regulation of cell motility fgf2,ulk4,tnfsf18,swap70,dock8
GO:2000147	0.0000100000	0.0000667761	4	positive regulation of cell motility fgf2,tnfsf18,swap70,dock8
GO:0015114	0.0000100000	0.0000667761	1	phosphate ion transmembrane transporter activity slc34a2
GO:0005790	0.0000100000	0.0000667761	1	smooth endoplasmic reticulum slmap
GO:0006641	0.0000100000	0.0000667761	1	triglyceride metabolic process agmo
GO:0002283	0.0000100000	0.0000667761	4	neutrophil activation involved in immune response gyg1,lamtor3,atp8b4,krt1
GO:0006644	0.0000100000	0.0000667761	3	phospholipid metabolic process fgf23,fgf2,fgf6
GO:0005798	0.0000100000	0.0000667761	1	Golgi-associated vesicle scfd1
GO:0006643	0.0000100000	0.0000667761	1	membrane lipid metabolic process agmo
GO:0005789	0.0000100000	0.0000667761	8	endoplasmic reticulum membrane hsd11b2,scfd1,agmo,ube2j2,clstn2,creb3l2,nbas,dnajb14
GO:0006638	0.0000100000	0.0000667761	1	neutral lipid metabolic process agmo
GO:0044087	0.0000100000	0.0000667761	5	regulation of cellular component biogenesis ephb1,swap70,scfd1,clstn2,sh3glb1
GO:0006639	0.0000100000	0.0000667761	1	acylglycerol metabolic process agmo
GO:0044089	0.0000100000	0.0000667761	4	positive regulation of cellular component biogenesis ephb1,swap70,clstn2,sh3glb1
GO:0044088	0.0000100000	0.0000667761	2	regulation of vacuole organization scfd1,sh3glb1
GO:0051606	0.0000100000	0.0000667761	2	detection of stimulus ephb1,tas1r3
GO:0051607	0.0000100000	0.0000667761	3	defense response to virus tbk1,herc5,zc3hav1
GO:0050755	0.0000100000	0.0000667761	1	chemokine metabolic process il18
GO:2000173	0.0000100000	0.0000667761	1	negative regulation of branching morphogenesis of a nerve bcl11a
GO:2000172	0.0000100000	0.0000667761	1	regulation of branching morphogenesis of a nerve bcl11a
GO:0006650	0.0000100000	0.0000667761	3	glycerophospholipid metabolic process fgf23,fgf2,fgf6
GO:1904705	0.0000100000	0.0000667761	1	regulation of vascular smooth muscle cell proliferation fgf2
GO:0044093	0.0000100000	0.0000667761	13	positive regulation of molecular function acap3,fgf23,kcne2,fgf2,tnfsf18,cradd,ccnd2,acd,lamtor3,anapc4,il18,dock8,tigar
GO:0044090	0.0000100000	0.0000667761	1	positive regulation of vacuole organization sh3glb1
GO:2001014	0.0000100000	0.0000667761	1	regulation of skeletal muscle cell differentiation ephb1
GO:2001015	0.0000100000	0.0000667761	1	negative regulation of skeletal muscle cell differentiation ephb1
GO:1901681	0.0000100000	0.0000667761	1	sulfur compound binding fgf2
GO:1902531	0.0000100000	0.0000667761	12	regulation of intracellular signal transduction brip1,fgf23,tbk1,fgf2,ephb1,ulk4,tnfsf18,fgf6,lamtor3,trim24,il18,lmbrd1
GO:1903860	0.0000100000	0.0000667761	1	negative regulation of dendrite extension bcl11a
GO:1902533	0.0000100000	0.0000667761	7	positive regulation of intracellular signal transduction fgf23,tbk1,fgf2,tnfsf18,fgf6,lamtor3,il18
GO:0002263	0.0000100000	0.0000667761	6	cell activation involved in immune response gyg1,tnfsf18,swap70,lamtor3,atp8b4,krt1
GO:0005774	0.0000100000	0.0000667761	5	vacuolar membrane sbf2,lamtor3,sh3glb1,lmbrd1,atp6v0d1
GO:0000079	0.0000100000	0.0000667761	2	regulation of cyclin-dependent protein serine/threonine kinase activity ccnd2,herc5
GO:1904707	0.0000100000	0.0000667761	1	positive regulation of vascular smooth muscle cell proliferation fgf2
GO:2001028	0.0000100000	0.0000667761	1	positive regulation of endothelial cell chemotaxis fgf2
GO:2001026	0.0000100000	0.0000667761	1	regulation of endothelial cell chemotaxis fgf2
GO:0015103	0.0000100000	0.0000667761	1	inorganic anion transmembrane transporter activity slc34a2
GO:0016899	0.0000100000	0.0000667761	1	oxidoreductase activity, acting on the CH-OH group of donors, oxygen
GO:0005783	0.0000100000	0.0000667761	8	endoplasmic reticulum cldn14,kcne2,ephb1,agmo,creb3l2,nbas,dnajb14,slmap
GO:1901699	0.0000100000	0.0000667761	2	cellular response to nitrogen compound brip1,lamtor3
GO:0002274	0.0000100000	0.0000667761	5	myeloid leukocyte activation gyg1,lamtor3,atp8b4,il18,krt1
GO:0048468	0.0000100000	0.0000667761	6	cell development brip1,mxra8,rarb,flnb,tigar,ttc26
GO:0005782	0.0000100000	0.0000667761	1	peroxisomal matrix hao1
GO:0002275	0.0000100000	0.0000667761	4	myeloid cell activation involved in immune response gyg1,lamtor3,atp8b4,krt1
GO:0060576	0.0000100000	0.0000667761	1	intestinal epithelial cell development tigar
GO:0070372	0.0000100000	0.0000667761	3	regulation of ERK1 and ERK2 cascade fgf23,fgf2,ephb1
GO:0046296	0.0000100000	0.0000667761	1	glycolate catabolic process hao1
GO:0006629	0.0000100000	0.0000667761	8	lipid metabolic process fgf23,fgf2,akr1d1,hsd11b2,fgf6,agmo,hao1,bco2
GO:0070374	0.0000100000	0.0000667761	2	positive regulation of ERK1 and ERK2 cascade fgf23,fgf2
GO:0050789	0.0000100000	0.0000667761	67	regulation of biological process brip1,treml2,acap3,fgf23,xaf1,kcne2,supt3h,tbk1,fgf2,sbf2,ephb1,ulk4,h2afz,dapp1,nudt6,tnfsf18,fgf6,kpna6,hltf,kiaa1958,ablim3,swap70,scfd1,tnfrsf4,morc3,apobec2,tasp1,dvl1,ube2j2,cradd,ccnd2,acd,lamtor3,rassf3,bco2,anapc4,trim24,mlxip,eif3h,clstn2,creb3l2,pard6a,rarb,atad3a,polr1a,ctcf,il18,npepps,gmds,bcl11a,flnb,sf3b1,chaf1b,dock8,tigar,sh3glb1,nbas,krt1,slmap,…
GO:1902153	0.0000100000	0.0000667761	1	regulation of response to DNA damage checkpoint signaling tigar
GO:0043627	0.0000100000	0.0000667761	3	response to estrogen h2afz,slc34a2,trim24
GO:1902151	0.0000100000	0.0000667761	1	regulation of response to DNA integrity checkpoint signaling tigar
GO:0036092	0.0000100000	0.0000667761	3	phosphatidylinositol-3-phosphate biosynthetic process fgf23,fgf2,fgf6
GO:0036094	0.0000100000	0.0000667761	15	small molecule binding brip1,tbk1,ephb1,hsd11b2,ulk4,ppip5k2,hltf,swap70,hao1,ube2j2,atp8b4,ttll10,atad3a,gmds,lmbrd1
GO:0051246	0.0000100000	0.0000667761	19	regulation of protein metabolic process fgf23,kcne2,tbk1,fgf2,ephb1,ulk4,tnfsf18,swap70,dvl1,cradd,ccnd2,lamtor3,anapc4,eif3h,pard6a,ctcf,il18,herc5,aurkaip1
GO:0051247	0.0000100000	0.0000667761	12	positive regulation of protein metabolic process fgf23,kcne2,tbk1,fgf2,tnfsf18,dvl1,cradd,ccnd2,lamtor3,anapc4,il18,aurkaip1
GO:0016491	0.0000100000	0.0000667761	6	oxidoreductase activity akr1d1,hsd11b2,agmo,hao1,bco2,smox
GO:0051240	0.0000100000	0.0000667761	6	positive regulation of multicellular organismal process tbk1,fgf2,ephb1,clstn2,rarb,il18
GO:0051241	0.0000100000	0.0000667761	8	negative regulation of multicellular organismal process fgf23,tbk1,fgf2,ephb1,rarb,bcl11a,krt1,herc5
GO:0051249	0.0000100000	0.0000667761	4	regulation of lymphocyte activation tnfsf18,tnfrsf4,il18,dock8
GO:0032963	0.0000100000	0.0000667761	1	collagen metabolic process col6a5
GO:0061045	0.0000100000	0.0000667761	2	negative regulation of wound healing fgf2,krt1
GO:0045815	0.0000100000	0.0000667761	2	positive regulation of gene expression, epigenetic polr1a,sf3b1
GO:0061041	0.0000100000	0.0000667761	2	regulation of wound healing fgf2,krt1
GO:0000902	0.0000100000	0.0000667761	2	cell morphogenesis scfd1,flnb
GO:0004033	0.0000100000	0.0000667761	1	aldo-keto reductase (NADP) activity akr1d1
GO:0006694	0.0000100000	0.0000667761	2	steroid biosynthetic process akr1d1,hsd11b2
GO:0006699	0.0000100000	0.0000667761	1	bile acid biosynthetic process akr1d1
GO:0009725	0.0000100000	0.0000667761	6	response to hormone brip1,fgf23,hsd11b2,h2afz,slc34a2,trim24
GO:0042301	0.0000100000	0.0000667761	1	phosphate ion binding slc34a2
GO:0006216	0.0000100000	0.0000667761	1	cytidine catabolic process apobec2
GO:0042787	0.0000100000	0.0000667761	1	protein ubiquitination involved in ubiquitin-dependent protein catabolic process anapc4
GO:1990254	0.0000100000	0.0000667761	1	keratin filament binding krt74
GO:0032958	0.0000100000	0.0000667761	1	inositol phosphate biosynthetic process fgf2
GO:0031625	0.0000100000	0.0000667761	2	ubiquitin protein ligase binding hltf,ube2j2
GO:0051253	0.0000100000	0.0000667761	6	negative regulation of RNA metabolic process tnfrsf4,trim24,rarb,ctcf,bcl11a,nbas
GO:0051254	0.0000100000	0.0000667761	19	positive regulation of RNA metabolic process fgf23,supt3h,tbk1,fgf2,h2afz,tnfsf18,kpna6,hltf,ablim3,tasp1,dvl1,trim24,mlxip,creb3l2,rarb,ctcf,il18,nfya,zc3hav1
GO:0010705	0.0000100000	0.0000667761	1	meiotic DNA double-strand break processing involved in reciprocal meiotic recombination
GO:0051251	0.0000100000	0.0000667761	3	positive regulation of lymphocyte activation tnfrsf4,il18,dock8
GO:0016482	0.0000100000	0.0000667761	4	cytoplasmic transport fgf2,kpna6,creb3l2,xpot
GO:0051252	0.0000100000	0.0000667761	25	regulation of RNA metabolic process brip1,fgf23,supt3h,tbk1,fgf2,h2afz,tnfsf18,kpna6,hltf,kiaa1958,ablim3,tnfrsf4,tasp1,dvl1,trim24,mlxip,creb3l2,rarb,ctcf,il18,bcl11a,chaf1b,nbas,nfya,zc3hav1
GO:0009719	0.0000100000	0.0000667761	7	response to endogenous stimulus brip1,fgf23,hsd11b2,h2afz,slc34a2,lamtor3,trim24
GO:0031623	0.0000100000	0.0000667761	1	receptor internalization lmbrd1
GO:0051259	0.0000100000	0.0000667761	2	protein oligomerization sbf2,sh3glb1
GO:0016469	0.0000100000	0.0000667761	1	proton-transporting two-sector ATPase complex atp6v0d1
GO:0015137	0.0000100000	0.0000667761	1	citrate transmembrane transporter activity slc13a5
GO:0043647	0.0000100000	0.0000667761	2	inositol phosphate metabolic process fgf2,ppip5k2
GO:0061077	0.0000100000	0.0000667761	1	chaperone-mediated protein folding dnajb14
GO:0006662	0.0000100000	0.0000667761	1	glycerol ether metabolic process agmo
GO:0051271	0.0000100000	0.0000667761	1	negative regulation of cellular component movement fgf2
GO:0051272	0.0000100000	0.0000667761	4	positive regulation of cellular component movement fgf2,tnfsf18,swap70,dock8
GO:0006661	0.0000100000	0.0000667761	3	phosphatidylinositol biosynthetic process fgf23,fgf2,fgf6
GO:0051270	0.0000100000	0.0000667761	5	regulation of cellular component movement fgf2,ulk4,tnfsf18,swap70,dock8
GO:0004003	0.0000100000	0.0000667761	1	ATP-dependent DNA helicase activity brip1
GO:0051262	0.0000100000	0.0000667761	1	protein tetramerization sbf2
GO:0016471	0.0000100000	0.0000667761	1	vacuolar proton-transporting V-type ATPase complex atp6v0d1
GO:0016477	0.0000100000	0.0000667761	3	cell migration fgf2,ephb1,dock8
GO:0032943	0.0000100000	0.0000667761	4	mononuclear cell proliferation tbk1,tnfsf18,tnfrsf4,dock8
GO:0032940	0.0000100000	0.0000667761	6	secretion by cell gyg1,dvl1,lamtor3,atp8b4,sdf4,krt1
GO:0042327	0.0000100000	0.0000667761	9	positive regulation of phosphorylation fgf23,tbk1,fgf2,tnfsf18,dvl1,ccnd2,lamtor3,il18,tigar
GO:1903037	0.0000100000	0.0000667761	3	regulation of leukocyte cell-cell adhesion tnfsf18,il18,dock8
GO:0036064	0.0000100000	0.0000667761	1	ciliary basal body ttc26
GO:1903034	0.0000100000	0.0000667761	3	regulation of response to wounding fgf2,il18,krt1
GO:0015142	0.0000100000	0.0000667761	1	tricarboxylic acid transmembrane transporter activity slc13a5
GO:1903035	0.0000100000	0.0000667761	2	negative regulation of response to wounding fgf2,krt1
GO:0051282	0.0000100000	0.0000667761	1	regulation of sequestering of calcium ion fgf2
GO:0051283	0.0000100000	0.0000667761	1	negative regulation of sequestering of calcium ion fgf2
GO:1903039	0.0000100000	0.0000667761	2	positive regulation of leukocyte cell-cell adhesion il18,dock8
GO:0045834	0.0000100000	0.0000667761	1	positive regulation of lipid metabolic process fgf2
GO:0004497	0.0000100000	0.0000667761	1	monooxygenase activity agmo
GO:0042325	0.0000100000	0.0000667761	13	regulation of phosphorylation fgf23,tbk1,fgf2,ephb1,ulk4,tnfsf18,dvl1,ccnd2,lamtor3,pard6a,il18,tigar,herc5
GO:0051276	0.0000100000	0.0000667761	2	chromosome organization brip1,acd
GO:0007519	0.0000100000	0.0000667761	1	skeletal muscle tissue development flnb
GO:0016462	0.0000100000	0.0000667761	3	pyrophosphatase activity brip1,hltf,ppa2
GO:0061013	0.0000100000	0.0000667761	2	regulation of mRNA catabolic process nbas,zc3hav1
GO:0061014	0.0000100000	0.0000667761	1	positive regulation of mRNA catabolic process zc3hav1
GO:1901265	0.0000100000	0.0000667761	14	nucleoside phosphate binding brip1,tbk1,ephb1,hsd11b2,ulk4,ppip5k2,hltf,swap70,hao1,ube2j2,atp8b4,ttll10,atad3a,gmds
GO:1902116	0.0000100000	0.0000667761	1	negative regulation of organelle assembly scfd1
GO:1902117	0.0000100000	0.0000667761	1	positive regulation of organelle assembly sh3glb1
GO:1902115	0.0000100000	0.0000667761	2	regulation of organelle assembly scfd1,sh3glb1
GO:0071295	0.0000100000	0.0000667761	2	cellular response to vitamin brip1,fgf23
GO:0098771	0.0000100000	0.0000667761	6	inorganic ion homeostasis fgf23,fgf2,swap70,slc34a2,trim24,atp6v0d1
GO:0098772	0.0000100000	0.0000667761	8	molecular function regulator acap3,fgf23,kcne2,fgf2,sbf2,fgf6,lamtor3,dock8
GO:0033857	0.0000100000	0.0000667761	1	diphosphoinositol-pentakisphosphate kinase activity ppip5k2
GO:0016050	0.0000100000	0.0000667761	1	vesicle organization scfd1
GO:0048048	0.0000100000	0.0000667761	1	embryonic eye morphogenesis rarb
GO:0016054	0.0000100000	0.0000667761	2	organic acid catabolic process akr1d1,hao1
GO:0051209	0.0000100000	0.0000667761	1	release of sequestered calcium ion into cytosol fgf2
GO:0061485	0.0000100000	0.0000667761	1	memory T cell proliferation dock8
GO:0031670	0.0000100000	0.0000667761	2	cellular response to nutrient brip1,fgf23
GO:0007586	0.0000100000	0.0000667761	1	digestion akr1d1
GO:0007584	0.0000100000	0.0000667761	2	response to nutrient brip1,fgf23
GO:0006259	0.0000100000	0.0000667761	7	DNA metabolic process brip1,tex12,swap70,apobec2,acd,ctcf,chaf1b
GO:0031668	0.0000100000	0.0000667761	3	cellular response to extracellular stimulus brip1,fgf23,sh3glb1
GO:0031669	0.0000100000	0.0000667761	3	cellular response to nutrient levels brip1,fgf23,sh3glb1
GO:0016042	0.0000100000	0.0000667761	4	lipid catabolic process fgf23,akr1d1,hao1,bco2
GO:0016043	0.0000100000	0.0000667761	28	cellular component organization brip1,cldn14,supt3h,fgf2,mrpl20,sbf2,ephb1,ulk4,hltf,vwa1,ablim3,swap70,scfd1,dvl1,acd,atp8b4,krt74,krt71,pard6a,ctcf,flnb,chaf1b,sh3glb1,dnajb14,slmap,atp6v0d1,aurkaip1,ttc26
GO:0010744	0.0000100000	0.0000667761	1	positive regulation of macrophage derived foam cell differentiation il18
GO:0030334	0.0000100000	0.0000667761	5	regulation of cell migration fgf2,ulk4,tnfsf18,swap70,dock8
GO:0031667	0.0000100000	0.0000667761	4	response to nutrient levels brip1,fgf23,hsd11b2,sh3glb1
GO:0016048	0.0000100000	0.0000667761	1	detection of temperature stimulus ephb1
GO:0030336	0.0000100000	0.0000667761	1	negative regulation of cell migration fgf2
GO:0051216	0.0000100000	0.0000667761	2	cartilage development creb3l2,rarb
GO:0030335	0.0000100000	0.0000667761	4	positive regulation of cell migration fgf2,tnfsf18,swap70,dock8
GO:0019538	0.0000100000	0.0000667761	27	protein metabolic process fgf23,supt3h,b3galt6,tbk1,fgf2,ephb1,ulk4,dapp1,fgf6,hltf,vwa1,mxra8,morc3,tasp1,ube2j2,cradd,slc34a2,lamtor3,anapc4,trim24,ttll10,il18,npepps,ppa2,bcl11a,krt1,herc5
GO:0061037	0.0000100000	0.0000667761	1	negative regulation of cartilage development rarb
GO:0032990	0.0000100000	0.0000667761	5	cell part morphogenesis ephb1,ablim3,dvl1,atp6v0d1,ttc26
GO:1904799	0.0000100000	0.0000667761	1	regulation of neuron remodeling bcl11a
GO:0032507	0.0000100000	0.0000667761	2	maintenance of protein location in cell morc3,flnb
GO:0051222	0.0000100000	0.0000667761	6	positive regulation of protein transport ablim3,tnfrsf4,ube2j2,il18,npepps,sh3glb1
GO:0032989	0.0000100000	0.0000667761	7	cellular component morphogenesis ephb1,ablim3,scfd1,dvl1,flnb,atp6v0d1,ttc26
GO:0051223	0.0000100000	0.0000667761	7	regulation of protein transport ablim3,scfd1,tnfrsf4,ube2j2,il18,npepps,sh3glb1
GO:0032508	0.0000100000	0.0000667761	1	DNA duplex unwinding brip1
GO:0016032	0.0000100000	0.0000667761	4	viral process tbk1,morc3,pard6a,lmbrd1
GO:0060191	0.0000100000	0.0000667761	1	regulation of lipase activity fgf2
GO:0018212	0.0000100000	0.0000667761	5	peptidyl-tyrosine modification fgf23,fgf2,ephb1,fgf6,trim24
GO:0060193	0.0000100000	0.0000667761	1	positive regulation of lipase activity fgf2
GO:0030320	0.0000100000	0.0000667761	2	cellular monovalent inorganic anion homeostasis fgf23,slc34a2
GO:0061024	0.0000100000	0.0000667761	4	membrane organization dvl1,atp8b4,sh3glb1,slmap
GO:1902145	0.0000100000	0.0000667761	1	regulation of response to cell cycle checkpoint signaling tigar
GO:0008891	0.0000100000	0.0000667761	1	glycolate oxidase activity hao1
GO:0051235	0.0000100000	0.0000667761	2	maintenance of location morc3,flnb
GO:0051234	0.0000100000	0.0000667761	19	establishment of localization kcne2,fgf2,gyg1,kpna6,scfd1,dvl1,slc34a2,slc13a5,acd,lamtor3,atp8b4,creb3l2,sdf4,nbas,krt1,xpot,lmbrd1,atp6v0d1,ttc26
GO:0031647	0.0000100000	0.0000667761	4	regulation of protein stability morc3,dvl1,trim24,sh3glb1
GO:0016020	0.0000100000	0.0000667761	48	membrane brip1,treml2,cldn14,kcne2,b3galt6,tbk1,mrpl20,gyg1,sbf2,ephb1,hsd11b2,dapp1,tnfsf18,fgf6,kpna6,hltf,swap70,scfd1,tnfrsf4,agmo,ube2j2,ccnd2,slc34a2,slc13a5,lamtor3,rassf3,atp8b4,mlxip,eif3h,clstn2,creb3l2,pard6a,sdf4,atad3a,tmem240,flnb,dock8,tigar,sh3glb1,nbas,krt1,dnajb14,slmap,lmbrd1,tas1r3,atp6v0d1,aurkaip1,smox
GO:0016023	0.0000100000	0.0000667761	5	cytoplasmic membrane-bounded vesicle scfd1,dvl1,flnb,lmbrd1,atp6v0d1
GO:0018205	0.0000100000	0.0000667761	2	peptidyl-lysine modification supt3h,bcl11a
GO:0044439	0.0000100000	0.0000667761	1	peroxisomal part hao1
GO:0007010	0.0000100000	0.0000667761	6	cytoskeleton organization ulk4,ablim3,dvl1,krt74,krt71,flnb
GO:0044432	0.0000100000	0.0000667761	11	endoplasmic reticulum part fgf23,hsd11b2,vwa1,scfd1,agmo,mxra8,ube2j2,clstn2,creb3l2,nbas,dnajb14
GO:0042253	0.0000100000	0.0000667761	1	granulocyte macrophage colony-stimulating factor biosynthetic process il18
GO:0045765	0.0000100000	0.0000667761	2	regulation of angiogenesis fgf2,krt1
GO:0044431	0.0000100000	0.0000667761	6	Golgi apparatus part fgf23,b3galt6,scfd1,clstn2,sdf4,sh3glb1
GO:0045766	0.0000100000	0.0000667761	1	positive regulation of angiogenesis fgf2
GO:0007016	0.0000100000	0.0000667761	1	cytoskeletal anchoring at plasma membrane flnb
GO:0044438	0.0000100000	0.0000667761	1	microbody part hao1
GO:0044437	0.0000100000	0.0000667761	6	vacuolar part gyg1,sbf2,lamtor3,sh3glb1,lmbrd1,atp6v0d1
GO:0007017	0.0000100000	0.0000667761	3	microtubule-based process ulk4,dvl1,ttc26
GO:0001701	0.0000100000	0.0000667761	1	in utero embryonic development slc34a2
GO:0032446	0.0000100000	0.0000667761	7	protein modification by small protein conjugation hltf,ube2j2,anapc4,trim24,npepps,bcl11a,herc5
GO:0046622	0.0000100000	0.0000667761	1	positive regulation of organ growth fgf2
GO:0043112	0.0000100000	0.0000667761	2	receptor metabolic process sh3glb1,lmbrd1
GO:0046620	0.0000100000	0.0000667761	1	regulation of organ growth fgf2
GO:0044444	0.0000100000	0.0000667761	63	cytoplasmic part cldn14,fgf23,xaf1,kcne2,b3galt6,tbk1,mrpl20,akr1d1,gyg1,sbf2,ephb1,hsd11b2,dapp1,nudt6,ppip5k2,vwa1,scfd1,agmo,mxra8,hao1,enkd1,dvl1,ube2j2,cradd,ccnd2,zc3hav1l,lamtor3,rassf3,bco2,anapc4,trim24,krt73,atp8b4,krt72,mlxip,krt74,eif3h,ttll10,clstn2,krt71,creb3l2,pard6a,sdf4,atad3a,il18,npepps,ppa2,gmds,flnb,dock8,tigar,sh3glb1,nbas,krt1,dnajb14,slmap,xpot,lmbrd1,herc5,atp6v0d1,aurka…
GO:0042267	0.0000100000	0.0000667761	1	natural killer cell mediated cytotoxicity il18
GO:0046626	0.0000100000	0.0000667761	1	regulation of insulin receptor signaling pathway lmbrd1
GO:0044446	0.0000100000	0.0000667761	62	intracellular organelle part brip1,fgf23,supt3h,b3galt6,tbk1,mrpl20,gyg1,sbf2,ephb1,hsd11b2,h2afz,hltf,vwa1,ablim3,scfd1,agmo,mxra8,hao1,enkd1,morc3,ccnl2,dvl1,ube2j2,ccnd2,acd,lamtor3,rassf3,bco2,anapc4,trim24,krt73,atp8b4,krt72,mlxip,krt74,clstn2,krt71,creb3l2,pard6a,sdf4,rarb,atad3a,polr1a,ctcf,ppa2,bcl11a,flnb,sf3b1,chaf1b,tigar,sh3glb1,nbas,krt1,dnajb14,slmap,xpot,lmbrd1,atp6v0d1,nfya,aurkai…
GO:0046627	0.0000100000	0.0000667761	1	negative regulation of insulin receptor signaling pathway lmbrd1
GO:0044451	0.0000100000	0.0000667761	5	nucleoplasm part supt3h,morc3,ccnl2,acd,sf3b1
GO:0032432	0.0000100000	0.0000667761	2	actin filament bundle ablim3,flnb
GO:0032433	0.0000100000	0.0000667761	1	filopodium tip ephb1
GO:0031589	0.0000100000	0.0000667761	1	cell-substrate adhesion ephb1
GO:0032434	0.0000100000	0.0000667761	2	regulation of proteasomal ubiquitin-dependent protein catabolic process dvl1,anapc4
GO:0030258	0.0000100000	0.0000667761	4	lipid modification fgf23,fgf2,fgf6,hao1
GO:0090316	0.0000100000	0.0000667761	5	positive regulation of intracellular protein transport ablim3,ube2j2,il18,npepps,sh3glb1
GO:0009650	0.0000100000	0.0000667761	1	UV protection sdf4
GO:0044454	0.0000100000	0.0000667761	4	nuclear chromosome part h2afz,acd,trim24,chaf1b
GO:0009653	0.0000100000	0.0000667761	10	anatomical structure morphogenesis fgf2,ephb1,ablim3,scfd1,dvl1,krt71,rarb,flnb,atp6v0d1,ttc26
GO:0000832	0.0000100000	0.0000667761	1	inositol hexakisphosphate 5-kinase activity ppip5k2
GO:0045785	0.0000100000	0.0000667761	3	positive regulation of cell adhesion tnfsf18,il18,dock8
GO:0047969	0.0000100000	0.0000667761	1	glyoxylate oxidase activity hao1
GO:0018130	0.0000100000	0.0000667761	17	heterocycle biosynthetic process brip1,supt3h,tex12,hltf,ablim3,ccnl2,dvl1,trim24,mlxip,creb3l2,rarb,polr1a,ctcf,gmds,bcl11a,chaf1b,nfya
GO:0046640	0.0000100000	0.0000667761	1	regulation of alpha-beta T cell proliferation il18
GO:0046641	0.0000100000	0.0000667761	1	positive regulation of alpha-beta T cell proliferation il18
GO:0044463	0.0000100000	0.0000667761	6	cell projection part ephb1,dvl1,slc34a2,dock8,atp6v0d1,ttc26
GO:0010639	0.0000100000	0.0000667761	5	negative regulation of organelle organization swap70,scfd1,acd,tigar,aurkaip1
GO:0010638	0.0000100000	0.0000667761	6	positive regulation of organelle organization ablim3,swap70,ube2j2,acd,npepps,sh3glb1
GO:0010633	0.0000100000	0.0000667761	1	negative regulation of epithelial cell migration fgf2
GO:0010632	0.0000100000	0.0000667761	1	regulation of epithelial cell migration fgf2
GO:0010634	0.0000100000	0.0000667761	1	positive regulation of epithelial cell migration fgf2
GO:0010631	0.0000100000	0.0000667761	1	epithelial cell migration fgf2
GO:0031570	0.0000100000	0.0000667761	1	DNA integrity checkpoint brip1
GO:0044464	0.0000100000	0.0000667761	91	cell part brip1,treml2,cldn14,fgf23,xaf1,kcne2,supt3h,b3galt6,tbk1,fgf2,mrpl20,akr1d1,gyg1,sbf2,ephb1,hsd11b2,h2afz,dapp1,nudt6,tnfsf18,fgf6,ppip5k2,hltf,vwa1,ablim3,swap70,scfd1,tnfrsf4,agmo,mxra8,hao1,enkd1,morc3,ccnl2,dvl1,ube2j2,cradd,ccnd2,slc34a2,slc13a5,acd,zc3hav1l,lamtor3,rassf3,bco2,anapc4,trim24,krt73,atp8b4,krt72,mlxip,krt74,eif3h,ttll10,clstn2,krt71,creb3l2,pard6a,sdf4,rarb,pusl1,ata…
GO:1902902	0.0000100000	0.0000667761	1	negative regulation of autophagosome assembly scfd1
GO:0046649	0.0000100000	0.0000667761	7	lymphocyte activation treml2,tbk1,tnfsf18,swap70,tnfrsf4,il18,dock8
GO:0046651	0.0000100000	0.0000667761	4	lymphocyte proliferation tbk1,tnfsf18,tnfrsf4,dock8
GO:0010647	0.0000100000	0.0000667761	11	positive regulation of cell communication fgf23,tbk1,fgf2,tnfsf18,fgf6,dvl1,cradd,lamtor3,clstn2,il18,sh3glb1
GO:0045321	0.0000100000	0.0000667761	11	leukocyte activation treml2,tbk1,gyg1,tnfsf18,swap70,tnfrsf4,lamtor3,atp8b4,il18,dock8,krt1
GO:0055114	0.0000100000	0.0000667761	7	oxidation-reduction process akr1d1,gyg1,hsd11b2,agmo,hao1,bco2,smox
GO:0010646	0.0000100000	0.0000667761	20	regulation of cell communication brip1,fgf23,tbk1,fgf2,ephb1,ulk4,nudt6,tnfsf18,fgf6,scfd1,dvl1,cradd,lamtor3,trim24,clstn2,il18,tigar,sh3glb1,lmbrd1,atp6v0d1
GO:0070735	0.0000100000	0.0000667761	1	protein-glycine ligase activity ttll10
GO:0043549	0.0000100000	0.0000667761	7	regulation of kinase activity fgf2,dvl1,ccnd2,lamtor3,il18,tigar,herc5
GO:0008380	0.0000100000	0.0000667761	1	RNA splicing sf3b1
GO:1902074	0.0000100000	0.0000667761	1	response to salt fgf23
GO:0051172	0.0000100000	0.0000667761	8	negative regulation of nitrogen compound metabolic process tnfrsf4,acd,trim24,rarb,ctcf,bcl11a,tigar,nbas
GO:0051173	0.0000100000	0.0000667761	21	positive regulation of nitrogen compound metabolic process fgf23,supt3h,tbk1,fgf2,h2afz,tnfsf18,kpna6,hltf,ablim3,tasp1,dvl1,acd,trim24,mlxip,creb3l2,rarb,ctcf,il18,tigar,nfya,zc3hav1
GO:0007059	0.0000100000	0.0000667761	1	chromosome segregation ctcf
GO:0043543	0.0000100000	0.0000667761	1	protein acylation supt3h
GO:0009235	0.0000100000	0.0000667761	1	cobalamin metabolic process lmbrd1
GO:0051171	0.0000100000	0.0000667761	28	regulation of nitrogen compound metabolic process brip1,fgf23,supt3h,tbk1,fgf2,h2afz,tnfsf18,kpna6,hltf,kiaa1958,ablim3,tnfrsf4,tasp1,dvl1,acd,trim24,mlxip,eif3h,creb3l2,rarb,ctcf,il18,bcl11a,chaf1b,tigar,nbas,nfya,zc3hav1
GO:0043542	0.0000100000	0.0000667761	1	endothelial cell migration fgf2
GO:0042214	0.0000100000	0.0000667761	1	terpene metabolic process bco2
GO:0044877	0.0000100000	0.0000667761	12	macromolecular complex binding brip1,ephb1,h2afz,acd,trim24,krt74,rarb,polr1a,ctcf,chaf1b,lmbrd1,atp6v0d1
GO:0018193	0.0000100000	0.0000667761	9	peptidyl-amino acid modification fgf23,supt3h,tbk1,fgf2,ephb1,fgf6,morc3,trim24,bcl11a
GO:0043550	0.0000100000	0.0000667761	1	regulation of lipid kinase activity fgf2
GO:0010216	0.0000100000	0.0000667761	1	maintenance of DNA methylation ctcf
GO:0090304	0.0000100000	0.0000667761	23	nucleic acid metabolic process brip1,utp23,supt3h,tex12,hltf,ablim3,swap70,ccnl2,apobec2,dvl1,acd,trim24,mlxip,creb3l2,rarb,polr1a,ctcf,ppa2,bcl11a,sf3b1,chaf1b,nbas,nfya
GO:0045737	0.0000100000	0.0000667761	1	positive regulation of cyclin-dependent protein serine/threonine kinase activity ccnd2
GO:0007063	0.0000100000	0.0000667761	1	regulation of sister chromatid cohesion ctcf
GO:0043552	0.0000100000	0.0000667761	1	positive regulation of phosphatidylinositol 3-kinase activity fgf2
GO:0043551	0.0000100000	0.0000667761	1	regulation of phosphatidylinositol 3-kinase activity fgf2
GO:0042221	0.0000100000	0.0000667761	19	response to chemical brip1,fgf23,xaf1,kcne2,tbk1,hsd11b2,h2afz,scfd1,ube2j2,slc34a2,lamtor3,trim24,sdf4,il18,npepps,flnb,dock8,tigar,atp6v0d1
GO:0045732	0.0000100000	0.0000667761	3	positive regulation of protein catabolic process kcne2,dvl1,anapc4
GO:0044403	0.0000100000	0.0000667761	4	symbiosis, encompassing mutualism through parasitism tbk1,morc3,pard6a,lmbrd1
GO:0000421	0.0000100000	0.0000667761	1	autophagosome membrane sh3glb1
GO:0051179	0.0000100000	0.0000667761	24	localization kcne2,fgf2,gyg1,kpna6,scfd1,morc3,dvl1,slc34a2,slc13a5,acd,lamtor3,atp8b4,creb3l2,sdf4,ctcf,flnb,sh3glb1,nbas,krt1,slmap,xpot,lmbrd1,atp6v0d1,ttc26
GO:0051174	0.0000100000	0.0000667761	14	regulation of phosphorus metabolic process fgf23,tbk1,fgf2,ephb1,ulk4,tnfsf18,swap70,dvl1,ccnd2,lamtor3,pard6a,il18,tigar,herc5
GO:0034655	0.0000100000	0.0000667761	2	nucleobase-containing compound catabolic process apobec2,nbas
GO:0031145	0.0000100000	0.0000667761	1	anaphase-promoting complex-dependent proteasomal ubiquitin-dependent protein catabolic process anapc4
GO:0034654	0.0000100000	0.0000667761	17	nucleobase-containing compound biosynthetic process brip1,supt3h,tex12,hltf,ablim3,ccnl2,dvl1,trim24,mlxip,creb3l2,rarb,polr1a,ctcf,gmds,bcl11a,chaf1b,nfya
GO:0015914	0.0000100000	0.0000667761	1	phospholipid transport atp8b4
GO:1902099	0.0000100000	0.0000667761	1	regulation of metaphase/anaphase transition of cell cycle anapc4
GO:0042231	0.0000100000	0.0000667761	1	interleukin-13 biosynthetic process il18
GO:0043565	0.0000100000	0.0000667761	8	sequence-specific DNA binding h2afz,hltf,acd,mlxip,rarb,ctcf,bcl11a,nfya
GO:0008366	0.0000100000	0.0000667761	1	axon ensheathment sbf2
GO:0043566	0.0000100000	0.0000667761	2	structure-specific DNA binding h2afz,ctcf
GO:0001725	0.0000100000	0.0000667761	2	stress fiber ablim3,flnb
GO:0032465	0.0000100000	0.0000667761	2	regulation of cytokinesis ccnd2,sh3glb1
GO:0034641	0.0000100000	0.0000667761	26	cellular nitrogen compound metabolic process brip1,utp23,supt3h,tex12,hltf,ablim3,swap70,hao1,ccnl2,apobec2,dvl1,acd,trim24,mlxip,creb3l2,rarb,polr1a,ctcf,ppa2,gmds,bcl11a,sf3b1,chaf1b,nbas,nfya,smox
GO:0034645	0.0000100000	0.0000667761	18	cellular macromolecule biosynthetic process brip1,supt3h,tex12,b3galt6,mrpl20,gyg1,hltf,ablim3,ccnl2,dvl1,trim24,mlxip,creb3l2,ctcf,bcl11a,chaf1b,nfya,aurkaip1
GO:0044429	0.0000100000	0.0000667761	8	mitochondrial part mrpl20,bco2,mlxip,atad3a,ppa2,tigar,sh3glb1,aurkaip1
GO:0044428	0.0000100000	0.0000667761	23	nuclear part brip1,supt3h,tbk1,h2afz,hltf,morc3,ccnl2,ccnd2,acd,anapc4,trim24,creb3l2,rarb,polr1a,ctcf,bcl11a,sf3b1,chaf1b,dnajb14,xpot,nfya,aurkaip1,smox
GO:0030280	0.0000100000	0.0000667761	1	structural constituent of epidermis krt1
GO:0032461	0.0000100000	0.0000667761	1	positive regulation of protein oligomerization sh3glb1
GO:0044421	0.0000100000	0.0000667761	27	extracellular region part fgf23,col6a5,fgf2,akr1d1,gyg1,ephb1,h2afz,tnfsf18,fgf6,vwa1,mxra8,lamtor3,bend7,krt73,krt72,krt74,eif3h,krt71,sdf4,il18,npepps,ppa2,gmds,flnb,sh3glb1,krt1,atp6v0d1
GO:0044422	0.0000100000	0.0000667761	62	organelle part brip1,fgf23,supt3h,b3galt6,tbk1,mrpl20,gyg1,sbf2,ephb1,hsd11b2,h2afz,hltf,vwa1,ablim3,scfd1,agmo,mxra8,hao1,enkd1,morc3,ccnl2,dvl1,ube2j2,ccnd2,acd,lamtor3,rassf3,bco2,anapc4,trim24,krt73,atp8b4,krt72,mlxip,krt74,clstn2,krt71,creb3l2,pard6a,sdf4,rarb,atad3a,polr1a,ctcf,ppa2,bcl11a,flnb,sf3b1,chaf1b,tigar,sh3glb1,nbas,krt1,dnajb14,slmap,xpot,lmbrd1,atp6v0d1,nfya,aurkaip1,smox,ttc26
GO:0044424	0.0000100000	0.0000667761	83	intracellular part brip1,cldn14,fgf23,xaf1,kcne2,supt3h,b3galt6,tbk1,fgf2,mrpl20,akr1d1,gyg1,sbf2,ephb1,hsd11b2,h2afz,dapp1,nudt6,ppip5k2,hltf,vwa1,ablim3,swap70,scfd1,agmo,mxra8,hao1,enkd1,morc3,ccnl2,dvl1,ube2j2,cradd,ccnd2,acd,zc3hav1l,lamtor3,rassf3,bco2,anapc4,trim24,krt73,atp8b4,krt72,mlxip,krt74,eif3h,ttll10,clstn2,krt71,creb3l2,pard6a,sdf4,rarb,pusl1,atad3a,polr1a,ctcf,il18,npepps,ppa2,gm…
GO:0044427	0.0000100000	0.0000667761	6	chromosomal part h2afz,ccnd2,acd,trim24,ctcf,chaf1b
GO:1990234	0.0000100000	0.0000667761	4	transferase complex supt3h,ube2j2,ccnd2,anapc4
GO:2000622	0.0000100000	0.0000667761	1	regulation of nuclear-transcribed mRNA catabolic process, nonsense-mediated decay nbas
GO:2000623	0.0000100000	0.0000667761	1	negative regulation of nuclear-transcribed mRNA catabolic process, nonsense-mediated decay nbas
GO:0032459	0.0000100000	0.0000667761	1	regulation of protein oligomerization sh3glb1
GO:0048878	0.0000100000	0.0000667761	8	chemical homeostasis fgf23,fgf2,swap70,slc34a2,trim24,il18,krt1,atp6v0d1
GO:0080134	0.0000100000	0.0000667761	12	regulation of response to stress tbk1,fgf2,ephb1,ulk4,scfd1,lamtor3,il18,tigar,sh3glb1,krt1,herc5,atp6v0d1
GO:0080135	0.0000100000	0.0000667761	8	regulation of cellular response to stress tbk1,ephb1,ulk4,scfd1,lamtor3,tigar,sh3glb1,atp6v0d1
GO:1901617	0.0000100000	0.0000667761	2	organic hydroxy compound biosynthetic process fgf2,akr1d1
GO:1901616	0.0000100000	0.0000667761	3	organic hydroxy compound catabolic process fgf23,akr1d1,hao1
GO:0072503	0.0000100000	0.0000667761	2	cellular divalent inorganic cation homeostasis fgf2,swap70
GO:0072502	0.0000100000	0.0000667761	2	cellular trivalent inorganic anion homeostasis fgf23,slc34a2
GO:0072501	0.0000100000	0.0000667761	2	cellular divalent inorganic anion homeostasis fgf23,slc34a2
GO:0072507	0.0000100000	0.0000667761	3	divalent inorganic cation homeostasis fgf2,swap70,trim24
GO:0072506	0.0000100000	0.0000667761	2	trivalent inorganic anion homeostasis fgf23,slc34a2
GO:0035556	0.0000100000	0.0000667761	9	intracellular signal transduction fgf23,tbk1,fgf2,fgf6,dvl1,cradd,lamtor3,il18,dock8
GO:0072505	0.0000100000	0.0000667761	2	divalent inorganic anion homeostasis fgf23,slc34a2
GO:0000469	0.0000100000	0.0000667761	1	cleavage involved in rRNA processing utp23
GO:0060996	0.0000100000	0.0000667761	1	dendritic spine development ephb1
GO:0060997	0.0000100000	0.0000667761	2	dendritic spine morphogenesis ephb1,dvl1
GO:0003973	0.0000100000	0.0000667761	1	(S)-2-hydroxy-acid oxidase activity hao1
GO:0033365	0.0000100000	0.0000667761	5	protein localization to organelle kpna6,dvl1,acd,ctcf,sh3glb1
GO:0034693	0.0000100000	0.0000667761	1	U11/U12 snRNP sf3b1
GO:0060548	0.0000100000	0.0000667761	7	negative regulation of cell death fgf2,tnfsf18,ccnd2,rarb,atad3a,dock8,tigar
GO:0001771	0.0000100000	0.0000667761	2	immunological synapse formation ephb1,dock8
GO:0001763	0.0000100000	0.0000667761	1	morphogenesis of a branching structure fgf2
GO:0072520	0.0000100000	0.0000667761	1	seminiferous tubule development brip1
GO:0034204	0.0000100000	0.0000667761	1	lipid translocation atp8b4
GO:0032025	0.0000100000	0.0000667761	1	response to cobalt ion tigar
GO:0009266	0.0000100000	0.0000667761	1	response to temperature stimulus ephb1
GO:0007088	0.0000100000	0.0000667761	2	regulation of mitotic nuclear division anapc4,aurkaip1
GO:1901653	0.0000100000	0.0000667761	1	cellular response to peptide brip1
GO:0060537	0.0000100000	0.0000667761	1	muscle tissue development flnb
GO:1901652	0.0000100000	0.0000667761	2	response to peptide brip1,hsd11b2
GO:0046247	0.0000100000	0.0000667761	1	terpene catabolic process bco2
GO:0009267	0.0000100000	0.0000667761	1	cellular response to starvation sh3glb1
GO:1903829	0.0000100000	0.0000667761	6	positive regulation of cellular protein localization ablim3,ube2j2,pard6a,il18,npepps,sh3glb1
GO:0001775	0.0000100000	0.0000667761	12	cell activation treml2,tbk1,gyg1,ephb1,tnfsf18,swap70,tnfrsf4,lamtor3,atp8b4,il18,dock8,krt1
GO:1903827	0.0000100000	0.0000667761	8	regulation of cellular protein localization ablim3,dvl1,ube2j2,pard6a,polr1a,il18,npepps,sh3glb1
GO:1903828	0.0000100000	0.0000667761	1	negative regulation of cellular protein localization polr1a
GO:0072512	0.0000100000	0.0000667761	1	trivalent inorganic cation transport atp6v0d1
GO:0072511	0.0000100000	0.0000667761	1	divalent inorganic cation transport fgf2
GO:0015991	0.0000100000	0.0000667761	1	ATP hydrolysis coupled proton transport atp6v0d1
GO:0002685	0.0000100000	0.0000667761	3	regulation of leukocyte migration tnfsf18,swap70,dock8
GO:0045332	0.0000100000	0.0000667761	1	phospholipid translocation atp8b4
GO:0015988	0.0000100000	0.0000667761	1	energy coupled proton transmembrane transport, against electrochemical gradient atp6v0d1
GO:0035116	0.0000100000	0.0000667761	1	embryonic hindlimb morphogenesis rarb
GO:0045335	0.0000100000	0.0000667761	1	phagocytic vesicle flnb
GO:0090383	0.0000100000	0.0000667761	1	phagosome acidification atp6v0d1
GO:0045334	0.0000100000	0.0000667761	1	clathrin-coated endocytic vesicle lmbrd1
GO:1900744	0.0000100000	0.0000667761	1	regulation of p38MAPK cascade ulk4
GO:0002694	0.0000100000	0.0000667761	4	regulation of leukocyte activation tnfsf18,tnfrsf4,il18,dock8
GO:0002696	0.0000100000	0.0000667761	3	positive regulation of leukocyte activation tnfrsf4,il18,dock8
GO:0002687	0.0000100000	0.0000667761	3	positive regulation of leukocyte migration tnfsf18,swap70,dock8
GO:0043161	0.0000100000	0.0000667761	2	proteasome-mediated ubiquitin-dependent protein catabolic process ube2j2,anapc4
GO:0005719	0.0000100000	0.0000667761	2	nuclear euchromatin h2afz,trim24
GO:0048856	0.0000100000	0.0000667761	14	anatomical structure development brip1,kcne2,fgf2,ephb1,mxra8,dvl1,slc34a2,creb3l2,sdf4,rarb,flnb,tigar,atp6v0d1,ttc26
GO:0043167	0.0000100000	0.0000667761	35	ion binding brip1,acap3,xaf1,tbk1,fgf2,gyg1,sbf2,zcchc4,ephb1,ulk4,dapp1,ppip5k2,hltf,ablim3,swap70,agmo,hao1,morc3,apobec2,ube2j2,slc34a2,bco2,trim24,atp8b4,ttll10,clstn2,sdf4,rarb,atad3a,polr1a,ctcf,ppa2,gmds,bcl11a,zc3hav1
GO:0043169	0.0000100000	0.0000667761	23	cation binding brip1,acap3,xaf1,gyg1,zcchc4,hltf,ablim3,swap70,agmo,morc3,apobec2,slc34a2,bco2,trim24,atp8b4,clstn2,sdf4,rarb,polr1a,ctcf,ppa2,bcl11a,zc3hav1
GO:0043168	0.0000100000	0.0000667761	17	anion binding brip1,tbk1,fgf2,sbf2,ephb1,ulk4,dapp1,ppip5k2,hltf,swap70,hao1,ube2j2,slc34a2,atp8b4,ttll10,atad3a,gmds
GO:0000479	0.0000100000	0.0000667761	1	endonucleolytic cleavage of tricistronic rRNA transcript (SSU-rRNA, 5.8S rRNA, LSU-rRNA)
GO:0000478	0.0000100000	0.0000667761	1	endonucleolytic cleavage involved in rRNA processing utp23
GO:0048858	0.0000100000	0.0000667761	5	cell projection morphogenesis ephb1,ablim3,dvl1,atp6v0d1,ttc26
GO:0043170	0.0000100000	0.0000667761	51	macromolecule metabolic process brip1,fgf23,utp23,col6a5,supt3h,tex12,b3galt6,tbk1,fgf2,mrpl20,gyg1,ephb1,ulk4,dapp1,fgf6,hltf,vwa1,ablim3,swap70,mxra8,morc3,ccnl2,apobec2,tasp1,dvl1,ube2j2,cradd,slc34a2,acd,lamtor3,anapc4,trim24,mlxip,ttll10,creb3l2,rarb,polr1a,ctcf,il18,npepps,ppa2,bcl11a,sf3b1,chaf1b,sh3glb1,nbas,krt1,lmbrd1,herc5,nfya,aurkaip1
GO:0000480	0.0000100000	0.0000667761	1	endonucleolytic cleavage in 5'-ETS of tricistronic rRNA transcript (SSU-rRNA, 5.8S
GO:0070302	0.0000100000	0.0000667761	2	regulation of stress-activated protein kinase signaling cascade ephb1,ulk4
GO:0035579	0.0000100000	0.0000667761	2	specific granule membrane lamtor3,atp8b4
GO:0016817	0.0000100000	0.0000667761	3	hydrolase activity, acting on acid anhydrides brip1,hltf,ppa2
GO:0016818	0.0000100000	0.0000667761	3	hydrolase activity, acting on acid anhydrides, in phosphorus-containing anhydrides brip1,hltf,ppa2
GO:0045357	0.0000100000	0.0000667761	1	regulation of interferon-beta biosynthetic process tbk1
GO:0048869	0.0000100000	0.0000667761	16	cellular developmental process brip1,fgf23,fgf2,ephb1,fgf6,ablim3,scfd1,mxra8,dvl1,creb3l2,sdf4,rarb,flnb,tigar,atp6v0d1,ttc26
GO:1901615	0.0000100000	0.0000667761	5	organic hydroxy compound metabolic process fgf23,fgf2,akr1d1,ppip5k2,hao1
GO:0045359	0.0000100000	0.0000667761	1	positive regulation of interferon-beta biosynthetic process tbk1
GO:0048870	0.0000100000	0.0000667761	3	cell motility fgf2,ephb1,dock8
GO:0004842	0.0000100000	0.0000667761	5	ubiquitin-protein transferase activity hltf,ube2j2,anapc4,trim24,herc5
GO:0032059	0.0000100000	0.0000667761	1	bleb sdf4
GO:0003690	0.0000100000	0.0000667761	7	double-stranded DNA binding h2afz,hltf,mlxip,rarb,ctcf,bcl11a,nfya
GO:0006721	0.0000100000	0.0000667761	1	terpenoid metabolic process bco2
GO:0002366	0.0000100000	0.0000667761	6	leukocyte activation involved in immune response gyg1,tnfsf18,swap70,lamtor3,atp8b4,krt1
GO:0000187	0.0000100000	0.0000667761	1	activation of MAPK activity fgf2
GO:0045095	0.0000100000	0.0000667761	5	keratin filament krt73,krt72,krt74,krt71,krt1
GO:0098852	0.0000100000	0.0000667761	3	lytic vacuole membrane lamtor3,lmbrd1,atp6v0d1
GO:0071374	0.0000100000	0.0000667761	1	cellular response to parathyroid hormone stimulus fgf23
GO:0071375	0.0000100000	0.0000667761	1	cellular response to peptide hormone stimulus brip1
GO:0097525	0.0000100000	0.0000667761	1	spliceosomal snRNP complex sf3b1
GO:0015682	0.0000100000	0.0000667761	1	ferric iron transport atp6v0d1
GO:1903778	0.0000100000	0.0000667761	1	protein localization to vacuolar membrane sh3glb1
GO:0005882	0.0000100000	0.0000667761	5	intermediate filament krt73,krt72,krt74,krt71,krt1
GO:0002376	0.0000100000	0.0000667761	13	immune system process treml2,tbk1,gyg1,tnfsf18,swap70,tnfrsf4,lamtor3,atp8b4,il18,dock8,krt1,herc5,zc3hav1
GO:0006725	0.0000100000	0.0000667761	25	cellular aromatic compound metabolic process brip1,utp23,supt3h,tex12,hltf,ablim3,swap70,ccnl2,apobec2,dvl1,acd,trim24,mlxip,creb3l2,rarb,polr1a,ctcf,ppa2,gmds,bcl11a,sf3b1,chaf1b,nbas,lmbrd1,nfya
GO:0098862	0.0000100000	0.0000667761	1	cluster of actin-based cell projections flnb
GO:0002369	0.0000100000	0.0000667761	1	T cell cytokine production il18
GO:0070035	0.0000100000	0.0000667761	1	purine NTP-dependent helicase activity brip1
GO:1900274	0.0000100000	0.0000667761	1	regulation of phospholipase C activity fgf2
GO:2000021	0.0000100000	0.0000667761	2	regulation of ion homeostasis fgf2,slmap
GO:1903301	0.0000100000	0.0000667761	1	positive regulation of hexokinase activity tigar
GO:0003674	0.0000100000	0.0000667761	97	molecular_function brip1,treml2,cldn14,acap3,fgf23,xaf1,kcne2,utp23,col6a5,supt3h,b3galt6,tbk1,fgf2,mrpl20,akr1d1,gyg1,sbf2,zcchc4,ephb1,hsd11b2,ulk4,h2afz,dapp1,nudt6,tnfsf18,fgf6,ppip5k2,kpna6,hltf,vwa1,kiaa1958,ablim3,swap70,scfd1,tnfrsf4,agmo,hao1,enkd1,morc3,ccnl2,apobec2,tasp1,dvl1,ube2j2,cradd,ccnd2,slc34a2,slc13a5,acd,lamtor3,rassf3,bco2,bend7,anapc4,trim24,krt73,atp8b4,krt72,mlxip,krt74,…
GO:0005852	0.0000100000	0.0000667761	1	eukaryotic translation initiation factor 3 complex eif3h
GO:0000166	0.0000100000	0.0000667761	14	nucleotide binding brip1,tbk1,ephb1,hsd11b2,ulk4,ppip5k2,hltf,swap70,hao1,ube2j2,atp8b4,ttll10,atad3a,gmds
GO:0051301	0.0000100000	0.0000667761	4	cell division brip1,ccnd2,anapc4,pard6a
GO:0001012	0.0000100000	0.0000667761	6	RNA polymerase II regulatory region DNA binding h2afz,hltf,mlxip,rarb,ctcf,bcl11a
GO:0000165	0.0000100000	0.0000667761	5	MAPK cascade fgf23,fgf2,fgf6,lamtor3,il18
GO:0051302	0.0000100000	0.0000667761	6	regulation of cell division fgf2,fgf6,ccnd2,anapc4,sh3glb1,aurkaip1
GO:0051783	0.0000100000	0.0000667761	2	regulation of nuclear division anapc4,aurkaip1
GO:0051781	0.0000100000	0.0000667761	2	positive regulation of cell division fgf2,fgf6
GO:0048147	0.0000100000	0.0000667761	1	negative regulation of fibroblast proliferation morc3
GO:0071396	0.0000100000	0.0000667761	3	cellular response to lipid fgf23,h2afz,trim24
GO:0060255	0.0000100000	0.0000667761	42	regulation of macromolecule metabolic process brip1,fgf23,kcne2,supt3h,tbk1,fgf2,ephb1,ulk4,h2afz,tnfsf18,kpna6,hltf,kiaa1958,ablim3,swap70,tnfrsf4,apobec2,tasp1,dvl1,cradd,ccnd2,acd,lamtor3,anapc4,trim24,mlxip,eif3h,creb3l2,pard6a,rarb,polr1a,ctcf,il18,bcl11a,sf3b1,chaf1b,tigar,nbas,herc5,nfya,aurkaip1,zc3hav1
GO:1903311	0.0000100000	0.0000667761	2	regulation of mRNA metabolic process nbas,zc3hav1
GO:1903312	0.0000100000	0.0000667761	1	negative regulation of mRNA metabolic process nbas
GO:1901136	0.0000100000	0.0000667761	2	carbohydrate derivative catabolic process fgf2,apobec2
GO:1901135	0.0000100000	0.0000667761	5	carbohydrate derivative metabolic process b3galt6,fgf2,apobec2,gmds,tigar
GO:1903313	0.0000100000	0.0000667761	1	positive regulation of mRNA metabolic process zc3hav1
GO:0003682	0.0000100000	0.0000667761	6	chromatin binding brip1,h2afz,trim24,polr1a,ctcf,chaf1b
GO:0071391	0.0000100000	0.0000667761	2	cellular response to estrogen stimulus h2afz,trim24
GO:0003676	0.0000100000	0.0000667761	26	nucleic acid binding brip1,utp23,tbk1,mrpl20,zcchc4,h2afz,hltf,swap70,morc3,apobec2,acd,trim24,mlxip,eif3h,creb3l2,rarb,pusl1,polr1a,ctcf,bcl11a,flnb,sf3b1,xpot,herc5,nfya,zc3hav1
GO:0071383	0.0000100000	0.0000667761	2	cellular response to steroid hormone stimulus h2afz,trim24
GO:0003677	0.0000100000	0.0000667761	13	DNA binding brip1,h2afz,hltf,swap70,acd,trim24,mlxip,creb3l2,rarb,polr1a,ctcf,bcl11a,nfya
GO:0003678	0.0000100000	0.0000667761	1	DNA helicase activity brip1
GO:0006707	0.0000100000	0.0000667761	1	cholesterol catabolic process akr1d1
GO:0006706	0.0000100000	0.0000667761	2	steroid catabolic process fgf23,akr1d1
GO:0097517	0.0000100000	0.0000667761	2	contractile actin filament bundle ablim3,flnb
GO:2000026	0.0000100000	0.0000667761	11	regulation of multicellular organismal development fgf23,fgf2,ephb1,ulk4,dvl1,clstn2,pard6a,rarb,il18,bcl11a,krt1
GO:0016568	0.0000100000	0.0000667761	3	chromatin modification supt3h,hltf,ctcf
GO:0016569	0.0000100000	0.0000667761	3	covalent chromatin modification supt3h,hltf,ctcf
GO:0003254	0.0000100000	0.0000667761	1	regulation of membrane depolarization slmap
GO:1903727	0.0000100000	0.0000667761	1	positive regulation of phospholipid metabolic process fgf2
GO:0006766	0.0000100000	0.0000667761	2	vitamin metabolic process fgf23,lmbrd1
GO:1903725	0.0000100000	0.0000667761	1	regulation of phospholipid metabolic process fgf2
GO:0070482	0.0000100000	0.0000667761	6	response to oxygen levels brip1,hsd11b2,scfd1,npepps,tigar,atp6v0d1
GO:0001078	0.0000100000	0.0000667761	2	transcriptional repressor activity, RNA polymerase II core promoter proximal region
GO:0001077	0.0000100000	0.0000667761	2	transcriptional activator activity, RNA polymerase II core promoter proximal region
GO:0050870	0.0000100000	0.0000667761	2	positive regulation of T cell activation il18,dock8
GO:0048566	0.0000100000	0.0000667761	1	embryonic digestive tract development rarb
GO:0070486	0.0000100000	0.0000667761	4	leukocyte aggregation treml2,tnfsf18,tnfrsf4,dock8
GO:0016570	0.0000100000	0.0000667761	1	histone modification supt3h
GO:0045055	0.0000100000	0.0000667761	4	regulated secretory pathway gyg1,lamtor3,atp8b4,krt1
GO:0001071	0.0000100000	0.0000667761	7	nucleic acid binding transcription factor activity hltf,mlxip,creb3l2,rarb,ctcf,bcl11a,nfya
GO:0070489	0.0000100000	0.0000667761	4	T cell aggregation treml2,tnfsf18,tnfrsf4,dock8
GO:0016573	0.0000100000	0.0000667761	1	histone acetylation supt3h
GO:0070003	0.0000100000	0.0000667761	1	threonine-type peptidase activity tasp1
GO:0050878	0.0000100000	0.0000667761	2	regulation of body fluid levels dock8,krt1
GO:0072665	0.0000100000	0.0000667761	1	protein localization to vacuole sh3glb1
GO:0016578	0.0000100000	0.0000667761	1	histone deubiquitination supt3h
GO:0046395	0.0000100000	0.0000667761	2	carboxylic acid catabolic process akr1d1,hao1
GO:0005436	0.0000100000	0.0000667761	1	sodium:phosphate symporter activity slc34a2
GO:0006767	0.0000100000	0.0000667761	1	water-soluble vitamin metabolic process lmbrd1
GO:1903729	0.0000100000	0.0000667761	1	regulation of plasma membrane organization sh3glb1
GO:0072657	0.0000100000	0.0000667761	3	protein localization to membrane dvl1,sh3glb1,slmap
GO:0072659	0.0000100000	0.0000667761	1	protein localization to plasma membrane slmap
GO:0016567	0.0000100000	0.0000667761	6	protein ubiquitination hltf,ube2j2,anapc4,trim24,npepps,herc5
GO:2000060	0.0000100000	0.0000667761	1	positive regulation of protein ubiquitination involved in ubiquitin-dependent protein catabolic
GO:1901565	0.0000100000	0.0000667761	3	organonitrogen compound catabolic process fgf2,apobec2,smox
GO:1901564	0.0000100000	0.0000667761	6	organonitrogen compound metabolic process b3galt6,fgf2,apobec2,ppa2,lmbrd1,smox
GO:0045069	0.0000100000	0.0000667761	1	regulation of viral genome replication zc3hav1
GO:1903749	0.0000100000	0.0000667761	4	positive regulation of establishment of protein localization to mitochondrion ablim3,ube2j2,npepps,sh3glb1
GO:1903747	0.0000100000	0.0000667761	4	regulation of establishment of protein localization to mitochondrion ablim3,ube2j2,npepps,sh3glb1
GO:0048583	0.0000100000	0.0000667761	23	regulation of response to stimulus brip1,treml2,fgf23,tbk1,fgf2,ephb1,ulk4,nudt6,tnfsf18,fgf6,swap70,scfd1,dvl1,cradd,lamtor3,trim24,il18,tigar,sh3glb1,krt1,lmbrd1,herc5,atp6v0d1
GO:0090080	0.0000100000	0.0000667761	1	positive regulation of MAPKKK cascade by fibroblast growth factor receptor
GO:0001054	0.0000100000	0.0000667761	1	RNA polymerase I activity polr1a
GO:0048102	0.0000100000	0.0000667761	1	autophagic cell death sh3glb1
GO:0048585	0.0000100000	0.0000667761	6	negative regulation of response to stimulus fgf2,scfd1,dvl1,tigar,krt1,lmbrd1
GO:2000058	0.0000100000	0.0000667761	1	regulation of protein ubiquitination involved in ubiquitin-dependent protein catabolic process
GO:0045071	0.0000100000	0.0000667761	1	negative regulation of viral genome replication zc3hav1
GO:0050896	0.0000100000	0.0000667761	34	response to stimulus brip1,fgf23,xaf1,kcne2,tbk1,fgf2,ephb1,hsd11b2,h2afz,tnfsf18,scfd1,tnfrsf4,hao1,ube2j2,cradd,ccnd2,slc34a2,acd,lamtor3,trim24,creb3l2,sdf4,il18,npepps,flnb,chaf1b,dock8,tigar,sh3glb1,krt1,herc5,tas1r3,atp6v0d1,zc3hav1
GO:0042802	0.0000100000	0.0000667761	14	identical protein binding cldn14,kcne2,tbk1,sbf2,tnfsf18,vwa1,apobec2,tasp1,dvl1,rassf3,sdf4,gmds,flnb,sh3glb1
GO:0035295	0.0000100000	0.0000667761	3	tube development brip1,dvl1,rarb
GO:1901576	0.0000100000	0.0000667761	28	organic substance biosynthetic process brip1,fgf23,supt3h,tex12,b3galt6,fgf2,mrpl20,akr1d1,gyg1,hsd11b2,fgf6,hltf,ablim3,agmo,ccnl2,dvl1,trim24,mlxip,creb3l2,rarb,polr1a,ctcf,gmds,bcl11a,chaf1b,nfya,aurkaip1,smox
GO:1901575	0.0000100000	0.0000667761	13	organic substance catabolic process fgf23,fgf2,akr1d1,gyg1,hao1,apobec2,ube2j2,bco2,anapc4,trim24,sh3glb1,nbas,smox
GO:0001067	0.0000100000	0.0000667761	9	regulatory region nucleic acid binding h2afz,hltf,trim24,mlxip,creb3l2,rarb,ctcf,bcl11a,nfya
GO:0048593	0.0000100000	0.0000667761	1	camera-type eye morphogenesis ephb1
GO:0048592	0.0000100000	0.0000667761	2	eye morphogenesis ephb1,rarb
GO:0048598	0.0000100000	0.0000667761	3	embryonic morphogenesis fgf2,dvl1,rarb
GO:0071344	0.0000100000	0.0000667761	1	diphosphate metabolic process ppa2
GO:0045087	0.0000100000	0.0000667761	5	innate immune response tbk1,il18,krt1,herc5,zc3hav1
GO:0070011	0.0000100000	0.0000667761	2	peptidase activity, acting on L-amino acid peptides tasp1,npepps
GO:0071345	0.0000100000	0.0000667761	4	cellular response to cytokine stimulus fgf23,tbk1,flnb,dock8
GO:0071346	0.0000100000	0.0000667761	1	cellular response to interferon-gamma flnb
GO:0098805	0.0000100000	0.0000667761	10	whole membrane tbk1,sbf2,ephb1,lamtor3,atp8b4,mlxip,tigar,sh3glb1,lmbrd1,atp6v0d1
GO:1903362	0.0000100000	0.0000667761	3	regulation of cellular protein catabolic process kcne2,dvl1,anapc4
GO:0019637	0.0000100000	0.0000667761	5	organophosphate metabolic process fgf23,fgf2,fgf6,ppip5k2,tigar
GO:0045927	0.0000100000	0.0000667761	1	positive regulation of growth fgf2
GO:0021955	0.0000100000	0.0000667761	1	central nervous system neuron axonogenesis ephb1
GO:1903364	0.0000100000	0.0000667761	3	positive regulation of cellular protein catabolic process kcne2,dvl1,anapc4
GO:0021952	0.0000100000	0.0000667761	1	central nervous system projection neuron axonogenesis ephb1
GO:0006325	0.0000100000	0.0000667761	4	chromatin organization supt3h,hltf,ctcf,chaf1b
GO:0010817	0.0000100000	0.0000667761	2	regulation of hormone levels akr1d1,bco2
GO:0032606	0.0000100000	0.0000667761	1	type I interferon production tbk1
GO:0097129	0.0000100000	0.0000667761	1	cyclin D2-CDK4 complex ccnd2
GO:0045937	0.0000100000	0.0000667761	9	positive regulation of phosphate metabolic process fgf23,tbk1,fgf2,tnfsf18,dvl1,ccnd2,lamtor3,il18,tigar
GO:0045935	0.0000100000	0.0000667761	21	positive regulation of nucleobase-containing compound metabolic process fgf23,supt3h,tbk1,fgf2,h2afz,tnfsf18,kpna6,hltf,ablim3,tasp1,dvl1,acd,trim24,mlxip,creb3l2,rarb,ctcf,il18,tigar,nfya,zc3hav1
GO:0016119	0.0000100000	0.0000667761	1	carotene metabolic process bco2
GO:0006333	0.0000100000	0.0000667761	2	chromatin assembly or disassembly ctcf,chaf1b
GO:0005488	0.0000100000	0.0000667761	93	binding brip1,treml2,cldn14,acap3,fgf23,xaf1,kcne2,utp23,col6a5,supt3h,tbk1,fgf2,mrpl20,akr1d1,gyg1,sbf2,zcchc4,ephb1,hsd11b2,ulk4,h2afz,dapp1,nudt6,tnfsf18,fgf6,ppip5k2,kpna6,hltf,vwa1,kiaa1958,ablim3,swap70,scfd1,tnfrsf4,agmo,hao1,enkd1,morc3,ccnl2,apobec2,tasp1,dvl1,ube2j2,cradd,ccnd2,slc34a2,acd,lamtor3,rassf3,bco2,bend7,anapc4,trim24,krt73,atp8b4,krt72,mlxip,krt74,eif3h,ttll10,clstn2,krt71,c…
GO:0045934	0.0000100000	0.0000667761	8	negative regulation of nucleobase-containing compound metabolic process tnfrsf4,acd,trim24,rarb,ctcf,bcl11a,tigar,nbas
GO:0005003	0.0000100000	0.0000667761	1	ephrin receptor activity ephb1
GO:0006334	0.0000100000	0.0000667761	1	nucleosome assembly chaf1b
GO:0005005	0.0000100000	0.0000667761	1	transmembrane-ephrin receptor activity ephb1
GO:0006335	0.0000100000	0.0000667761	1	DNA replication-dependent nucleosome assembly chaf1b
GO:0010827	0.0000100000	0.0000667761	1	regulation of glucose transport lmbrd1
GO:0010829	0.0000100000	0.0000667761	1	negative regulation of glucose transport lmbrd1
GO:0016121	0.0000100000	0.0000667761	1	carotene catabolic process bco2
GO:0016122	0.0000100000	0.0000667761	1	xanthophyll metabolic process bco2
GO:0010822	0.0000100000	0.0000667761	4	positive regulation of mitochondrion organization ablim3,ube2j2,npepps,sh3glb1
GO:0010821	0.0000100000	0.0000667761	5	regulation of mitochondrion organization ablim3,ube2j2,npepps,tigar,sh3glb1
GO:0016125	0.0000100000	0.0000667761	1	sterol metabolic process akr1d1
GO:0016127	0.0000100000	0.0000667761	1	sterol catabolic process akr1d1
GO:0016108	0.0000100000	0.0000667761	1	tetraterpenoid metabolic process bco2
GO:0045944	0.0000100000	0.0000667761	11	positive regulation of transcription from RNA polymerase II promoter tbk1,fgf2,h2afz,kpna6,hltf,ablim3,mlxip,creb3l2,rarb,ctcf,il18
GO:0006304	0.0000100000	0.0000667761	2	DNA modification apobec2,ctcf
GO:0004126	0.0000100000	0.0000667761	1	cytidine deaminase activity apobec2
GO:0006302	0.0000100000	0.0000667761	1	double-strand break repair brip1
GO:0016116	0.0000100000	0.0000667761	1	carotenoid metabolic process bco2
GO:0016579	0.0000100000	0.0000667761	1	protein deubiquitination supt3h
GO:0006793	0.0000100000	0.0000667761	14	phosphorus metabolic process fgf23,tbk1,fgf2,ephb1,ulk4,dapp1,fgf6,ppip5k2,morc3,lamtor3,trim24,il18,ppa2,tigar
GO:0042445	0.0000100000	0.0000667761	2	hormone metabolic process akr1d1,bco2
GO:0006796	0.0000100000	0.0000667761	14	phosphate-containing compound metabolic process fgf23,tbk1,fgf2,ephb1,ulk4,dapp1,fgf6,ppip5k2,morc3,lamtor3,trim24,il18,ppa2,tigar
GO:0006305	0.0000100000	0.0000667761	1	DNA alkylation ctcf
GO:0006306	0.0000100000	0.0000667761	1	DNA methylation ctcf
GO:0016584	0.0000100000	0.0000667761	1	nucleosome positioning ctcf
GO:0016101	0.0000100000	0.0000667761	1	diterpenoid metabolic process bco2
GO:0061136	0.0000100000	0.0000667761	3	regulation of proteasomal protein catabolic process kcne2,dvl1,anapc4
GO:0006361	0.0000100000	0.0000667761	1	transcription initiation from RNA polymerase I promoter polr1a
GO:1903322	0.0000100000	0.0000667761	1	positive regulation of protein modification by small protein conjugation or
GO:0006362	0.0000100000	0.0000667761	1	transcription elongation from RNA polymerase I promoter polr1a
GO:1903321	0.0000100000	0.0000667761	1	negative regulation of protein modification by small protein conjugation or
GO:0006366	0.0000100000	0.0000667761	8	transcription from RNA polymerase II promoter supt3h,hltf,dvl1,trim24,mlxip,creb3l2,ctcf,nfya
GO:0008543	0.0000100000	0.0000667761	3	fibroblast growth factor receptor signaling pathway fgf23,fgf2,fgf6
GO:0006363	0.0000100000	0.0000667761	1	termination of RNA polymerase I transcription polr1a
GO:0061138	0.0000100000	0.0000667761	1	morphogenesis of a branching epithelium fgf2
GO:0050479	0.0000100000	0.0000667761	1	glyceryl-ether monooxygenase activity agmo
GO:0001906	0.0000100000	0.0000667761	1	cell killing il18
GO:0032645	0.0000100000	0.0000667761	1	regulation of granulocyte macrophage colony-stimulating factor production il18
GO:0001909	0.0000100000	0.0000667761	1	leukocyte mediated cytotoxicity il18
GO:0060271	0.0000100000	0.0000667761	3	cilium morphogenesis ablim3,atp6v0d1,ttc26
GO:0007224	0.0000100000	0.0000667761	1	smoothened signaling pathway ttc26
GO:0009889	0.0000100000	0.0000667761	25	regulation of biosynthetic process brip1,fgf23,supt3h,tbk1,fgf2,h2afz,tnfsf18,kpna6,hltf,kiaa1958,ablim3,tnfrsf4,tasp1,dvl1,acd,trim24,mlxip,eif3h,creb3l2,rarb,ctcf,il18,bcl11a,chaf1b,nfya
GO:0009887	0.0000100000	0.0000667761	3	organ morphogenesis fgf2,ephb1,rarb
GO:0097581	0.0000100000	0.0000667761	1	lamellipodium organization ablim3
GO:0010863	0.0000100000	0.0000667761	1	positive regulation of phospholipase C activity fgf2
GO:0051338	0.0000100000	0.0000667761	9	regulation of transferase activity fgf2,dvl1,ccnd2,acd,lamtor3,anapc4,il18,tigar,herc5
GO:0032635	0.0000100000	0.0000667761	1	interleukin-6 production il18
GO:0051336	0.0000100000	0.0000667761	5	regulation of hydrolase activity acap3,fgf2,sbf2,cradd,dock8
GO:1902493	0.0000100000	0.0000667761	1	acetyltransferase complex supt3h
GO:1902494	0.0000100000	0.0000667761	4	catalytic complex supt3h,ube2j2,ccnd2,anapc4
GO:0015296	0.0000100000	0.0000667761	1	anion:cation symporter activity slc34a2
GO:0015294	0.0000100000	0.0000667761	1	solute:cation symporter activity slc34a2
GO:0015293	0.0000100000	0.0000667761	1	symporter activity slc34a2
GO:0005496	0.0000100000	0.0000667761	2	steroid binding akr1d1,hsd11b2
GO:0051345	0.0000100000	0.0000667761	4	positive regulation of hydrolase activity acap3,fgf2,cradd,dock8
GO:0097542	0.0000100000	0.0000667761	1	ciliary tip ttc26
GO:0051340	0.0000100000	0.0000667761	1	regulation of ligase activity anapc4
GO:0051347	0.0000100000	0.0000667761	7	positive regulation of transferase activity fgf2,ccnd2,acd,lamtor3,anapc4,il18,tigar
GO:0006351	0.0000100000	0.0000667761	12	transcription, DNA-templated supt3h,hltf,ablim3,ccnl2,dvl1,trim24,mlxip,creb3l2,ctcf,bcl11a,chaf1b,nfya
GO:0004175	0.0000100000	0.0000667761	1	endopeptidase activity tasp1
GO:0006354	0.0000100000	0.0000667761	1	DNA-templated transcription, elongation polr1a
GO:0006355	0.0000100000	0.0000667761	23	regulation of transcription, DNA-templated brip1,fgf23,supt3h,tbk1,fgf2,h2afz,tnfsf18,kpna6,hltf,kiaa1958,ablim3,tnfrsf4,tasp1,dvl1,trim24,mlxip,creb3l2,rarb,ctcf,il18,bcl11a,chaf1b,nfya
GO:0006352	0.0000100000	0.0000667761	2	DNA-templated transcription, initiation rarb,polr1a
GO:0004177	0.0000100000	0.0000667761	1	aminopeptidase activity npepps
GO:0006353	0.0000100000	0.0000667761	1	DNA-templated transcription, termination polr1a
GO:0006357	0.0000100000	0.0000667761	15	regulation of transcription from RNA polymerase II promoter brip1,supt3h,tbk1,fgf2,h2afz,kpna6,hltf,kiaa1958,ablim3,mlxip,creb3l2,rarb,ctcf,il18,bcl11a
GO:0007204	0.0000100000	0.0000667761	2	positive regulation of cytosolic calcium ion concentration fgf2,swap70
GO:0006349	0.0000100000	0.0000667761	1	regulation of gene expression by genetic imprinting ctcf
GO:0051352	0.0000100000	0.0000667761	1	negative regulation of ligase activity anapc4
GO:0051351	0.0000100000	0.0000667761	1	positive regulation of ligase activity anapc4
GO:0030431	0.0000100000	0.0000667761	1	sleep il18
GO:0048193	0.0000100000	0.0000667761	3	Golgi vesicle transport scfd1,creb3l2,nbas
GO:0009790	0.0000100000	0.0000667761	1	embryo development slc34a2
GO:0043229	0.0000100000	0.0000667761	50	intracellular organelle brip1,cldn14,xaf1,kcne2,supt3h,fgf2,mrpl20,ephb1,h2afz,nudt6,hltf,swap70,scfd1,agmo,hao1,enkd1,ccnl2,dvl1,cradd,ccnd2,bco2,anapc4,trim24,krt73,atp8b4,creb3l2,pard6a,sdf4,rarb,pusl1,atad3a,ctcf,npepps,flnb,sf3b1,chaf1b,tigar,sh3glb1,nbas,krt1,frmd4a,dnajb14,slmap,lmbrd1,atp6v0d1,nfya,aurkaip1,smox,zc3hav1,ttc26
GO:0006281	0.0000100000	0.0000667761	2	DNA repair brip1,chaf1b
GO:0009792	0.0000100000	0.0000667761	1	embryo development ending in birth or egg hatching slc34a2
GO:0000978	0.0000100000	0.0000667761	4	RNA polymerase II core promoter proximal region sequence-specific DNA binding
GO:0000977	0.0000100000	0.0000667761	6	RNA polymerase II regulatory region sequence-specific DNA binding h2afz,hltf,mlxip,rarb,ctcf,bcl11a
GO:0000976	0.0000100000	0.0000667761	7	transcription regulatory region sequence-specific DNA binding h2afz,hltf,mlxip,rarb,ctcf,bcl11a,nfya
GO:0008466	0.0000100000	0.0000667761	1	glycogenin glucosyltransferase activity gyg1
GO:0000975	0.0000100000	0.0000667761	9	regulatory region DNA binding h2afz,hltf,trim24,mlxip,creb3l2,rarb,ctcf,bcl11a,nfya
GO:0043226	0.0000100000	0.0000667761	64	organelle brip1,cldn14,xaf1,kcne2,supt3h,fgf2,mrpl20,akr1d1,gyg1,ephb1,h2afz,nudt6,hltf,vwa1,swap70,scfd1,agmo,mxra8,hao1,enkd1,ccnl2,dvl1,cradd,ccnd2,slc34a2,lamtor3,bco2,bend7,anapc4,trim24,krt73,atp8b4,krt72,krt74,eif3h,krt71,creb3l2,pard6a,sdf4,rarb,pusl1,atad3a,ctcf,il18,npepps,ppa2,gmds,flnb,sf3b1,chaf1b,tigar,sh3glb1,nbas,krt1,frmd4a,dnajb14,slmap,lmbrd1,atp6v0d1,nfya,aurkaip1,smox,zc3hav1…
GO:0043227	0.0000100000	0.0000667761	60	membrane-bounded organelle brip1,cldn14,xaf1,kcne2,supt3h,fgf2,mrpl20,akr1d1,gyg1,ephb1,h2afz,nudt6,hltf,vwa1,swap70,scfd1,agmo,mxra8,hao1,ccnl2,dvl1,cradd,ccnd2,lamtor3,bco2,bend7,anapc4,trim24,krt73,atp8b4,krt72,krt74,eif3h,krt71,creb3l2,pard6a,sdf4,rarb,pusl1,atad3a,ctcf,il18,npepps,ppa2,gmds,flnb,sf3b1,chaf1b,tigar,sh3glb1,nbas,krt1,dnajb14,slmap,lmbrd1,atp6v0d1,nfya,aurkaip1,smox,zc3hav1
GO:0045893	0.0000100000	0.0000667761	18	positive regulation of transcription, DNA-templated fgf23,supt3h,tbk1,fgf2,h2afz,tnfsf18,kpna6,hltf,ablim3,tasp1,dvl1,trim24,mlxip,creb3l2,rarb,ctcf,il18,nfya
GO:0043231	0.0000100000	0.0000667761	46	intracellular membrane-bounded organelle brip1,cldn14,xaf1,kcne2,supt3h,fgf2,mrpl20,ephb1,h2afz,nudt6,hltf,swap70,scfd1,agmo,hao1,ccnl2,dvl1,cradd,ccnd2,bco2,anapc4,trim24,krt73,atp8b4,creb3l2,pard6a,sdf4,rarb,pusl1,atad3a,ctcf,npepps,flnb,sf3b1,chaf1b,tigar,nbas,krt1,dnajb14,slmap,lmbrd1,atp6v0d1,nfya,aurkaip1,smox,zc3hav1
GO:0042383	0.0000100000	0.0000667761	2	sarcolemma fgf6,slmap
GO:0065007	0.0000100000	0.0000667761	72	biological regulation brip1,treml2,acap3,fgf23,xaf1,kcne2,supt3h,tbk1,fgf2,akr1d1,sbf2,ephb1,hsd11b2,ulk4,h2afz,dapp1,nudt6,tnfsf18,fgf6,kpna6,hltf,kiaa1958,ablim3,swap70,scfd1,tnfrsf4,morc3,apobec2,tasp1,dvl1,ube2j2,cradd,ccnd2,slc34a2,acd,lamtor3,rassf3,bco2,anapc4,trim24,atp8b4,mlxip,eif3h,clstn2,creb3l2,pard6a,rarb,atad3a,polr1a,ctcf,il18,npepps,ppa2,gmds,bcl11a,flnb,sf3b1,chaf1b,dock8,tigar,…
GO:0070838	0.0000100000	0.0000667761	1	divalent metal ion transport fgf2
GO:0065008	0.0000100000	0.0000667761	20	regulation of biological quality fgf23,kcne2,fgf2,akr1d1,hsd11b2,swap70,morc3,dvl1,slc34a2,acd,bco2,trim24,atp8b4,il18,ppa2,flnb,dock8,sh3glb1,krt1,atp6v0d1
GO:0065003	0.0000100000	0.0000667761	7	macromolecular complex assembly cldn14,sbf2,scfd1,ctcf,chaf1b,sh3glb1,dnajb14
GO:0065004	0.0000100000	0.0000667761	1	protein-DNA complex assembly chaf1b
GO:0000989	0.0000100000	0.0000667761	5	transcription factor activity, transcription factor binding supt3h,fgf2,trim24,mlxip,ctcf
GO:0000988	0.0000100000	0.0000667761	5	transcription factor activity, protein binding supt3h,fgf2,trim24,mlxip,ctcf
GO:0000987	0.0000100000	0.0000667761	4	core promoter proximal region sequence-specific DNA binding h2afz,hltf,ctcf,bcl11a
GO:0044565	0.0000100000	0.0000667761	1	dendritic cell proliferation tbk1
GO:0000982	0.0000100000	0.0000667761	4	transcription factor activity, RNA polymerase II core promoter proximal region
GO:0000981	0.0000100000	0.0000667761	6	RNA polymerase II transcription factor activity, sequence-specific DNA binding hltf,mlxip,creb3l2,rarb,ctcf,bcl11a
GO:0032559	0.0000100000	0.0000667761	11	adenyl ribonucleotide binding brip1,tbk1,ephb1,ulk4,ppip5k2,hltf,swap70,ube2j2,atp8b4,ttll10,atad3a
GO:0042393	0.0000100000	0.0000667761	2	histone binding trim24,chaf1b
GO:0030374	0.0000100000	0.0000667761	1	ligand-dependent nuclear receptor transcription coactivator activity fgf2
GO:0032553	0.0000100000	0.0000667761	12	ribonucleotide binding brip1,tbk1,ephb1,ulk4,ppip5k2,hltf,swap70,hao1,ube2j2,atp8b4,ttll10,atad3a
GO:0032555	0.0000100000	0.0000667761	11	purine ribonucleotide binding brip1,tbk1,ephb1,ulk4,ppip5k2,hltf,swap70,ube2j2,atp8b4,ttll10,atad3a
GO:0004083	0.0000100000	0.0000667761	1	bisphosphoglycerate 2-phosphatase activity tigar
GO:0032550	0.0000100000	0.0000667761	11	purine ribonucleoside binding brip1,tbk1,ephb1,ulk4,ppip5k2,hltf,swap70,ube2j2,atp8b4,ttll10,atad3a
GO:0006260	0.0000100000	0.0000667761	2	DNA replication brip1,chaf1b
GO:0000956	0.0000100000	0.0000667761	1	nuclear-transcribed mRNA catabolic process nbas
GO:0007596	0.0000100000	0.0000667761	1	blood coagulation dock8
GO:0007599	0.0000100000	0.0000667761	1	hemostasis dock8
GO:0008446	0.0000100000	0.0000667761	1	GDP-mannose 4,6-dehydratase activity gmds
GO:0034728	0.0000100000	0.0000667761	2	nucleosome organization ctcf,chaf1b
GO:0016070	0.0000100000	0.0000667761	19	RNA metabolic process utp23,supt3h,hltf,ablim3,ccnl2,apobec2,dvl1,trim24,mlxip,creb3l2,rarb,polr1a,ctcf,ppa2,bcl11a,sf3b1,chaf1b,nbas,nfya
GO:0016071	0.0000100000	0.0000667761	3	mRNA metabolic process apobec2,sf3b1,nbas
GO:0032549	0.0000100000	0.0000667761	11	ribonucleoside binding brip1,tbk1,ephb1,ulk4,ppip5k2,hltf,swap70,ube2j2,atp8b4,ttll10,atad3a
GO:0034723	0.0000100000	0.0000667761	1	DNA replication-dependent nucleosome organization chaf1b
GO:0010764	0.0000100000	0.0000667761	1	negative regulation of fibroblast migration fgf2
GO:0070851	0.0000100000	0.0000667761	3	growth factor receptor binding fgf23,fgf2,fgf6
GO:0071704	0.0000100000	0.0000667761	60	organic substance metabolic process brip1,fgf23,utp23,col6a5,supt3h,tex12,b3galt6,tbk1,fgf2,mrpl20,akr1d1,gyg1,ephb1,hsd11b2,ulk4,dapp1,fgf6,ppip5k2,hltf,vwa1,ablim3,swap70,agmo,mxra8,hao1,morc3,ccnl2,apobec2,tasp1,dvl1,ube2j2,cradd,slc34a2,acd,lamtor3,bco2,anapc4,trim24,mlxip,ttll10,creb3l2,rarb,polr1a,ctcf,il18,npepps,ppa2,gmds,bcl11a,sf3b1,chaf1b,tigar,sh3glb1,nbas,krt1,lmbrd1,herc5,nfya,aurka…
GO:0071702	0.0000100000	0.0000667761	8	organic substance transport kpna6,scfd1,slc13a5,acd,atp8b4,nbas,xpot,atp6v0d1
GO:0010762	0.0000100000	0.0000667761	1	regulation of fibroblast migration fgf2
GO:0034310	0.0000100000	0.0000667761	1	primary alcohol catabolic process hao1
GO:0042330	0.0000100000	0.0000667761	2	taxis fgf2,ephb1
GO:0008026	0.0000100000	0.0000667761	1	ATP-dependent helicase activity brip1
GO:0045843	0.0000100000	0.0000667761	1	negative regulation of striated muscle tissue development ephb1
GO:0045844	0.0000100000	0.0000667761	1	positive regulation of striated muscle tissue development fgf2
GO:0034308	0.0000100000	0.0000667761	1	primary alcohol metabolic process hao1
GO:0035639	0.0000100000	0.0000667761	11	purine ribonucleoside triphosphate binding brip1,tbk1,ephb1,ulk4,ppip5k2,hltf,swap70,ube2j2,atp8b4,ttll10,atad3a
GO:0045859	0.0000100000	0.0000667761	6	regulation of protein kinase activity fgf2,dvl1,ccnd2,lamtor3,il18,herc5
GO:1903299	0.0000100000	0.0000667761	1	regulation of hexokinase activity tigar
GO:0046700	0.0000100000	0.0000667761	2	heterocycle catabolic process apobec2,nbas
GO:0008037	0.0000100000	0.0000667761	2	cell recognition ephb1,dock8
GO:0097061	0.0000100000	0.0000667761	2	dendritic spine organization ephb1,dvl1
GO:0045851	0.0000100000	0.0000667761	1	pH reduction atp6v0d1
GO:0042346	0.0000100000	0.0000667761	1	positive regulation of NF-kappaB import into nucleus il18
GO:0001882	0.0000100000	0.0000667761	11	nucleoside binding brip1,tbk1,ephb1,ulk4,ppip5k2,hltf,swap70,ube2j2,atp8b4,ttll10,atad3a
GO:0045860	0.0000100000	0.0000667761	4	positive regulation of protein kinase activity fgf2,ccnd2,lamtor3,il18
GO:0042350	0.0000100000	0.0000667761	1	GDP-L-fucose biosynthetic process gmds
GO:0014706	0.0000100000	0.0000667761	1	striated muscle tissue development flnb
GO:0042351	0.0000100000	0.0000667761	1	'de novo' GDP-L-fucose biosynthetic process gmds
GO:0007154	0.0000100000	0.0000667761	6	cell communication brip1,fgf23,tnfsf18,fgf6,il18,sh3glb1
GO:0007156	0.0000100000	0.0000667761	1	homophilic cell adhesion via plasma membrane adhesion molecules clstn2
GO:0007159	0.0000100000	0.0000667761	4	leukocyte cell-cell adhesion treml2,tnfsf18,tnfrsf4,dock8
GO:0042359	0.0000100000	0.0000667761	1	vitamin D metabolic process fgf23
GO:0032108	0.0000100000	0.0000667761	2	negative regulation of response to nutrient levels scfd1,tigar
GO:0032109	0.0000100000	0.0000667761	2	positive regulation of response to nutrient levels tbk1,sh3glb1
GO:0032102	0.0000100000	0.0000667761	5	negative regulation of response to external stimulus fgf2,scfd1,dvl1,tigar,krt1
GO:0032103	0.0000100000	0.0000667761	5	positive regulation of response to external stimulus tbk1,fgf2,swap70,il18,sh3glb1
GO:0031256	0.0000100000	0.0000667761	1	leading edge membrane dock8
GO:0031253	0.0000100000	0.0000667761	2	cell projection membrane slc34a2,dock8
GO:0032101	0.0000100000	0.0000667761	13	regulation of response to external stimulus tbk1,fgf2,swap70,scfd1,dvl1,lamtor3,trim24,il18,tigar,sh3glb1,krt1,herc5,atp6v0d1
GO:0032106	0.0000100000	0.0000667761	2	positive regulation of response to extracellular stimulus tbk1,sh3glb1
GO:0032107	0.0000100000	0.0000667761	7	regulation of response to nutrient levels tbk1,scfd1,lamtor3,trim24,tigar,sh3glb1,atp6v0d1
GO:0032104	0.0000100000	0.0000667761	7	regulation of response to extracellular stimulus tbk1,scfd1,lamtor3,trim24,tigar,sh3glb1,atp6v0d1
GO:0070821	0.0000100000	0.0000667761	2	tertiary granule membrane lamtor3,atp8b4
GO:0032105	0.0000100000	0.0000667761	2	negative regulation of response to extracellular stimulus scfd1,tigar
GO:0031258	0.0000100000	0.0000667761	1	lamellipodium membrane dock8
GO:0032580	0.0000100000	0.0000667761	2	Golgi cisterna membrane b3galt6,scfd1
GO:0007163	0.0000100000	0.0000667761	3	establishment or maintenance of cell polarity ephb1,pard6a,frmd4a
GO:0042363	0.0000100000	0.0000667761	1	fat-soluble vitamin catabolic process fgf23
GO:0007169	0.0000100000	0.0000667761	5	transmembrane receptor protein tyrosine kinase signaling pathway fgf23,fgf2,ephb1,fgf6,atp6v0d1
GO:0007167	0.0000100000	0.0000667761	6	enzyme linked receptor protein signaling pathway fgf23,fgf2,ephb1,fgf6,pard6a,atp6v0d1
GO:0042369	0.0000100000	0.0000667761	1	vitamin D catabolic process fgf23
GO:0097035	0.0000100000	0.0000667761	1	regulation of membrane lipid distribution atp8b4
GO:0012506	0.0000100000	0.0000667761	3	vesicle membrane lamtor3,atp8b4,atp6v0d1
GO:0034754	0.0000100000	0.0000667761	2	cellular hormone metabolic process akr1d1,bco2
GO:0031248	0.0000100000	0.0000667761	1	protein acetyltransferase complex supt3h
GO:0090407	0.0000100000	0.0000667761	3	organophosphate biosynthetic process fgf23,fgf2,fgf6
GO:0016922	0.0000100000	0.0000667761	1	ligand-dependent nuclear receptor binding trim24
GO:0050839	0.0000100000	0.0000667761	4	cell adhesion molecule binding swap70,flnb,sh3glb1,zc3hav1
GO:1901983	0.0000100000	0.0000667761	1	regulation of protein acetylation ctcf
GO:0048519	0.0000100000	0.0000667761	33	negative regulation of biological process brip1,fgf23,kcne2,tbk1,fgf2,ephb1,tnfsf18,swap70,scfd1,tnfrsf4,morc3,dvl1,cradd,ccnd2,acd,lamtor3,anapc4,trim24,pard6a,rarb,atad3a,polr1a,ctcf,il18,bcl11a,dock8,tigar,nbas,krt1,lmbrd1,herc5,aurkaip1,zc3hav1
GO:0048518	0.0000100000	0.0000667761	42	positive regulation of biological process acap3,fgf23,kcne2,supt3h,tbk1,fgf2,ephb1,h2afz,tnfsf18,fgf6,kpna6,hltf,ablim3,swap70,tnfrsf4,tasp1,dvl1,ube2j2,cradd,ccnd2,acd,lamtor3,anapc4,trim24,mlxip,clstn2,creb3l2,pard6a,rarb,polr1a,ctcf,il18,npepps,bcl11a,sf3b1,dock8,tigar,sh3glb1,krt1,nfya,aurkaip1,zc3hav1
GO:0048522	0.0000100000	0.0000667761	36	positive regulation of cellular process fgf23,kcne2,supt3h,tbk1,fgf2,ephb1,h2afz,tnfsf18,fgf6,kpna6,hltf,ablim3,swap70,tnfrsf4,tasp1,dvl1,ube2j2,cradd,ccnd2,acd,lamtor3,anapc4,trim24,mlxip,clstn2,creb3l2,rarb,ctcf,il18,npepps,dock8,tigar,sh3glb1,nfya,aurkaip1,zc3hav1
GO:0048520	0.0000100000	0.0000667761	2	positive regulation of behavior fgf2,swap70
GO:2000516	0.0000100000	0.0000667761	1	positive regulation of CD4-positive, alpha-beta T cell activation il18
GO:0033013	0.0000100000	0.0000667761	1	tetrapyrrole metabolic process lmbrd1
GO:0035671	0.0000100000	0.0000667761	1	enone reductase activity akr1d1
GO:0034341	0.0000100000	0.0000667761	1	response to interferon-gamma flnb
GO:0045017	0.0000100000	0.0000667761	4	glycerolipid biosynthetic process fgf23,fgf2,fgf6,agmo
GO:0048525	0.0000100000	0.0000667761	1	negative regulation of viral process zc3hav1
GO:0048523	0.0000100000	0.0000667761	30	negative regulation of cellular process brip1,fgf23,kcne2,fgf2,ephb1,tnfsf18,swap70,scfd1,tnfrsf4,morc3,dvl1,cradd,ccnd2,acd,lamtor3,anapc4,trim24,pard6a,rarb,atad3a,polr1a,ctcf,il18,bcl11a,dock8,tigar,nbas,lmbrd1,aurkaip1,zc3hav1
GO:1901998	0.0000100000	0.0000667761	1	toxin transport scfd1
GO:0019199	0.0000100000	0.0000667761	1	transmembrane receptor protein kinase activity ephb1
GO:0090036	0.0000100000	0.0000667761	1	regulation of protein kinase C signaling ulk4
GO:0016903	0.0000100000	0.0000667761	1	oxidoreductase activity, acting on the aldehyde or oxo group of
GO:0051707	0.0000100000	0.0000667761	3	response to other organism tbk1,herc5,zc3hav1
GO:0008046	0.0000100000	0.0000667761	1	axon guidance receptor activity ephb1
GO:0001883	0.0000100000	0.0000667761	11	purine nucleoside binding brip1,tbk1,ephb1,ulk4,ppip5k2,hltf,swap70,ube2j2,atp8b4,ttll10,atad3a
GO:0071310	0.0000100000	0.0000667761	9	cellular response to organic substance brip1,fgf23,tbk1,h2afz,lamtor3,trim24,il18,flnb,dock8
GO:0014719	0.0000100000	0.0000667761	1	skeletal muscle satellite cell activation ephb1
GO:0070461	0.0000100000	0.0000667761	1	SAGA-type complex supt3h
GO:0032147	0.0000100000	0.0000667761	3	activation of protein kinase activity fgf2,lamtor3,il18
GO:0035655	0.0000100000	0.0000667761	1	interleukin-18-mediated signaling pathway il18
GO:0031290	0.0000100000	0.0000667761	1	retinal ganglion cell axon guidance ephb1
GO:0048545	0.0000100000	0.0000667761	4	response to steroid hormone hsd11b2,h2afz,slc34a2,trim24
GO:0051716	0.0000100000	0.0000667761	19	cellular response to stimulus brip1,fgf23,kcne2,tbk1,h2afz,cradd,ccnd2,acd,lamtor3,trim24,creb3l2,il18,npepps,flnb,chaf1b,dock8,tigar,sh3glb1,atp6v0d1
GO:2000544	0.0000100000	0.0000667761	1	regulation of endothelial cell chemotaxis to fibroblast growth factor fgf2
GO:0050867	0.0000100000	0.0000667761	3	positive regulation of cell activation tnfrsf4,il18,dock8
GO:2000546	0.0000100000	0.0000667761	1	positive regulation of endothelial cell chemotaxis to fibroblast growth factor
GO:0050865	0.0000100000	0.0000667761	4	regulation of cell activation tnfsf18,tnfrsf4,il18,dock8
GO:0050863	0.0000100000	0.0000667761	3	regulation of T cell activation tnfsf18,il18,dock8
GO:0071305	0.0000100000	0.0000667761	1	cellular response to vitamin D fgf23
GO:0046777	0.0000100000	0.0000667761	2	protein autophosphorylation ephb1,trim24
GO:0000139	0.0000100000	0.0000667761	4	Golgi membrane b3galt6,scfd1,clstn2,sh3glb1
GO:0035239	0.0000100000	0.0000667761	1	tube morphogenesis fgf2
GO:0070401	0.0000100000	0.0000667761	1	NADP+ binding gmds
GO:0005829	0.0000100000	0.0000667761	36	cytosol xaf1,tbk1,akr1d1,gyg1,sbf2,ephb1,dapp1,ppip5k2,scfd1,dvl1,cradd,ccnd2,zc3hav1l,rassf3,anapc4,trim24,krt73,krt72,krt74,eif3h,ttll10,krt71,pard6a,il18,npepps,gmds,flnb,dock8,tigar,sh3glb1,nbas,krt1,xpot,herc5,smox,zc3hav1
GO:0070887	0.0000100000	0.0000667761	13	cellular response to chemical stimulus brip1,fgf23,kcne2,tbk1,h2afz,lamtor3,trim24,il18,npepps,flnb,dock8,tigar,atp6v0d1
GO:0050807	0.0000100000	0.0000667761	2	regulation of synapse organization ephb1,clstn2
GO:0050806	0.0000100000	0.0000667761	2	positive regulation of synaptic transmission dvl1,clstn2
GO:0000149	0.0000100000	0.0000667761	2	SNARE binding scfd1,nbas
GO:0000152	0.0000100000	0.0000667761	1	nuclear ubiquitin ligase complex anapc4
GO:0000151	0.0000100000	0.0000667761	2	ubiquitin ligase complex ube2j2,anapc4
GO:0050801	0.0000100000	0.0000667761	6	ion homeostasis fgf23,fgf2,swap70,slc34a2,trim24,atp6v0d1
GO:0008083	0.0000100000	0.0000667761	4	growth factor activity fgf23,fgf2,nudt6,fgf6
GO:0033045	0.0000100000	0.0000667761	1	regulation of sister chromatid segregation ctcf
GO:0033043	0.0000100000	0.0000667761	11	regulation of organelle organization ablim3,swap70,scfd1,ube2j2,acd,anapc4,ctcf,npepps,tigar,sh3glb1,aurkaip1
GO:0050817	0.0000100000	0.0000667761	1	coagulation dock8
GO:0005801	0.0000100000	0.0000667761	1	cis-Golgi network scfd1
GO:0060628	0.0000100000	0.0000667761	1	regulation of ER to Golgi vesicle-mediated transport scfd1
GO:1902808	0.0000100000	0.0000667761	1	positive regulation of cell cycle G1/S phase transition ccnd2
GO:0033036	0.0000100000	0.0000667761	10	macromolecule localization kpna6,scfd1,dvl1,acd,lamtor3,ctcf,sh3glb1,nbas,slmap,atp6v0d1
GO:0008094	0.0000100000	0.0000667761	1	DNA-dependent ATPase activity brip1
GO:0043299	0.0000100000	0.0000667761	4	leukocyte degranulation gyg1,lamtor3,atp8b4,krt1
GO:0046325	0.0000100000	0.0000667761	1	negative regulation of glucose import lmbrd1
GO:0046324	0.0000100000	0.0000667761	1	regulation of glucose import lmbrd1
GO:0000123	0.0000100000	0.0000667761	1	histone acetyltransferase complex supt3h
GO:0046328	0.0000100000	0.0000667761	2	regulation of JNK cascade ephb1,ulk4
GO:2000107	0.0000100000	0.0000667761	1	negative regulation of leukocyte apoptotic process dock8
GO:0005815	0.0000100000	0.0000667761	3	microtubule organizing center pard6a,slmap,ttc26
GO:0002309	0.0000100000	0.0000667761	1	T cell proliferation involved in immune response tnfsf18
GO:2000106	0.0000100000	0.0000667761	1	regulation of leukocyte apoptotic process dock8
GO:1903649	0.0000100000	0.0000667761	6	regulation of cytoplasmic transport ablim3,scfd1,ube2j2,il18,npepps,sh3glb1
GO:0006842	0.0000100000	0.0000667761	1	tricarboxylic acid transport slc13a5
GO:0003334	0.0000100000	0.0000667761	1	keratinocyte development flnb
GO:0071013	0.0000100000	0.0000667761	1	catalytic step 2 spliceosome sf3b1
GO:0005506	0.0000100000	0.0000667761	1	iron ion binding agmo
GO:0051881	0.0000100000	0.0000667761	2	regulation of mitochondrial membrane potential bco2,ppa2
GO:0071495	0.0000100000	0.0000667761	5	cellular response to endogenous stimulus brip1,fgf23,h2afz,lamtor3,trim24
GO:0071496	0.0000100000	0.0000667761	4	cellular response to external stimulus brip1,fgf23,cradd,sh3glb1
GO:0070168	0.0000100000	0.0000667761	1	negative regulation of biomineral tissue development fgf23
GO:0034062	0.0000100000	0.0000667761	1	RNA polymerase activity polr1a
GO:0015321	0.0000100000	0.0000667761	1	sodium-dependent phosphate transmembrane transporter activity slc34a2
GO:1903651	0.0000100000	0.0000667761	5	positive regulation of cytoplasmic transport ablim3,ube2j2,il18,npepps,sh3glb1
GO:0060351	0.0000100000	0.0000667761	1	cartilage development involved in endochondral bone morphogenesis rarb
GO:0004672	0.0000100000	0.0000667761	7	protein kinase activity fgf23,tbk1,fgf2,ephb1,ulk4,fgf6,trim24
GO:0001159	0.0000100000	0.0000667761	4	core promoter proximal region DNA binding h2afz,hltf,ctcf,bcl11a
GO:0052742	0.0000100000	0.0000667761	3	phosphatidylinositol kinase activity fgf23,fgf2,fgf6
GO:0072330	0.0000100000	0.0000667761	1	monocarboxylic acid biosynthetic process akr1d1
GO:0051896	0.0000100000	0.0000667761	5	regulation of protein kinase B signaling fgf23,fgf2,fgf6,il18,lmbrd1
GO:0005515	0.0000100000	0.0000667761	75	protein binding brip1,treml2,cldn14,fgf23,kcne2,utp23,col6a5,supt3h,tbk1,fgf2,mrpl20,gyg1,sbf2,ephb1,h2afz,dapp1,nudt6,tnfsf18,fgf6,kpna6,hltf,vwa1,kiaa1958,ablim3,swap70,scfd1,tnfrsf4,hao1,enkd1,ccnl2,apobec2,tasp1,dvl1,ube2j2,cradd,ccnd2,acd,lamtor3,rassf3,bend7,anapc4,trim24,krt73,krt72,mlxip,krt74,eif3h,ttll10,krt71,pard6a,sdf4,rarb,polr1a,ctcf,il18,gmds,bcl11a,flnb,sf3b1,chaf1b,dock8,tigar,s…
GO:0071481	0.0000100000	0.0000667761	1	cellular response to X-ray ccnd2
GO:0002009	0.0000100000	0.0000667761	2	morphogenesis of an epithelium fgf2,dvl1
GO:0097659	0.0000100000	0.0000667761	12	nucleic acid-templated transcription supt3h,hltf,ablim3,ccnl2,dvl1,trim24,mlxip,creb3l2,ctcf,bcl11a,chaf1b,nfya
GO:0051897	0.0000100000	0.0000667761	4	positive regulation of protein kinase B signaling fgf23,fgf2,fgf6,il18
GO:0051898	0.0000100000	0.0000667761	1	negative regulation of protein kinase B signaling lmbrd1
GO:0016623	0.0000100000	0.0000667761	1	oxidoreductase activity, acting on the aldehyde or oxo group of
GO:0016627	0.0000100000	0.0000667761	1	oxidoreductase activity, acting on the CH-CH group of donors akr1d1
GO:0016628	0.0000100000	0.0000667761	1	oxidoreductase activity, acting on the CH-CH group of donors, NAD
GO:0034056	0.0000100000	0.0000667761	1	estrogen response element binding trim24
GO:0036230	0.0000100000	0.0000667761	5	granulocyte activation gyg1,lamtor3,atp8b4,il18,krt1
GO:1901003	0.0000100000	0.0000667761	1	negative regulation of fermentation tigar
GO:0006820	0.0000100000	0.0000667761	3	anion transport slc34a2,slc13a5,atp8b4
GO:0000287	0.0000100000	0.0000667761	2	magnesium ion binding atp8b4,ppa2
GO:0006814	0.0000100000	0.0000667761	2	sodium ion transport slc34a2,slc13a5
GO:0046087	0.0000100000	0.0000667761	1	cytidine metabolic process apobec2
GO:0006811	0.0000100000	0.0000667761	6	ion transport kcne2,fgf2,slc34a2,slc13a5,atp8b4,atp6v0d1
GO:0006812	0.0000100000	0.0000667761	5	cation transport kcne2,fgf2,slc34a2,slc13a5,atp6v0d1
GO:0006817	0.0000100000	0.0000667761	1	phosphate ion transport slc34a2
GO:0006816	0.0000100000	0.0000667761	1	calcium ion transport fgf2
GO:2001222	0.0000100000	0.0000667761	1	regulation of neuron migration ulk4
GO:1903670	0.0000100000	0.0000667761	1	regulation of sprouting angiogenesis fgf2
GO:0016614	0.0000100000	0.0000667761	3	oxidoreductase activity, acting on CH-OH group of donors akr1d1,hsd11b2,hao1
GO:0016616	0.0000100000	0.0000667761	2	oxidoreductase activity, acting on the CH-OH group of donors, NAD
GO:1903672	0.0000100000	0.0000667761	1	positive regulation of sprouting angiogenesis fgf2
GO:0030914	0.0000100000	0.0000667761	1	STAGA complex supt3h
GO:0006826	0.0000100000	0.0000667761	1	iron ion transport atp6v0d1
GO:0048278	0.0000100000	0.0000667761	1	vesicle docking scfd1
GO:0051439	0.0000100000	0.0000667761	1	regulation of ubiquitin-protein ligase activity involved in mitotic cell cycle
GO:0051437	0.0000100000	0.0000667761	1	positive regulation of ubiquitin-protein ligase activity involved in regulation of
GO:0051438	0.0000100000	0.0000667761	1	regulation of ubiquitin-protein transferase activity anapc4
GO:0051436	0.0000100000	0.0000667761	1	negative regulation of ubiquitin-protein ligase activity involved in mitotic cell
GO:0036294	0.0000100000	0.0000667761	3	cellular response to decreased oxygen levels brip1,npepps,tigar
GO:0036295	0.0000100000	0.0000667761	1	cellular response to increased oxygen levels atp6v0d1
GO:0036296	0.0000100000	0.0000667761	1	response to increased oxygen levels atp6v0d1
GO:0061659	0.0000100000	0.0000667761	2	ubiquitin-like protein ligase activity hltf,trim24
GO:0002042	0.0000100000	0.0000667761	1	cell migration involved in sprouting angiogenesis fgf2
GO:0036293	0.0000100000	0.0000667761	5	response to decreased oxygen levels brip1,hsd11b2,scfd1,npepps,tigar
GO:0006402	0.0000100000	0.0000667761	1	mRNA catabolic process nbas
GO:0006887	0.0000100000	0.0000667761	5	exocytosis gyg1,lamtor3,atp8b4,sdf4,krt1
GO:0006401	0.0000100000	0.0000667761	1	RNA catabolic process nbas
GO:0006885	0.0000100000	0.0000667761	1	regulation of pH atp6v0d1
GO:0060326	0.0000100000	0.0000667761	1	cell chemotaxis ephb1
GO:0006879	0.0000100000	0.0000667761	1	cellular iron ion homeostasis atp6v0d1
GO:1901419	0.0000100000	0.0000667761	1	regulation of response to alcohol trim24
GO:0030502	0.0000100000	0.0000667761	1	negative regulation of bone mineralization fgf23
GO:0002039	0.0000100000	0.0000667761	1	p53 binding trim24
GO:0071453	0.0000100000	0.0000667761	4	cellular response to oxygen levels brip1,npepps,tigar,atp6v0d1
GO:0071456	0.0000100000	0.0000667761	3	cellular response to hypoxia brip1,npepps,tigar
GO:0071459	0.0000100000	0.0000667761	1	protein localization to chromosome, centromeric region ctcf
GO:0006890	0.0000100000	0.0000667761	2	retrograde vesicle-mediated transport, Golgi to ER scfd1,nbas
GO:0003382	0.0000100000	0.0000667761	1	epithelial cell morphogenesis flnb
GO:0006892	0.0000100000	0.0000667761	1	post-Golgi vesicle-mediated transport scfd1
GO:0006413	0.0000100000	0.0000667761	1	translational initiation eif3h
GO:0006898	0.0000100000	0.0000667761	1	receptor-mediated endocytosis lmbrd1
GO:0048208	0.0000100000	0.0000667761	1	COPII vesicle coating scfd1
GO:0045184	0.0000100000	0.0000667761	5	establishment of protein localization kpna6,scfd1,acd,nbas,atp6v0d1
GO:0045185	0.0000100000	0.0000667761	2	maintenance of protein location morc3,flnb
GO:0006888	0.0000100000	0.0000667761	1	ER to Golgi vesicle-mediated transport creb3l2
GO:0016202	0.0000100000	0.0000667761	2	regulation of striated muscle tissue development fgf2,ephb1
GO:0060341	0.0000100000	0.0000667761	11	regulation of cellular localization fgf23,ablim3,scfd1,tnfrsf4,dvl1,ube2j2,pard6a,polr1a,il18,npepps,sh3glb1
GO:0034097	0.0000100000	0.0000667761	5	response to cytokine fgf23,xaf1,tbk1,flnb,dock8
GO:0005524	0.0000100000	0.0000667761	11	ATP binding brip1,tbk1,ephb1,ulk4,ppip5k2,hltf,swap70,ube2j2,atp8b4,ttll10,atad3a
GO:0002017	0.0000100000	0.0000667761	1	regulation of blood volume by renal aldosterone hsd11b2
GO:0030968	0.0000100000	0.0000667761	2	endoplasmic reticulum unfolded protein response creb3l2,atp6v0d1
GO:0072329	0.0000100000	0.0000667761	2	monocarboxylic acid catabolic process akr1d1,hao1
GO:0006875	0.0000100000	0.0000667761	3	cellular metal ion homeostasis fgf2,swap70,atp6v0d1
GO:0006873	0.0000100000	0.0000667761	5	cellular ion homeostasis fgf23,fgf2,swap70,slc34a2,atp6v0d1
GO:1902305	0.0000100000	0.0000667761	1	regulation of sodium ion transmembrane transport slmap
GO:0006874	0.0000100000	0.0000667761	2	cellular calcium ion homeostasis fgf2,swap70
GO:0006869	0.0000100000	0.0000667761	1	lipid transport atp8b4
GO:0002028	0.0000100000	0.0000667761	1	regulation of sodium ion transport slmap
GO:0005539	0.0000100000	0.0000667761	1	glycosaminoglycan binding fgf2
GO:0052724	0.0000100000	0.0000667761	1	inositol hexakisphosphate 3-kinase activity ppip5k2
GO:0052723	0.0000100000	0.0000667761	1	inositol hexakisphosphate 1-kinase activity ppip5k2
GO:0044711	0.0000100000	0.0000667761	9	single-organism biosynthetic process fgf23,tex12,b3galt6,fgf2,akr1d1,gyg1,hsd11b2,fgf6,agmo
GO:0006446	0.0000100000	0.0000667761	1	regulation of translational initiation eif3h
GO:0044710	0.0000100000	0.0000667761	25	single-organism metabolic process brip1,fgf23,col6a5,supt3h,tex12,b3galt6,fgf2,akr1d1,gyg1,hsd11b2,fgf6,ppip5k2,swap70,agmo,hao1,apobec2,acd,lamtor3,bco2,il18,ppa2,chaf1b,krt1,lmbrd1,smox
GO:0044712	0.0000100000	0.0000667761	9	single-organism catabolic process brip1,fgf23,col6a5,fgf2,akr1d1,gyg1,hao1,apobec2,bco2
GO:0032725	0.0000100000	0.0000667761	1	positive regulation of granulocyte macrophage colony-stimulating factor production il18
GO:0030544	0.0000100000	0.0000667761	1	Hsp70 protein binding dnajb14
GO:0046906	0.0000100000	0.0000667761	1	tetrapyrrole binding lmbrd1
GO:0016239	0.0000100000	0.0000667761	2	positive regulation of macroautophagy tbk1,sh3glb1
GO:0044728	0.0000100000	0.0000667761	2	DNA methylation or demethylation apobec2,ctcf
GO:0046907	0.0000100000	0.0000667761	8	intracellular transport fgf2,kpna6,scfd1,acd,creb3l2,nbas,xpot,ttc26
GO:0014070	0.0000100000	0.0000667761	6	response to organic cyclic compound fgf23,hsd11b2,h2afz,slc34a2,trim24,il18
GO:0005125	0.0000100000	0.0000667761	3	cytokine activity fgf2,tnfsf18,il18
GO:0009966	0.0000100000	0.0000667761	15	regulation of signal transduction brip1,fgf23,tbk1,fgf2,ephb1,ulk4,nudt6,tnfsf18,fgf6,dvl1,cradd,lamtor3,trim24,il18,lmbrd1
GO:0006458	0.0000100000	0.0000667761	1	'de novo' protein folding dnajb14
GO:0098588	0.0000100000	0.0000667761	19	bounding membrane of organelle b3galt6,tbk1,sbf2,ephb1,hsd11b2,scfd1,agmo,ube2j2,lamtor3,atp8b4,mlxip,clstn2,creb3l2,tigar,sh3glb1,nbas,dnajb14,lmbrd1,atp6v0d1
GO:0010941	0.0000100000	0.0000667761	12	regulation of cell death tbk1,fgf2,ephb1,tnfsf18,cradd,ccnd2,rassf3,trim24,rarb,atad3a,dock8,tigar
GO:0019751	0.0000100000	0.0000667761	2	polyol metabolic process fgf2,ppip5k2
GO:0016241	0.0000100000	0.0000667761	6	regulation of macroautophagy tbk1,scfd1,lamtor3,tigar,sh3glb1,atp6v0d1
GO:0016242	0.0000100000	0.0000667761	2	negative regulation of macroautophagy scfd1,tigar
GO:0030532	0.0000100000	0.0000667761	1	small nuclear ribonucleoprotein complex sf3b1
GO:0043406	0.0000100000	0.0000667761	1	positive regulation of MAP kinase activity fgf2
GO:0046916	0.0000100000	0.0000667761	1	cellular transition metal ion homeostasis atp6v0d1
GO:0043405	0.0000100000	0.0000667761	1	regulation of MAP kinase activity fgf2
GO:0046914	0.0000100000	0.0000667761	10	transition metal ion binding xaf1,zcchc4,hltf,agmo,morc3,apobec2,trim24,rarb,polr1a,ctcf
GO:0043408	0.0000100000	0.0000667761	5	regulation of MAPK cascade fgf23,fgf2,ephb1,ulk4,lamtor3
GO:0038016	0.0000100000	0.0000667761	1	insulin receptor internalization lmbrd1
GO:0014043	0.0000100000	0.0000667761	1	negative regulation of neuron maturation bcl11a
GO:0014041	0.0000100000	0.0000667761	1	regulation of neuron maturation bcl11a
GO:0002062	0.0000100000	0.0000667761	1	chondrocyte differentiation creb3l2
GO:0002064	0.0000100000	0.0000667761	3	epithelial cell development rarb,flnb,tigar
GO:0042552	0.0000100000	0.0000667761	1	myelination sbf2
GO:0005576	0.0000100000	0.0000667761	8	extracellular region fgf23,col6a5,fgf2,gyg1,ephb1,fgf6,il18,krt1
GO:0002066	0.0000100000	0.0000667761	2	columnar/cuboidal epithelial cell development rarb,tigar
GO:0005575	0.0000100000	0.0000667761	95	cellular_component brip1,treml2,cldn14,fgf23,xaf1,kcne2,col6a5,supt3h,b3galt6,tbk1,fgf2,mrpl20,akr1d1,gyg1,sbf2,ephb1,hsd11b2,h2afz,dapp1,nudt6,tnfsf18,fgf6,ppip5k2,kpna6,hltf,vwa1,ablim3,swap70,scfd1,tnfrsf4,agmo,mxra8,hao1,enkd1,morc3,ccnl2,dvl1,ube2j2,cradd,ccnd2,slc34a2,slc13a5,acd,zc3hav1l,lamtor3,rassf3,bco2,bend7,anapc4,trim24,krt73,atp8b4,krt72,mlxip,krt74,eif3h,ttll10,clstn2,krt71,creb3l…
GO:0002068	0.0000100000	0.0000667761	1	glandular epithelial cell development rarb
GO:0051026	0.0000100000	0.0000667761	1	chiasma assembly brip1
GO:0019725	0.0000100000	0.0000667761	5	cellular homeostasis fgf23,fgf2,swap70,slc34a2,atp6v0d1
GO:0005581	0.0000100000	0.0000667761	1	collagen trimer col6a5
GO:0008610	0.0000100000	0.0000667761	6	lipid biosynthetic process fgf23,fgf2,akr1d1,hsd11b2,fgf6,agmo
GO:0043410	0.0000100000	0.0000667761	3	positive regulation of MAPK cascade fgf23,fgf2,lamtor3
GO:0043412	0.0000100000	0.0000667761	26	macromolecule modification fgf23,supt3h,b3galt6,tbk1,fgf2,ephb1,ulk4,dapp1,fgf6,hltf,vwa1,mxra8,morc3,apobec2,ube2j2,lamtor3,anapc4,trim24,ttll10,ctcf,il18,npepps,ppa2,bcl11a,krt1,herc5
GO:0005102	0.0000100000	0.0000667761	11	receptor binding fgf23,fgf2,nudt6,tnfsf18,fgf6,hao1,dvl1,trim24,rarb,il18,lmbrd1
GO:0005105	0.0000100000	0.0000667761	1	type 1 fibroblast growth factor receptor binding fgf23
GO:0005104	0.0000100000	0.0000667761	3	fibroblast growth factor receptor binding fgf23,fgf2,fgf6
GO:0030992	0.0000100000	0.0000667761	1	intraciliary transport particle B ttc26
GO:0009991	0.0000100000	0.0000667761	4	response to extracellular stimulus brip1,fgf23,hsd11b2,sh3glb1
GO:0006003	0.0000100000	0.0000667761	1	fructose 2,6-bisphosphate metabolic process tigar
GO:0005158	0.0000100000	0.0000667761	1	insulin receptor binding lmbrd1
GO:0042974	0.0000100000	0.0000667761	1	retinoic acid receptor binding rarb
GO:0021631	0.0000100000	0.0000667761	1	optic nerve morphogenesis ephb1
GO:0051444	0.0000100000	0.0000667761	1	negative regulation of ubiquitin-protein transferase activity anapc4
GO:0051443	0.0000100000	0.0000667761	1	positive regulation of ubiquitin-protein transferase activity anapc4
GO:0010979	0.0000100000	0.0000667761	1	regulation of vitamin D 24-hydroxylase activity fgf23
GO:0030101	0.0000100000	0.0000667761	1	natural killer cell activation il18
GO:0010970	0.0000100000	0.0000667761	1	microtubule-based transport ttc26
GO:1900181	0.0000100000	0.0000667761	1	negative regulation of protein localization to nucleus polr1a
GO:0000706	0.0000100000	0.0000667761	1	meiotic DNA double-strand break processing brip1
GO:1902369	0.0000100000	0.0000667761	1	negative regulation of RNA catabolic process nbas
GO:1903214	0.0000100000	0.0000667761	4	regulation of protein targeting to mitochondrion ablim3,ube2j2,npepps,sh3glb1
GO:0098542	0.0000100000	0.0000667761	3	defense response to other organism tbk1,herc5,zc3hav1
GO:0010508	0.0000100000	0.0000667761	2	positive regulation of autophagy tbk1,sh3glb1
GO:0051453	0.0000100000	0.0000667761	1	regulation of intracellular pH atp6v0d1
GO:0051452	0.0000100000	0.0000667761	1	intracellular pH reduction atp6v0d1
GO:0010507	0.0000100000	0.0000667761	2	negative regulation of autophagy scfd1,tigar
GO:0010506	0.0000100000	0.0000667761	6	regulation of autophagy tbk1,scfd1,lamtor3,tigar,sh3glb1,atp6v0d1
GO:0031420	0.0000100000	0.0000667761	1	alkali metal ion binding slc34a2
GO:0030574	0.0000100000	0.0000667761	1	collagen catabolic process col6a5
GO:0030573	0.0000100000	0.0000667761	1	bile acid catabolic process akr1d1
GO:0031424	0.0000100000	0.0000667761	5	keratinization krt73,krt72,krt74,krt71,krt1
GO:0010980	0.0000100000	0.0000667761	1	positive regulation of vitamin D 24-hydroxylase activity fgf23
GO:1900180	0.0000100000	0.0000667761	2	regulation of protein localization to nucleus polr1a,il18
GO:0051457	0.0000100000	0.0000667761	1	maintenance of protein location in nucleus morc3
GO:1902373	0.0000100000	0.0000667761	1	negative regulation of mRNA catabolic process nbas
GO:0006461	0.0000100000	0.0000667761	6	protein complex assembly cldn14,sbf2,scfd1,chaf1b,sh3glb1,dnajb14
GO:0006464	0.0000100000	0.0000667761	24	cellular protein modification process fgf23,supt3h,b3galt6,tbk1,fgf2,ephb1,ulk4,dapp1,fgf6,hltf,vwa1,mxra8,morc3,ube2j2,lamtor3,anapc4,trim24,ttll10,il18,npepps,ppa2,bcl11a,krt1,herc5
GO:0009972	0.0000100000	0.0000667761	1	cytidine deamination apobec2
GO:0006468	0.0000100000	0.0000667761	10	protein phosphorylation fgf23,tbk1,fgf2,ephb1,ulk4,fgf6,morc3,lamtor3,trim24,il18
GO:0031419	0.0000100000	0.0000667761	1	cobalamin binding lmbrd1
GO:0032740	0.0000100000	0.0000667761	1	positive regulation of interleukin-17 production il18
GO:0031410	0.0000100000	0.0000667761	6	cytoplasmic vesicle scfd1,dvl1,flnb,sh3glb1,lmbrd1,atp6v0d1
GO:0019787	0.0000100000	0.0000667761	5	ubiquitin-like protein transferase activity hltf,ube2j2,anapc4,trim24,herc5
GO:0006475	0.0000100000	0.0000667761	1	internal protein amino acid acetylation supt3h
GO:0008654	0.0000100000	0.0000667761	3	phospholipid biosynthetic process fgf23,fgf2,fgf6
GO:0051480	0.0000100000	0.0000667761	2	cytosolic calcium ion homeostasis fgf2,swap70
GO:0006473	0.0000100000	0.0000667761	1	protein acetylation supt3h
GO:0004298	0.0000100000	0.0000667761	1	threonine-type endopeptidase activity tasp1
GO:0021602	0.0000100000	0.0000667761	1	cranial nerve morphogenesis ephb1
GO:0009988	0.0000100000	0.0000667761	2	cell-cell recognition ephb1,dock8
GO:0009987	0.0000100000	0.0000667761	84	cellular process brip1,treml2,cldn14,fgf23,xaf1,kcne2,utp23,supt3h,tex12,b3galt6,tbk1,fgf2,mrpl20,akr1d1,gyg1,sbf2,ephb1,ulk4,h2afz,dapp1,tnfsf18,fgf6,ppip5k2,hltf,vwa1,ablim3,swap70,scfd1,tnfrsf4,agmo,mxra8,hao1,morc3,ccnl2,apobec2,dvl1,ube2j2,cradd,ccnd2,slc34a2,slc13a5,acd,lamtor3,bco2,anapc4,trim24,krt73,atp8b4,krt72,mlxip,krt74,eif3h,ttll10,krt71,creb3l2,pard6a,sdf4,rarb,atad3a,polr1a,ctcf,i…
GO:0044702	0.0000100000	0.0000667761	4	single organism reproductive process brip1,tex12,kpna6,ttc26
GO:0010966	0.0000100000	0.0000667761	1	regulation of phosphate transport fgf23
GO:0017111	0.0000100000	0.0000667761	2	nucleoside-triphosphatase activity brip1,hltf
GO:0017112	0.0000100000	0.0000667761	1	Rab guanyl-nucleotide exchange factor activity sbf2
GO:0030554	0.0000100000	0.0000667761	11	adenyl nucleotide binding brip1,tbk1,ephb1,ulk4,ppip5k2,hltf,swap70,ube2j2,atp8b4,ttll10,atad3a
GO:0031402	0.0000100000	0.0000667761	1	sodium ion binding slc34a2
GO:0031401	0.0000100000	0.0000667761	9	positive regulation of protein modification process fgf23,tbk1,fgf2,tnfsf18,dvl1,ccnd2,lamtor3,anapc4,il18
GO:0090575	0.0000100000	0.0000667761	2	RNA polymerase II transcription factor complex supt3h,nfya
GO:0022406	0.0000100000	0.0000667761	1	membrane docking scfd1
GO:0022407	0.0000100000	0.0000667761	4	regulation of cell-cell adhesion tnfsf18,swap70,il18,dock8
GO:0030031	0.0000100000	0.0000667761	1	cell projection assembly ablim3
GO:0030030	0.0000100000	0.0000667761	5	cell projection organization ephb1,ablim3,dvl1,atp6v0d1,ttc26
GO:0022409	0.0000100000	0.0000667761	2	positive regulation of cell-cell adhesion il18,dock8
GO:0008104	0.0000100000	0.0000667761	10	protein localization kpna6,scfd1,dvl1,acd,lamtor3,ctcf,sh3glb1,nbas,slmap,atp6v0d1
GO:0022402	0.0000100000	0.0000667761	6	cell cycle process brip1,tex12,cradd,lamtor3,anapc4,pard6a
GO:0046854	0.0000100000	0.0000667761	3	phosphatidylinositol phosphorylation fgf23,fgf2,fgf6
GO:0022404	0.0000100000	0.0000667761	1	molting cycle process krt71
GO:0022405	0.0000100000	0.0000667761	1	hair cycle process krt71
GO:0018394	0.0000100000	0.0000667761	1	peptidyl-lysine acetylation supt3h
GO:0018393	0.0000100000	0.0000667761	1	internal peptidyl-lysine acetylation supt3h
GO:0007264	0.0000100000	0.0000667761	2	small GTPase mediated signal transduction fgf2,dock8
GO:0009441	0.0000100000	0.0000667761	1	glycolate metabolic process hao1
GO:0005085	0.0000100000	0.0000667761	5	guanyl-nucleotide exchange factor activity fgf23,fgf2,sbf2,fgf6,dock8
GO:0005088	0.0000100000	0.0000667761	4	Ras guanyl-nucleotide exchange factor activity fgf23,fgf2,sbf2,fgf6
GO:0007265	0.0000100000	0.0000667761	1	Ras protein signal transduction fgf2
GO:0046872	0.0000100000	0.0000667761	23	metal ion binding brip1,acap3,xaf1,gyg1,zcchc4,hltf,ablim3,swap70,agmo,morc3,apobec2,slc34a2,bco2,trim24,atp8b4,clstn2,sdf4,rarb,polr1a,ctcf,ppa2,bcl11a,zc3hav1
GO:0030010	0.0000100000	0.0000667761	2	establishment of cell polarity ephb1,frmd4a
GO:0030496	0.0000100000	0.0000667761	1	midbody sh3glb1
GO:0019219	0.0000100000	0.0000667761	27	regulation of nucleobase-containing compound metabolic process brip1,fgf23,supt3h,tbk1,fgf2,h2afz,tnfsf18,kpna6,hltf,kiaa1958,ablim3,tnfrsf4,tasp1,dvl1,acd,trim24,mlxip,creb3l2,rarb,ctcf,il18,bcl11a,chaf1b,tigar,nbas,nfya,zc3hav1
GO:0009893	0.0000100000	0.0000667761	33	positive regulation of metabolic process acap3,fgf23,kcne2,supt3h,tbk1,fgf2,h2afz,tnfsf18,kpna6,hltf,ablim3,tasp1,dvl1,cradd,ccnd2,acd,lamtor3,anapc4,trim24,mlxip,creb3l2,rarb,polr1a,ctcf,il18,bcl11a,sf3b1,dock8,tigar,sh3glb1,nfya,aurkaip1,zc3hav1
GO:0009892	0.0000100000	0.0000667761	15	negative regulation of metabolic process brip1,tbk1,swap70,scfd1,tnfrsf4,dvl1,acd,anapc4,trim24,pard6a,rarb,ctcf,bcl11a,tigar,nbas
GO:0009891	0.0000100000	0.0000667761	19	positive regulation of biosynthetic process fgf23,supt3h,tbk1,fgf2,h2afz,tnfsf18,kpna6,hltf,ablim3,tasp1,dvl1,acd,trim24,mlxip,creb3l2,rarb,ctcf,il18,nfya
GO:0044212	0.0000100000	0.0000667761	9	transcription regulatory region DNA binding h2afz,hltf,trim24,mlxip,creb3l2,rarb,ctcf,bcl11a,nfya
GO:0042033	0.0000100000	0.0000667761	1	chemokine biosynthetic process il18
GO:0008565	0.0000100000	0.0000667761	1	protein transporter activity kpna6
GO:0009896	0.0000100000	0.0000667761	6	positive regulation of catabolic process kcne2,tbk1,dvl1,anapc4,sh3glb1,zc3hav1
GO:0009895	0.0000100000	0.0000667761	3	negative regulation of catabolic process scfd1,tigar,nbas
GO:0009894	0.0000100000	0.0000667761	11	regulation of catabolic process kcne2,tbk1,scfd1,dvl1,lamtor3,anapc4,tigar,sh3glb1,nbas,atp6v0d1,zc3hav1
GO:0009410	0.0000100000	0.0000667761	1	response to xenobiotic stimulus tigar
GO:0044699	0.0000100000	0.0000667761	70	single-organism process brip1,treml2,fgf23,xaf1,kcne2,col6a5,supt3h,tex12,b3galt6,tbk1,fgf2,mrpl20,akr1d1,gyg1,sbf2,ephb1,hsd11b2,ulk4,tnfsf18,fgf6,ppip5k2,kpna6,vwa1,ablim3,swap70,scfd1,tnfrsf4,agmo,mxra8,hao1,morc3,apobec2,dvl1,cradd,ccnd2,slc34a2,slc13a5,acd,lamtor3,bco2,anapc4,krt73,atp8b4,krt72,krt74,krt71,creb3l2,pard6a,sdf4,rarb,atad3a,ctcf,il18,ppa2,flnb,chaf1b,dock8,tigar,sh3glb1,nbas,kr…
GO:0043370	0.0000100000	0.0000667761	1	regulation of CD4-positive, alpha-beta T cell differentiation il18
GO:0016192	0.0000100000	0.0000667761	9	vesicle-mediated transport gyg1,scfd1,lamtor3,atp8b4,creb3l2,sdf4,nbas,krt1,lmbrd1
GO:0043372	0.0000100000	0.0000667761	1	positive regulation of CD4-positive, alpha-beta T cell differentiation il18
GO:0019221	0.0000100000	0.0000667761	5	cytokine-mediated signaling pathway xaf1,fgf2,tnfsf18,tnfrsf4,il18
GO:0019220	0.0000100000	0.0000667761	14	regulation of phosphate metabolic process fgf23,tbk1,fgf2,ephb1,ulk4,tnfsf18,swap70,dvl1,ccnd2,lamtor3,pard6a,il18,tigar,herc5
GO:0019222	0.0000100000	0.0000667761	49	regulation of metabolic process brip1,acap3,fgf23,kcne2,supt3h,tbk1,fgf2,sbf2,ephb1,ulk4,h2afz,tnfsf18,kpna6,hltf,kiaa1958,ablim3,swap70,scfd1,tnfrsf4,apobec2,tasp1,dvl1,cradd,ccnd2,acd,lamtor3,bco2,anapc4,trim24,mlxip,eif3h,creb3l2,pard6a,rarb,polr1a,ctcf,il18,bcl11a,sf3b1,chaf1b,dock8,tigar,sh3glb1,nbas,herc5,atp6v0d1,nfya,aurkaip1,zc3hav1
GO:0031330	0.0000100000	0.0000667761	3	negative regulation of cellular catabolic process scfd1,tigar,nbas
GO:0033993	0.0000100000	0.0000667761	5	response to lipid fgf23,hsd11b2,h2afz,slc34a2,trim24
GO:0030002	0.0000100000	0.0000667761	2	cellular anion homeostasis fgf23,slc34a2
GO:0030001	0.0000100000	0.0000667761	5	metal ion transport kcne2,fgf2,slc34a2,slc13a5,atp6v0d1
GO:0031331	0.0000100000	0.0000667761	6	positive regulation of cellular catabolic process kcne2,tbk1,dvl1,anapc4,sh3glb1,zc3hav1
GO:0030004	0.0000100000	0.0000667761	1	cellular monovalent inorganic cation homeostasis atp6v0d1
GO:0030003	0.0000100000	0.0000667761	3	cellular cation homeostasis fgf2,swap70,atp6v0d1
GO:0019208	0.0000100000	0.0000667761	1	phosphatase regulator activity sbf2
GO:0070979	0.0000100000	0.0000667761	1	protein K11-linked ubiquitination anapc4
GO:0050906	0.0000100000	0.0000667761	2	detection of stimulus involved in sensory perception ephb1,tas1r3
GO:0032660	0.0000100000	0.0000667761	1	regulation of interleukin-17 production il18
GO:0031329	0.0000100000	0.0000667761	11	regulation of cellular catabolic process kcne2,tbk1,scfd1,dvl1,lamtor3,anapc4,tigar,sh3glb1,nbas,atp6v0d1,zc3hav1
GO:0031328	0.0000100000	0.0000667761	19	positive regulation of cellular biosynthetic process fgf23,supt3h,tbk1,fgf2,h2afz,tnfsf18,kpna6,hltf,ablim3,tasp1,dvl1,acd,trim24,mlxip,creb3l2,rarb,ctcf,il18,nfya
GO:0001932	0.0000100000	0.0000667761	12	regulation of protein phosphorylation fgf23,tbk1,fgf2,ephb1,ulk4,tnfsf18,dvl1,ccnd2,lamtor3,pard6a,il18,herc5
GO:0001934	0.0000100000	0.0000667761	8	positive regulation of protein phosphorylation fgf23,tbk1,fgf2,tnfsf18,dvl1,ccnd2,lamtor3,il18
GO:0001936	0.0000100000	0.0000667761	1	regulation of endothelial cell proliferation fgf2
GO:0050900	0.0000100000	0.0000667761	1	leukocyte migration dock8
GO:0001938	0.0000100000	0.0000667761	1	positive regulation of endothelial cell proliferation fgf2
GO:0031325	0.0000100000	0.0000667761	28	positive regulation of cellular metabolic process fgf23,kcne2,supt3h,tbk1,fgf2,h2afz,tnfsf18,kpna6,hltf,ablim3,tasp1,dvl1,cradd,ccnd2,acd,lamtor3,anapc4,trim24,mlxip,creb3l2,rarb,ctcf,il18,tigar,sh3glb1,nfya,aurkaip1,zc3hav1
GO:0019216	0.0000100000	0.0000667761	2	regulation of lipid metabolic process fgf2,nfya
GO:0071824	0.0000100000	0.0000667761	2	protein-DNA complex subunit organization ctcf,chaf1b
GO:0031326	0.0000100000	0.0000667761	25	regulation of cellular biosynthetic process brip1,fgf23,supt3h,tbk1,fgf2,h2afz,tnfsf18,kpna6,hltf,kiaa1958,ablim3,tnfrsf4,tasp1,dvl1,acd,trim24,mlxip,eif3h,creb3l2,rarb,ctcf,il18,bcl11a,chaf1b,nfya
GO:0019215	0.0000100000	0.0000667761	1	intermediate filament binding krt74
GO:0031323	0.0000100000	0.0000667761	43	regulation of cellular metabolic process brip1,fgf23,kcne2,supt3h,tbk1,fgf2,ephb1,ulk4,h2afz,tnfsf18,kpna6,hltf,kiaa1958,ablim3,swap70,scfd1,tnfrsf4,tasp1,dvl1,cradd,ccnd2,acd,lamtor3,bco2,anapc4,trim24,mlxip,eif3h,creb3l2,pard6a,rarb,ctcf,il18,bcl11a,chaf1b,tigar,sh3glb1,nbas,herc5,atp6v0d1,nfya,aurkaip1,zc3hav1
GO:0071822	0.0000100000	0.0000667761	12	protein complex subunit organization cldn14,mrpl20,sbf2,swap70,scfd1,dvl1,krt71,ctcf,chaf1b,sh3glb1,dnajb14,aurkaip1
GO:0031324	0.0000100000	0.0000667761	13	negative regulation of cellular metabolic process swap70,scfd1,tnfrsf4,dvl1,acd,anapc4,trim24,pard6a,rarb,ctcf,bcl11a,tigar,nbas
GO:0030071	0.0000100000	0.0000667761	1	regulation of mitotic metaphase/anaphase transition anapc4
GO:1904018	0.0000100000	0.0000667761	1	positive regulation of vasculature development fgf2
GO:0002830	0.0000100000	0.0000667761	1	positive regulation of type 2 immune response il18
GO:0031398	0.0000100000	0.0000667761	1	positive regulation of protein ubiquitination anapc4
GO:0031399	0.0000100000	0.0000667761	15	regulation of protein modification process fgf23,tbk1,fgf2,ephb1,ulk4,tnfsf18,swap70,dvl1,ccnd2,lamtor3,anapc4,pard6a,ctcf,il18,herc5
GO:0031397	0.0000100000	0.0000667761	1	negative regulation of protein ubiquitination anapc4
GO:0010453	0.0000100000	0.0000667761	1	regulation of cell fate commitment fgf2
GO:0010455	0.0000100000	0.0000667761	1	positive regulation of cell fate commitment fgf2
GO:1904023	0.0000100000	0.0000667761	1	regulation of glucose catabolic process to lactate via pyruvate tigar
GO:0008150	0.0000100000	0.0000667761	97	biological_process brip1,treml2,cldn14,acap3,fgf23,xaf1,kcne2,utp23,col6a5,supt3h,tex12,b3galt6,tbk1,fgf2,mrpl20,akr1d1,gyg1,sbf2,zcchc4,ephb1,hsd11b2,ulk4,h2afz,dapp1,nudt6,tnfsf18,fgf6,ppip5k2,kpna6,hltf,vwa1,kiaa1958,ablim3,swap70,scfd1,tnfrsf4,agmo,mxra8,hao1,morc3,ccnl2,apobec2,tasp1,dvl1,ube2j2,cradd,ccnd2,slc34a2,slc13a5,acd,lamtor3,rassf3,bco2,anapc4,trim24,krt73,atp8b4,krt72,mlxip,krt74,…
GO:0033572	0.0000100000	0.0000667761	1	transferrin transport atp6v0d1
GO:0008152	0.0000100000	0.0000667761	62	metabolic process brip1,fgf23,utp23,col6a5,supt3h,tex12,b3galt6,tbk1,fgf2,mrpl20,akr1d1,gyg1,zcchc4,ephb1,hsd11b2,ulk4,dapp1,fgf6,ppip5k2,hltf,vwa1,ablim3,swap70,agmo,mxra8,hao1,morc3,ccnl2,apobec2,tasp1,dvl1,ube2j2,cradd,slc34a2,acd,lamtor3,bco2,anapc4,trim24,mlxip,eif3h,ttll10,creb3l2,rarb,polr1a,ctcf,il18,npepps,ppa2,gmds,bcl11a,sf3b1,chaf1b,tigar,sh3glb1,nbas,krt1,lmbrd1,herc5,nfya,aurkaip1,s…
GO:1904024	0.0000100000	0.0000667761	1	negative regulation of glucose catabolic process to lactate via pyruvate
GO:0043312	0.0000100000	0.0000667761	4	neutrophil degranulation gyg1,lamtor3,atp8b4,krt1
GO:1904029	0.0000100000	0.0000667761	2	regulation of cyclin-dependent protein kinase activity ccnd2,herc5
GO:0010468	0.0000100000	0.0000667761	27	regulation of gene expression brip1,fgf23,supt3h,tbk1,fgf2,h2afz,tnfsf18,kpna6,hltf,kiaa1958,ablim3,tnfrsf4,apobec2,tasp1,dvl1,trim24,mlxip,eif3h,creb3l2,rarb,polr1a,ctcf,il18,bcl11a,sf3b1,chaf1b,nfya
GO:0010469	0.0000100000	0.0000667761	6	regulation of receptor activity fgf23,fgf2,nudt6,tnfsf18,fgf6,il18
GO:0034416	0.0000100000	0.0000667761	1	bisphosphoglycerate phosphatase activity tigar
GO:0035743	0.0000100000	0.0000667761	1	CD4-positive, alpha-beta T cell cytokine production il18
GO:0035744	0.0000100000	0.0000667761	1	T-helper 1 cell cytokine production il18
GO:1904031	0.0000100000	0.0000667761	1	positive regulation of cyclin-dependent protein kinase activity ccnd2
GO:0007272	0.0000100000	0.0000667761	1	ensheathment of neurons sbf2
GO:0043325	0.0000100000	0.0000667761	1	phosphatidylinositol-3,4-bisphosphate binding dapp1
GO:0046834	0.0000100000	0.0000667761	3	lipid phosphorylation fgf23,fgf2,fgf6
GO:0033554	0.0000100000	0.0000667761	9	cellular response to stress brip1,cradd,acd,creb3l2,npepps,chaf1b,tigar,sh3glb1,atp6v0d1
GO:0035735	0.0000100000	0.0000667761	1	intraciliary transport involved in cilium morphogenesis ttc26
GO:0007281	0.0000100000	0.0000667761	2	germ cell development brip1,ttc26
GO:0007286	0.0000100000	0.0000667761	2	spermatid development brip1,ttc26
GO:0070939	0.0000100000	0.0000667761	1	Dsl1p complex nbas
GO:0007284	0.0000100000	0.0000667761	1	spermatogonial cell division brip1
GO:0022414	0.0000100000	0.0000667761	5	reproductive process brip1,tex12,hsd11b2,kpna6,ttc26
GO:0022412	0.0000100000	0.0000667761	2	cellular process involved in reproduction in multicellular organism brip1,ttc26
GO:0097159	0.0000100000	0.0000667761	38	organic cyclic compound binding brip1,utp23,tbk1,mrpl20,akr1d1,zcchc4,ephb1,hsd11b2,ulk4,h2afz,ppip5k2,hltf,swap70,hao1,morc3,apobec2,ube2j2,acd,trim24,atp8b4,mlxip,eif3h,ttll10,creb3l2,rarb,pusl1,atad3a,polr1a,ctcf,gmds,bcl11a,flnb,sf3b1,xpot,lmbrd1,herc5,nfya,zc3hav1
GO:0017076	0.0000100000	0.0000667761	11	purine nucleotide binding brip1,tbk1,ephb1,ulk4,ppip5k2,hltf,swap70,ube2j2,atp8b4,ttll10,atad3a
GO:0030032	0.0000100000	0.0000667761	1	lamellipodium assembly ablim3
GO:0035725	0.0000100000	0.0000667761	1	sodium ion transmembrane transport slc34a2
GO:0002828	0.0000100000	0.0000667761	1	regulation of type 2 immune response il18
GO:0030036	0.0000100000	0.0000667761	2	actin cytoskeleton organization ablim3,flnb
GO:0048636	0.0000100000	0.0000667761	1	positive regulation of muscle organ development fgf2
GO:1901862	0.0000100000	0.0000667761	1	negative regulation of muscle tissue development ephb1
GO:1901861	0.0000100000	0.0000667761	2	regulation of muscle tissue development fgf2,ephb1
GO:0048635	0.0000100000	0.0000667761	1	negative regulation of muscle organ development ephb1
GO:0048634	0.0000100000	0.0000667761	2	regulation of muscle organ development fgf2,ephb1
GO:0047787	0.0000100000	0.0000667761	1	delta4-3-oxosteroid 5beta-reductase activity akr1d1
GO:0022008	0.0000100000	0.0000667761	1	neurogenesis ephb1
GO:1901863	0.0000100000	0.0000667761	1	positive regulation of muscle tissue development fgf2
GO:0048639	0.0000100000	0.0000667761	1	positive regulation of developmental growth fgf2
GO:0048638	0.0000100000	0.0000667761	2	regulation of developmental growth fgf2,bcl11a
GO:0044281	0.0000100000	0.0000667761	11	small molecule metabolic process fgf23,b3galt6,fgf2,akr1d1,ppip5k2,agmo,hao1,apobec2,bco2,ppa2,lmbrd1
GO:0046460	0.0000100000	0.0000667761	1	neutral lipid biosynthetic process agmo
GO:0044283	0.0000100000	0.0000667761	2	small molecule biosynthetic process fgf2,akr1d1
GO:0003723	0.0000100000	0.0000667761	12	RNA binding utp23,mrpl20,hltf,morc3,apobec2,eif3h,pusl1,flnb,sf3b1,xpot,herc5,zc3hav1
GO:0005903	0.0000100000	0.0000667761	1	brush border flnb
GO:0070562	0.0000100000	0.0000667761	1	regulation of vitamin D receptor signaling pathway trim24
GO:0048642	0.0000100000	0.0000667761	1	negative regulation of skeletal muscle tissue development ephb1
GO:0048641	0.0000100000	0.0000667761	1	regulation of skeletal muscle tissue development ephb1
GO:0046463	0.0000100000	0.0000667761	1	acylglycerol biosynthetic process agmo
GO:0071897	0.0000100000	0.0000667761	2	DNA biosynthetic process brip1,tex12
GO:0014859	0.0000100000	0.0000667761	1	negative regulation of skeletal muscle cell proliferation ephb1
GO:0014857	0.0000100000	0.0000667761	2	regulation of skeletal muscle cell proliferation fgf2,ephb1
GO:0071417	0.0000100000	0.0000667761	2	cellular response to organonitrogen compound brip1,lamtor3
GO:0010498	0.0000100000	0.0000667761	2	proteasomal protein catabolic process ube2j2,anapc4
GO:0010033	0.0000100000	0.0000667761	14	response to organic substance brip1,fgf23,xaf1,tbk1,hsd11b2,h2afz,ube2j2,slc34a2,lamtor3,trim24,sdf4,il18,flnb,dock8
GO:0000226	0.0000100000	0.0000667761	2	microtubule cytoskeleton organization ulk4,dvl1
GO:1902725	0.0000100000	0.0000667761	1	negative regulation of satellite cell differentiation ephb1
GO:0001561	0.0000100000	0.0000667761	1	fatty acid alpha-oxidation hao1
GO:1902723	0.0000100000	0.0000667761	1	negative regulation of skeletal muscle satellite cell proliferation ephb1
GO:2000406	0.0000100000	0.0000667761	1	positive regulation of T cell migration dock8
GO:0050961	0.0000100000	0.0000667761	1	detection of temperature stimulus involved in sensory perception ephb1
GO:2000404	0.0000100000	0.0000667761	1	regulation of T cell migration dock8
GO:0061608	0.0000100000	0.0000667761	1	nuclear import signal receptor activity kpna6
GO:0046474	0.0000100000	0.0000667761	3	glycerophospholipid biosynthetic process fgf23,fgf2,fgf6
GO:0098902	0.0000100000	0.0000667761	1	regulation of membrane depolarization during action potential slmap
GO:0098900	0.0000100000	0.0000667761	1	regulation of action potential slmap
GO:0098901	0.0000100000	0.0000667761	1	regulation of cardiac muscle cell action potential slmap
GO:2000403	0.0000100000	0.0000667761	1	positive regulation of lymphocyte migration dock8
GO:0071407	0.0000100000	0.0000667761	4	cellular response to organic cyclic compound fgf23,h2afz,trim24,il18
GO:0050965	0.0000100000	0.0000667761	1	detection of temperature stimulus involved in sensory perception of pain
GO:0015711	0.0000100000	0.0000667761	2	organic anion transport slc13a5,atp8b4
GO:2000401	0.0000100000	0.0000667761	1	regulation of lymphocyte migration dock8
GO:0032270	0.0000100000	0.0000667761	12	positive regulation of cellular protein metabolic process fgf23,kcne2,tbk1,fgf2,tnfsf18,dvl1,cradd,ccnd2,lamtor3,anapc4,il18,aurkaip1
GO:0061630	0.0000100000	0.0000667761	2	ubiquitin protein ligase activity hltf,trim24
GO:0033122	0.0000100000	0.0000667761	1	negative regulation of purine nucleotide catabolic process tigar
GO:0033121	0.0000100000	0.0000667761	1	regulation of purine nucleotide catabolic process tigar
GO:0048661	0.0000100000	0.0000667761	2	positive regulation of smooth muscle cell proliferation fgf2,il18
GO:0046483	0.0000100000	0.0000667761	25	heterocycle metabolic process brip1,utp23,supt3h,tex12,hltf,ablim3,swap70,ccnl2,apobec2,dvl1,acd,trim24,mlxip,creb3l2,rarb,polr1a,ctcf,ppa2,gmds,bcl11a,sf3b1,chaf1b,nbas,lmbrd1,nfya
GO:0048660	0.0000100000	0.0000667761	2	regulation of smooth muscle cell proliferation fgf2,il18
GO:0003700	0.0000100000	0.0000667761	7	transcription factor activity, sequence-specific DNA binding hltf,mlxip,creb3l2,rarb,ctcf,bcl11a,nfya
GO:0001523	0.0000100000	0.0000667761	1	retinoid metabolic process bco2
GO:0046486	0.0000100000	0.0000667761	4	glycerolipid metabolic process fgf23,fgf2,fgf6,agmo
GO:0001525	0.0000100000	0.0000667761	3	angiogenesis ephb1,fgf6,il18
GO:0046485	0.0000100000	0.0000667761	1	ether lipid metabolic process agmo
GO:0032268	0.0000100000	0.0000667761	19	regulation of cellular protein metabolic process fgf23,kcne2,tbk1,fgf2,ephb1,ulk4,tnfsf18,swap70,dvl1,cradd,ccnd2,lamtor3,anapc4,eif3h,pard6a,ctcf,il18,herc5,aurkaip1
GO:0003708	0.0000100000	0.0000667761	1	retinoic acid receptor activity rarb
GO:0000209	0.0000100000	0.0000667761	3	protein polyubiquitination anapc4,npepps,herc5
GO:0034440	0.0000100000	0.0000667761	1	lipid oxidation hao1
GO:0046006	0.0000100000	0.0000667761	1	regulation of activated T cell proliferation il18
GO:0046488	0.0000100000	0.0000667761	3	phosphatidylinositol metabolic process fgf23,fgf2,fgf6
GO:0003712	0.0000100000	0.0000667761	4	transcription cofactor activity supt3h,fgf2,trim24,ctcf
GO:0003713	0.0000100000	0.0000667761	3	transcription coactivator activity supt3h,fgf2,trim24
GO:0070577	0.0000100000	0.0000667761	1	lysine-acetylated histone binding trim24
GO:0010008	0.0000100000	0.0000667761	4	endosome membrane tbk1,ephb1,lamtor3,atp6v0d1
GO:0071422	0.0000100000	0.0000667761	1	succinate transmembrane transport slc13a5
GO:1990837	0.0000100000	0.0000667761	7	sequence-specific double-stranded DNA binding h2afz,hltf,mlxip,rarb,ctcf,bcl11a,nfya
GO:0014843	0.0000100000	0.0000667761	1	growth factor dependent regulation of skeletal muscle satellite cell proliferation
GO:0014842	0.0000100000	0.0000667761	2	regulation of skeletal muscle satellite cell proliferation fgf2,ephb1
GO:0036211	0.0000100000	0.0000667761	24	protein modification process fgf23,supt3h,b3galt6,tbk1,fgf2,ephb1,ulk4,dapp1,fgf6,hltf,vwa1,mxra8,morc3,ube2j2,lamtor3,anapc4,trim24,ttll10,il18,npepps,ppa2,bcl11a,krt1,herc5
GO:0050918	0.0000100000	0.0000667761	1	positive chemotaxis fgf2
GO:0033186	0.0000100000	0.0000667761	1	CAF-1 complex chaf1b
GO:0042056	0.0000100000	0.0000667761	1	chemoattractant activity fgf2
GO:0044236	0.0000100000	0.0000667761	1	multicellular organismal metabolic process col6a5
GO:0044238	0.0000100000	0.0000667761	53	primary metabolic process brip1,fgf23,utp23,supt3h,tex12,b3galt6,tbk1,fgf2,akr1d1,gyg1,ephb1,hsd11b2,ulk4,dapp1,fgf6,ppip5k2,hltf,vwa1,ablim3,swap70,agmo,mxra8,hao1,morc3,ccnl2,apobec2,tasp1,dvl1,ube2j2,cradd,slc34a2,acd,lamtor3,bco2,anapc4,trim24,mlxip,ttll10,creb3l2,rarb,polr1a,ctcf,il18,npepps,ppa2,gmds,bcl11a,sf3b1,chaf1b,nbas,krt1,herc5,nfya
GO:0044237	0.0000100000	0.0000667761	57	cellular metabolic process brip1,fgf23,utp23,supt3h,tex12,b3galt6,tbk1,fgf2,mrpl20,akr1d1,gyg1,ephb1,ulk4,dapp1,fgf6,ppip5k2,hltf,vwa1,ablim3,swap70,agmo,mxra8,hao1,morc3,ccnl2,apobec2,dvl1,ube2j2,slc34a2,acd,lamtor3,bco2,anapc4,trim24,mlxip,eif3h,ttll10,creb3l2,rarb,polr1a,ctcf,il18,npepps,ppa2,gmds,bcl11a,sf3b1,chaf1b,tigar,sh3glb1,nbas,krt1,lmbrd1,herc5,nfya,aurkaip1,smox
GO:0042060	0.0000100000	0.0000667761	1	wound healing fgf2
GO:0044243	0.0000100000	0.0000667761	1	multicellular organismal catabolic process col6a5
GO:0044242	0.0000100000	0.0000667761	2	cellular lipid catabolic process hao1,bco2
GO:0033179	0.0000100000	0.0000667761	1	proton-transporting V-type ATPase, V0 domain atp6v0d1
GO:0015748	0.0000100000	0.0000667761	1	organophosphate ester transport atp8b4
GO:0015746	0.0000100000	0.0000667761	1	citrate transport slc13a5
GO:0015744	0.0000100000	0.0000667761	1	succinate transport slc13a5
GO:0090148	0.0000100000	0.0000667761	1	membrane fission sh3glb1
GO:0048608	0.0000100000	0.0000667761	1	reproductive structure development brip1
GO:0033177	0.0000100000	0.0000667761	1	proton-transporting two-sector ATPase complex, proton-transporting domain atp6v0d1
GO:0033176	0.0000100000	0.0000667761	1	proton-transporting V-type ATPase complex atp6v0d1
GO:0044249	0.0000100000	0.0000667761	27	cellular biosynthetic process brip1,fgf23,supt3h,tex12,b3galt6,fgf2,mrpl20,akr1d1,gyg1,fgf6,hltf,ablim3,agmo,ccnl2,dvl1,trim24,mlxip,creb3l2,rarb,polr1a,ctcf,gmds,bcl11a,chaf1b,nfya,aurkaip1,smox
GO:0006810	0.0000100000	0.0000667761	19	transport kcne2,fgf2,gyg1,kpna6,scfd1,dvl1,slc34a2,slc13a5,acd,lamtor3,atp8b4,creb3l2,sdf4,nbas,krt1,xpot,lmbrd1,atp6v0d1,ttc26
GO:0044248	0.0000100000	0.0000667761	10	cellular catabolic process fgf23,akr1d1,gyg1,hao1,apobec2,ube2j2,bco2,anapc4,sh3glb1,nbas
GO:0042073	0.0000100000	0.0000667761	1	intraciliary transport ttc26
GO:0006807	0.0000100000	0.0000667761	29	nitrogen compound metabolic process brip1,utp23,supt3h,tex12,b3galt6,fgf2,hltf,ablim3,swap70,hao1,ccnl2,apobec2,dvl1,acd,trim24,mlxip,creb3l2,rarb,polr1a,ctcf,ppa2,gmds,bcl11a,sf3b1,chaf1b,nbas,lmbrd1,nfya,smox
GO:0071840	0.0000100000	0.0000667761	28	cellular component organization or biogenesis brip1,cldn14,supt3h,fgf2,mrpl20,sbf2,ephb1,ulk4,hltf,vwa1,ablim3,swap70,scfd1,dvl1,acd,atp8b4,krt74,krt71,pard6a,ctcf,flnb,chaf1b,sh3glb1,dnajb14,slmap,atp6v0d1,aurkaip1,ttc26
GO:0050920	0.0000100000	0.0000667761	2	regulation of chemotaxis fgf2,swap70
GO:0050921	0.0000100000	0.0000667761	2	positive regulation of chemotaxis fgf2,swap70
GO:0070513	0.0000100000	0.0000667761	1	death domain binding cradd
GO:0009057	0.0000100000	0.0000667761	7	macromolecule catabolic process fgf2,gyg1,ube2j2,anapc4,trim24,sh3glb1,nbas
GO:0009056	0.0000100000	0.0000667761	15	catabolic process brip1,fgf23,col6a5,fgf2,akr1d1,gyg1,hao1,apobec2,ube2j2,bco2,anapc4,trim24,sh3glb1,nbas,smox
GO:0090596	0.0000100000	0.0000667761	2	sensory organ morphogenesis ephb1,rarb
GO:0045104	0.0000100000	0.0000667761	2	intermediate filament cytoskeleton organization krt74,krt71
GO:0044255	0.0000100000	0.0000667761	6	cellular lipid metabolic process fgf23,fgf2,fgf6,agmo,hao1,bco2
GO:0009059	0.0000100000	0.0000667761	20	macromolecule biosynthetic process brip1,supt3h,tex12,b3galt6,mrpl20,gyg1,hltf,ablim3,ccnl2,dvl1,trim24,mlxip,creb3l2,rarb,polr1a,ctcf,bcl11a,chaf1b,nfya,aurkaip1
GO:0009058	0.0000100000	0.0000667761	29	biosynthetic process brip1,fgf23,supt3h,tex12,b3galt6,fgf2,mrpl20,akr1d1,gyg1,hsd11b2,fgf6,hltf,ablim3,agmo,ccnl2,dvl1,trim24,mlxip,creb3l2,rarb,polr1a,ctcf,il18,gmds,bcl11a,chaf1b,nfya,aurkaip1,smox
GO:0045103	0.0000100000	0.0000667761	2	intermediate filament-based process krt74,krt71
GO:0044259	0.0000100000	0.0000667761	1	multicellular organismal macromolecule metabolic process col6a5
GO:0045109	0.0000100000	0.0000667761	1	intermediate filament organization krt71
GO:0044260	0.0000100000	0.0000667761	48	cellular macromolecule metabolic process brip1,fgf23,utp23,supt3h,tex12,b3galt6,tbk1,fgf2,mrpl20,gyg1,ephb1,ulk4,dapp1,fgf6,hltf,vwa1,ablim3,swap70,mxra8,morc3,ccnl2,apobec2,dvl1,ube2j2,slc34a2,acd,lamtor3,anapc4,trim24,mlxip,ttll10,creb3l2,rarb,polr1a,ctcf,il18,npepps,ppa2,bcl11a,sf3b1,chaf1b,sh3glb1,nbas,krt1,lmbrd1,herc5,nfya,aurkaip1
GO:0045595	0.0000100000	0.0000667761	7	regulation of cell differentiation fgf23,fgf2,ephb1,ulk4,rarb,il18,bcl11a
GO:0044262	0.0000100000	0.0000667761	2	cellular carbohydrate metabolic process gyg1,ppip5k2
GO:0044265	0.0000100000	0.0000667761	3	cellular macromolecule catabolic process ube2j2,anapc4,nbas
GO:1990868	0.0000100000	0.0000667761	1	response to chemokine dock8
GO:1990869	0.0000100000	0.0000667761	1	cellular response to chemokine dock8
GO:0033157	0.0000100000	0.0000667761	5	regulation of intracellular protein transport ablim3,ube2j2,il18,npepps,sh3glb1
GO:0009062	0.0000100000	0.0000667761	1	fatty acid catabolic process hao1
GO:0015740	0.0000100000	0.0000667761	1	C4-dicarboxylate transport slc13a5
GO:0044267	0.0000100000	0.0000667761	25	cellular protein metabolic process fgf23,supt3h,b3galt6,tbk1,fgf2,ephb1,ulk4,dapp1,fgf6,hltf,vwa1,mxra8,morc3,ube2j2,slc34a2,lamtor3,anapc4,trim24,ttll10,il18,npepps,ppa2,bcl11a,krt1,herc5
GO:0042088	0.0000100000	0.0000667761	1	T-helper 1 type immune response il18
GO:0045597	0.0000100000	0.0000667761	3	positive regulation of cell differentiation fgf2,rarb,il18
GO:0044270	0.0000100000	0.0000667761	2	cellular nitrogen compound catabolic process apobec2,nbas
GO:0042092	0.0000100000	0.0000667761	1	type 2 immune response il18
GO:0044271	0.0000100000	0.0000667761	18	cellular nitrogen compound biosynthetic process brip1,supt3h,tex12,hltf,ablim3,ccnl2,dvl1,trim24,mlxip,creb3l2,rarb,polr1a,ctcf,gmds,bcl11a,chaf1b,nfya,smox
GO:0042094	0.0000100000	0.0000667761	1	interleukin-2 biosynthetic process il18
GO:0042095	0.0000100000	0.0000667761	1	interferon-gamma biosynthetic process il18
GO:0042098	0.0000100000	0.0000667761	3	T cell proliferation tnfsf18,tnfrsf4,dock8
GO:0043901	0.0000100000	0.0000667761	1	negative regulation of multi-organism process zc3hav1
GO:0043900	0.0000100000	0.0000667761	3	regulation of multi-organism process tbk1,herc5,zc3hav1
GO:0043903	0.0000100000	0.0000667761	1	regulation of symbiosis, encompassing mutualism through parasitism zc3hav1
GO:0034198	0.0000100000	0.0000667761	1	cellular response to amino acid starvation sh3glb1
GO:1901342	0.0000100000	0.0000667761	2	regulation of vasculature development fgf2,krt1
GO:1903525	0.0000100000	0.0000667761	1	regulation of membrane tubulation sh3glb1
GO:1903527	0.0000100000	0.0000667761	1	positive regulation of membrane tubulation sh3glb1
GO:0052852	0.0000100000	0.0000667761	1	very-long-chain-(S)-2-hydroxy-acid oxidase activity hao1
GO:0052853	0.0000100000	0.0000667761	1	long-chain-(S)-2-hydroxy-long-chain-acid oxidase activity hao1
GO:0016772	0.0000100000	0.0000667761	9	transferase activity, transferring phosphorus-containing groups fgf23,tbk1,fgf2,ephb1,ulk4,fgf6,ppip5k2,trim24,polr1a
GO:0016773	0.0000100000	0.0000667761	7	phosphotransferase activity, alcohol group as acceptor fgf23,tbk1,fgf2,ephb1,ulk4,fgf6,trim24
GO:0050678	0.0000100000	0.0000667761	1	regulation of epithelial cell proliferation fgf2
GO:0050679	0.0000100000	0.0000667761	1	positive regulation of epithelial cell proliferation fgf2
GO:0052854	0.0000100000	0.0000667761	1	medium-chain-(S)-2-hydroxy-acid oxidase activity hao1
GO:0016776	0.0000100000	0.0000667761	1	phosphotransferase activity, phosphate group as acceptor ppip5k2
GO:1902680	0.0000100000	0.0000667761	18	positive regulation of RNA biosynthetic process fgf23,supt3h,tbk1,fgf2,h2afz,tnfsf18,kpna6,hltf,ablim3,tasp1,dvl1,trim24,mlxip,creb3l2,rarb,ctcf,il18,nfya
GO:1902688	0.0000100000	0.0000667761	1	regulation of NAD metabolic process tigar
GO:1902689	0.0000100000	0.0000667761	1	negative regulation of NAD metabolic process tigar
GO:1903533	0.0000100000	0.0000667761	5	regulation of protein targeting ablim3,ube2j2,il18,npepps,sh3glb1
GO:0031907	0.0000100000	0.0000667761	1	microbody lumen hao1
GO:0006974	0.0000100000	0.0000667761	5	cellular response to DNA damage stimulus brip1,cradd,acd,chaf1b,tigar
GO:0031901	0.0000100000	0.0000667761	1	early endosome membrane ephb1
GO:0005634	0.0000100000	0.0000667761	26	nucleus brip1,xaf1,supt3h,fgf2,h2afz,nudt6,hltf,swap70,ccnl2,cradd,ccnd2,anapc4,trim24,krt73,creb3l2,pard6a,rarb,ctcf,npepps,sf3b1,chaf1b,tigar,krt1,nfya,aurkaip1,zc3hav1
GO:0023056	0.0000100000	0.0000667761	10	positive regulation of signaling fgf23,tbk1,fgf2,tnfsf18,fgf6,dvl1,cradd,lamtor3,clstn2,il18
GO:0023051	0.0000100000	0.0000667761	16	regulation of signaling brip1,fgf23,tbk1,fgf2,ephb1,ulk4,nudt6,tnfsf18,fgf6,dvl1,cradd,lamtor3,trim24,clstn2,il18,lmbrd1
GO:0051539	0.0000100000	0.0000667761	1	4 iron, 4 sulfur cluster binding brip1
GO:0051536	0.0000100000	0.0000667761	1	iron-sulfur cluster binding brip1
GO:1901361	0.0000100000	0.0000667761	4	organic cyclic compound catabolic process fgf23,akr1d1,apobec2,nbas
GO:1901360	0.0000100000	0.0000667761	28	organic cyclic compound metabolic process brip1,fgf23,utp23,supt3h,tex12,akr1d1,hsd11b2,hltf,ablim3,swap70,ccnl2,apobec2,dvl1,acd,trim24,mlxip,creb3l2,rarb,polr1a,ctcf,ppa2,gmds,bcl11a,sf3b1,chaf1b,nbas,lmbrd1,nfya
GO:1901363	0.0000100000	0.0000667761	37	heterocyclic compound binding brip1,utp23,tbk1,mrpl20,zcchc4,ephb1,hsd11b2,ulk4,h2afz,ppip5k2,hltf,swap70,hao1,morc3,apobec2,ube2j2,acd,trim24,atp8b4,mlxip,eif3h,ttll10,creb3l2,rarb,pusl1,atad3a,polr1a,ctcf,gmds,bcl11a,flnb,sf3b1,xpot,lmbrd1,herc5,nfya,zc3hav1
GO:1901362	0.0000100000	0.0000667761	19	organic cyclic compound biosynthetic process brip1,supt3h,tex12,akr1d1,hsd11b2,hltf,ablim3,ccnl2,dvl1,trim24,mlxip,creb3l2,rarb,polr1a,ctcf,gmds,bcl11a,chaf1b,nfya
GO:0061351	0.0000100000	0.0000667761	1	neural precursor cell proliferation ephb1
GO:0000398	0.0000100000	0.0000667761	1	mRNA splicing, via spliceosome sf3b1
GO:0006935	0.0000100000	0.0000667761	2	chemotaxis fgf2,ephb1
GO:0048384	0.0000100000	0.0000667761	1	retinoic acid receptor signaling pathway rarb
GO:0051540	0.0000100000	0.0000667761	1	metal cluster binding brip1
GO:0006936	0.0000100000	0.0000667761	1	muscle contraction slmap
GO:0035019	0.0000100000	0.0000667761	1	somatic stem cell population maintenance fgf2
GO:0043933	0.0000100000	0.0000667761	14	macromolecular complex subunit organization cldn14,supt3h,mrpl20,sbf2,hltf,swap70,scfd1,dvl1,krt71,ctcf,chaf1b,sh3glb1,dnajb14,aurkaip1
GO:0035497	0.0000100000	0.0000667761	1	cAMP response element binding creb3l2
GO:0006950	0.0000100000	0.0000667761	19	response to stress brip1,tbk1,fgf2,hsd11b2,scfd1,hao1,ube2j2,cradd,acd,creb3l2,il18,npepps,chaf1b,tigar,sh3glb1,krt1,herc5,atp6v0d1,zc3hav1
GO:0005615	0.0000100000	0.0000667761	7	extracellular space fgf23,fgf2,tnfsf18,fgf6,vwa1,il18,krt1
GO:0098602	0.0000100000	0.0000667761	4	single organism cell adhesion treml2,tnfsf18,tnfrsf4,dock8
GO:0016740	0.0000100000	0.0000667761	16	transferase activity fgf23,b3galt6,tbk1,fgf2,gyg1,zcchc4,ephb1,ulk4,fgf6,ppip5k2,hltf,ube2j2,anapc4,trim24,polr1a,herc5
GO:0035004	0.0000100000	0.0000667761	3	phosphatidylinositol 3-kinase activity fgf23,fgf2,fgf6
GO:0098609	0.0000100000	0.0000667761	6	cell-cell adhesion treml2,cldn14,tnfsf18,tnfrsf4,clstn2,dock8
GO:0080090	0.0000100000	0.0000667761	39	regulation of primary metabolic process brip1,fgf23,kcne2,supt3h,tbk1,fgf2,ephb1,ulk4,h2afz,tnfsf18,kpna6,hltf,kiaa1958,ablim3,swap70,tnfrsf4,tasp1,dvl1,cradd,ccnd2,acd,lamtor3,anapc4,trim24,mlxip,eif3h,creb3l2,pard6a,rarb,ctcf,il18,bcl11a,chaf1b,tigar,nbas,herc5,nfya,aurkaip1,zc3hav1
GO:0036336	0.0000100000	0.0000667761	1	dendritic cell migration dock8
GO:0003012	0.0000100000	0.0000667761	1	muscle system process slmap
GO:0005667	0.0000100000	0.0000667761	2	transcription factor complex supt3h,nfya
GO:0051962	0.0000100000	0.0000667761	3	positive regulation of nervous system development ephb1,clstn2,rarb
GO:0003006	0.0000100000	0.0000667761	2	developmental process involved in reproduction brip1,ttc26
GO:0032801	0.0000100000	0.0000667761	1	receptor catabolic process sh3glb1
GO:0051960	0.0000100000	0.0000667761	5	regulation of nervous system development ephb1,ulk4,clstn2,rarb,bcl11a
GO:0045296	0.0000100000	0.0000667761	4	cadherin binding swap70,flnb,sh3glb1,zc3hav1
GO:0051965	0.0000100000	0.0000667761	2	positive regulation of synapse assembly ephb1,clstn2
GO:0052813	0.0000100000	0.0000667761	3	phosphatidylinositol bisphosphate kinase activity fgf23,fgf2,fgf6
GO:0019842	0.0000100000	0.0000667761	1	vitamin binding lmbrd1
GO:0051963	0.0000100000	0.0000667761	2	regulation of synapse assembly ephb1,clstn2
GO:2001141	0.0000100000	0.0000667761	23	regulation of RNA biosynthetic process brip1,fgf23,supt3h,tbk1,fgf2,h2afz,tnfsf18,kpna6,hltf,kiaa1958,ablim3,tnfrsf4,tasp1,dvl1,trim24,mlxip,creb3l2,rarb,ctcf,il18,bcl11a,chaf1b,nfya
GO:0019827	0.0000100000	0.0000667761	1	stem cell population maintenance fgf2
GO:0005680	0.0000100000	0.0000667761	1	anaphase-promoting complex anapc4
GO:1901796	0.0000100000	0.0000667761	2	regulation of signal transduction by p53 class mediator brip1,trim24
GO:0005681	0.0000100000	0.0000667761	1	spliceosomal complex sf3b1
GO:0005686	0.0000100000	0.0000667761	1	U2 snRNP sf3b1
GO:0070232	0.0000100000	0.0000667761	1	regulation of T cell apoptotic process dock8
GO:0070233	0.0000100000	0.0000667761	1	negative regulation of T cell apoptotic process dock8
GO:0047485	0.0000100000	0.0000667761	1	protein N-terminus binding scfd1
GO:1902652	0.0000100000	0.0000667761	1	secondary alcohol metabolic process akr1d1
GO:0035065	0.0000100000	0.0000667761	1	regulation of histone acetylation ctcf
GO:1903506	0.0000100000	0.0000667761	23	regulation of nucleic acid-templated transcription brip1,fgf23,supt3h,tbk1,fgf2,h2afz,tnfsf18,kpna6,hltf,kiaa1958,ablim3,tnfrsf4,tasp1,dvl1,trim24,mlxip,creb3l2,rarb,ctcf,il18,bcl11a,chaf1b,nfya
GO:0005654	0.0000100000	0.0000667761	21	nucleoplasm brip1,supt3h,tbk1,hltf,morc3,ccnl2,ccnd2,acd,anapc4,trim24,creb3l2,rarb,polr1a,ctcf,bcl11a,sf3b1,chaf1b,xpot,nfya,aurkaip1,smox
GO:0051983	0.0000100000	0.0000667761	1	regulation of chromosome segregation ctcf
GO:0046164	0.0000100000	0.0000667761	3	alcohol catabolic process fgf23,akr1d1,hao1
GO:0071593	0.0000100000	0.0000667761	4	lymphocyte aggregation treml2,tnfsf18,tnfrsf4,dock8
GO:0046165	0.0000100000	0.0000667761	1	alcohol biosynthetic process fgf2
GO:0016310	0.0000100000	0.0000667761	11	phosphorylation fgf23,tbk1,fgf2,ephb1,ulk4,fgf6,ppip5k2,morc3,lamtor3,trim24,il18
GO:0070268	0.0000100000	0.0000667761	5	cornification krt73,krt72,krt74,krt71,krt1
GO:0016779	0.0000100000	0.0000667761	1	nucleotidyltransferase activity polr1a
GO:0035051	0.0000100000	0.0000667761	1	cardiocyte differentiation rarb
GO:1903510	0.0000100000	0.0000667761	2	mucopolysaccharide metabolic process b3galt6,fgf2
GO:0004331	0.0000100000	0.0000667761	1	fructose-2,6-bisphosphate 2-phosphatase activity tigar
GO:0006996	0.0000100000	0.0000667761	11	organelle organization brip1,supt3h,ulk4,ablim3,scfd1,dvl1,acd,krt74,krt71,pard6a,flnb
GO:1903508	0.0000100000	0.0000667761	18	positive regulation of nucleic acid-templated transcription fgf23,supt3h,tbk1,fgf2,h2afz,tnfsf18,kpna6,hltf,ablim3,tasp1,dvl1,trim24,mlxip,creb3l2,rarb,ctcf,il18,nfya
GO:0046173	0.0000100000	0.0000667761	1	polyol biosynthetic process fgf2
GO:0006508	0.0000100000	0.0000667761	5	proteolysis supt3h,tasp1,ube2j2,cradd,anapc4
GO:0071103	0.0000100000	0.0000667761	1	DNA conformation change brip1
GO:0016301	0.0000100000	0.0000667761	8	kinase activity fgf23,tbk1,fgf2,ephb1,ulk4,fgf6,ppip5k2,trim24
GO:0071107	0.0000100000	0.0000667761	1	response to parathyroid hormone fgf23
GO:0016303	0.0000100000	0.0000667761	3	1-phosphatidylinositol-3-kinase activity fgf23,fgf2,fgf6
GO:0016787	0.0000100000	0.0000667761	8	hydrolase activity brip1,nudt6,hltf,apobec2,tasp1,npepps,ppa2,tigar
GO:0042659	0.0000100000	0.0000667761	1	regulation of cell fate specification fgf2
GO:0015031	0.0000100000	0.0000667761	5	protein transport kpna6,scfd1,acd,nbas,atp6v0d1
GO:0004386	0.0000100000	0.0000667761	2	helicase activity brip1,hltf
GO:0030667	0.0000100000	0.0000667761	2	secretory granule membrane lamtor3,atp8b4
GO:0032845	0.0000100000	0.0000667761	2	negative regulation of homeostatic process fgf2,acd
GO:0097367	0.0000100000	0.0000667761	13	carbohydrate derivative binding brip1,tbk1,fgf2,ephb1,ulk4,ppip5k2,hltf,swap70,hao1,ube2j2,atp8b4,ttll10,atad3a
GO:0007409	0.0000100000	0.0000667761	1	axonogenesis ephb1
GO:0032844	0.0000100000	0.0000667761	3	regulation of homeostatic process fgf2,acd,slmap
GO:0051128	0.0000100000	0.0000667761	15	regulation of cellular component organization ephb1,ulk4,ablim3,swap70,scfd1,ube2j2,acd,anapc4,clstn2,ctcf,npepps,bcl11a,tigar,sh3glb1,aurkaip1
GO:0042660	0.0000100000	0.0000667761	1	positive regulation of cell fate specification fgf2
GO:0051140	0.0000100000	0.0000667761	1	regulation of NK T cell proliferation il18
GO:0040008	0.0000100000	0.0000667761	2	regulation of growth fgf2,bcl11a
GO:0030659	0.0000100000	0.0000667761	3	cytoplasmic vesicle membrane lamtor3,atp8b4,atp6v0d1
GO:0031988	0.0000100000	0.0000667761	25	membrane-bounded vesicle akr1d1,gyg1,ephb1,h2afz,vwa1,scfd1,mxra8,dvl1,lamtor3,bend7,krt73,krt72,krt74,eif3h,krt71,sdf4,il18,npepps,ppa2,gmds,flnb,sh3glb1,krt1,lmbrd1,atp6v0d1
GO:0051130	0.0000100000	0.0000667761	8	positive regulation of cellular component organization ephb1,ablim3,swap70,ube2j2,acd,clstn2,npepps,sh3glb1
GO:0031982	0.0000100000	0.0000667761	26	vesicle akr1d1,gyg1,ephb1,h2afz,vwa1,scfd1,mxra8,dvl1,slc34a2,lamtor3,bend7,krt73,krt72,krt74,eif3h,krt71,sdf4,il18,npepps,ppa2,gmds,flnb,sh3glb1,krt1,lmbrd1,atp6v0d1
GO:0040013	0.0000100000	0.0000667761	1	negative regulation of locomotion fgf2
GO:0040012	0.0000100000	0.0000667761	5	regulation of locomotion fgf2,ulk4,tnfsf18,swap70,dock8
GO:0040011	0.0000100000	0.0000667761	4	locomotion fgf2,ephb1,tnfrsf4,dock8
GO:0040017	0.0000100000	0.0000667761	4	positive regulation of locomotion fgf2,tnfsf18,swap70,dock8
GO:0005689	0.0000100000	0.0000667761	1	U12-type spliceosomal complex sf3b1
GO:0072089	0.0000100000	0.0000667761	1	stem cell proliferation fgf2
GO:0051142	0.0000100000	0.0000667761	1	positive regulation of NK T cell proliferation il18
GO:0030641	0.0000100000	0.0000667761	1	regulation of cellular pH atp6v0d1
GO:0019867	0.0000100000	0.0000667761	3	outer membrane mlxip,tigar,sh3glb1
GO:0030643	0.0000100000	0.0000667761	2	cellular phosphate ion homeostasis fgf23,slc34a2
GO:0016337	0.0000100000	0.0000667761	4	single organismal cell-cell adhesion treml2,tnfsf18,tnfrsf4,dock8
GO:0043537	0.0000100000	0.0000667761	1	negative regulation of blood vessel endothelial cell migration fgf2
GO:0035091	0.0000100000	0.0000667761	2	phosphatidylinositol binding sbf2,dapp1
GO:0043534	0.0000100000	0.0000667761	1	blood vessel endothelial cell migration fgf2
GO:0043536	0.0000100000	0.0000667761	1	positive regulation of blood vessel endothelial cell migration fgf2
GO:0040029	0.0000100000	0.0000667761	4	regulation of gene expression, epigenetic apobec2,polr1a,ctcf,sf3b1
GO:0043535	0.0000100000	0.0000667761	1	regulation of blood vessel endothelial cell migration fgf2
GO:0032814	0.0000100000	0.0000667761	1	regulation of natural killer cell activation il18
GO:0031968	0.0000100000	0.0000667761	3	organelle outer membrane mlxip,tigar,sh3glb1
GO:0031965	0.0000100000	0.0000667761	4	nuclear membrane brip1,ccnd2,dnajb14,smox
GO:0031966	0.0000100000	0.0000667761	6	mitochondrial membrane mrpl20,mlxip,atad3a,tigar,sh3glb1,aurkaip1
GO:0032819	0.0000100000	0.0000667761	1	positive regulation of natural killer cell proliferation il18
GO:0032816	0.0000100000	0.0000667761	1	positive regulation of natural killer cell activation il18
GO:0032817	0.0000100000	0.0000667761	1	regulation of natural killer cell proliferation il18
GO:0040030	0.0000100000	0.0000667761	1	regulation of molecular function, epigenetic ctcf
GO:0019439	0.0000100000	0.0000667761	2	aromatic compound catabolic process apobec2,nbas
GO:0018108	0.0000100000	0.0000667761	5	peptidyl-tyrosine phosphorylation fgf23,fgf2,ephb1,fgf6,trim24
GO:0060045	0.0000100000	0.0000667761	1	positive regulation of cardiac muscle cell proliferation fgf2
GO:0060043	0.0000100000	0.0000667761	1	regulation of cardiac muscle cell proliferation fgf2
GO:0022607	0.0000100000	0.0000667761	12	cellular component assembly brip1,cldn14,sbf2,ablim3,swap70,scfd1,acd,pard6a,ctcf,chaf1b,sh3glb1,dnajb14
GO:1904415	0.0000100000	0.0000667761	1	regulation of xenophagy tbk1
GO:0008300	0.0000100000	0.0000667761	1	isoprenoid catabolic process bco2
GO:0021756	0.0000100000	0.0000667761	1	striatum development rarb
GO:0009636	0.0000100000	0.0000667761	2	response to toxic substance brip1,scfd1
GO:1904417	0.0000100000	0.0000667761	1	positive regulation of xenophagy tbk1
GO:0009628	0.0000100000	0.0000667761	10	response to abiotic stimulus brip1,ephb1,hsd11b2,scfd1,cradd,ccnd2,sdf4,npepps,tigar,atp6v0d1
GO:0052894	0.0000100000	0.0000667761	1	norspermine:oxygen oxidoreductase activity smox
GO:0052895	0.0000100000	0.0000667761	1	N1-acetylspermine:oxygen oxidoreductase (N1-acetylspermidine-forming) activity smox
GO:0044802	0.0000100000	0.0000667761	4	single-organism membrane organization dvl1,atp8b4,sh3glb1,slmap
GO:0000829	0.0000100000	0.0000667761	1	inositol heptakisphosphate kinase activity ppip5k2
GO:0000828	0.0000100000	0.0000667761	1	inositol hexakisphosphate kinase activity ppip5k2
GO:0000827	0.0000100000	0.0000667761	1	inositol-1,3,4,5,6-pentakisphosphate kinase activity ppip5k2
GO:0032880	0.0000100000	0.0000667761	11	regulation of protein localization ablim3,swap70,scfd1,tnfrsf4,dvl1,ube2j2,pard6a,polr1a,il18,npepps,sh3glb1
GO:0015081	0.0000100000	0.0000667761	1	sodium ion transmembrane transporter activity slc34a2
GO:0006139	0.0000100000	0.0000667761	24	nucleobase-containing compound metabolic process brip1,utp23,supt3h,tex12,hltf,ablim3,swap70,ccnl2,apobec2,dvl1,acd,trim24,mlxip,creb3l2,rarb,polr1a,ctcf,ppa2,gmds,bcl11a,sf3b1,chaf1b,nbas,nfya
GO:0042623	0.0000100000	0.0000667761	1	ATPase activity, coupled brip1
GO:0010629	0.0000100000	0.0000667761	7	negative regulation of gene expression brip1,tbk1,tnfrsf4,trim24,rarb,ctcf,bcl11a
GO:0032878	0.0000100000	0.0000667761	1	regulation of establishment or maintenance of cell polarity dock8
GO:0098661	0.0000100000	0.0000667761	1	inorganic anion transmembrane transport slc34a2
GO:0032879	0.0000100000	0.0000667761	19	regulation of localization fgf23,kcne2,fgf2,ulk4,tnfsf18,ablim3,swap70,scfd1,tnfrsf4,dvl1,ube2j2,pard6a,polr1a,il18,npepps,dock8,sh3glb1,slmap,lmbrd1
GO:0010628	0.0000100000	0.0000667761	21	positive regulation of gene expression fgf23,supt3h,tbk1,fgf2,h2afz,tnfsf18,kpna6,hltf,ablim3,tasp1,dvl1,trim24,mlxip,creb3l2,rarb,polr1a,ctcf,il18,bcl11a,sf3b1,nfya
GO:0019432	0.0000100000	0.0000667761	1	triglyceride biosynthetic process agmo
GO:0032872	0.0000100000	0.0000667761	2	regulation of stress-activated MAPK cascade ephb1,ulk4
GO:0032870	0.0000100000	0.0000667761	4	cellular response to hormone stimulus brip1,fgf23,h2afz,trim24
GO:0030212	0.0000100000	0.0000667761	1	hyaluronan metabolic process fgf2
GO:0019438	0.0000100000	0.0000667761	17	aromatic compound biosynthetic process brip1,supt3h,tex12,hltf,ablim3,ccnl2,dvl1,trim24,mlxip,creb3l2,rarb,polr1a,ctcf,gmds,bcl11a,chaf1b,nfya
GO:0030214	0.0000100000	0.0000667761	1	hyaluronan catabolic process fgf2
GO:0043966	0.0000100000	0.0000667761	1	histone H3 acetylation supt3h
GO:1900076	0.0000100000	0.0000667761	1	regulation of cellular response to insulin stimulus lmbrd1
GO:1900077	0.0000100000	0.0000667761	1	negative regulation of cellular response to insulin stimulus lmbrd1
GO:0009611	0.0000100000	0.0000667761	1	response to wounding fgf2
GO:0009615	0.0000100000	0.0000667761	3	response to virus tbk1,herc5,zc3hav1
GO:0009605	0.0000100000	0.0000667761	9	response to external stimulus brip1,fgf23,tbk1,ephb1,hsd11b2,cradd,sh3glb1,herc5,zc3hav1
GO:0030203	0.0000100000	0.0000667761	2	glycosaminoglycan metabolic process b3galt6,fgf2
GO:1900087	0.0000100000	0.0000667761	1	positive regulation of G1/S transition of mitotic cell cycle ccnd2
GO:0042641	0.0000100000	0.0000667761	2	actomyosin ablim3,flnb
GO:0006109	0.0000100000	0.0000667761	2	regulation of carbohydrate metabolic process mlxip,tigar
GO:0031526	0.0000100000	0.0000667761	1	brush border membrane slc34a2
GO:0010604	0.0000100000	0.0000667761	30	positive regulation of macromolecule metabolic process fgf23,kcne2,supt3h,tbk1,fgf2,h2afz,tnfsf18,kpna6,hltf,ablim3,tasp1,dvl1,cradd,ccnd2,acd,lamtor3,anapc4,trim24,mlxip,creb3l2,rarb,polr1a,ctcf,il18,bcl11a,sf3b1,tigar,nfya,aurkaip1,zc3hav1
GO:0010605	0.0000100000	0.0000667761	13	negative regulation of macromolecule metabolic process brip1,tbk1,swap70,tnfrsf4,dvl1,acd,anapc4,trim24,pard6a,rarb,ctcf,bcl11a,nbas
GO:0030670	0.0000100000	0.0000667761	1	phagocytic vesicle membrane atp6v0d1
GO:0051094	0.0000100000	0.0000667761	5	positive regulation of developmental process fgf2,ephb1,clstn2,rarb,il18
GO:0000732	0.0000100000	0.0000667761	1	strand displacement brip1
GO:0043465	0.0000100000	0.0000667761	1	regulation of fermentation tigar
GO:0000731	0.0000100000	0.0000667761	2	DNA synthesis involved in DNA repair brip1,tex12
GO:0044798	0.0000100000	0.0000667761	2	nuclear transcription factor complex supt3h,nfya
GO:0046982	0.0000100000	0.0000667761	3	protein heterodimerization activity supt3h,h2afz,tas1r3
GO:0044320	0.0000100000	0.0000667761	1	cellular response to leptin stimulus fgf23
GO:0090218	0.0000100000	0.0000667761	1	positive regulation of lipid kinase activity fgf2
GO:0034502	0.0000100000	0.0000667761	2	protein localization to chromosome acd,ctcf
GO:0070602	0.0000100000	0.0000667761	1	regulation of centromeric sister chromatid cohesion ctcf
GO:0044321	0.0000100000	0.0000667761	1	response to leptin fgf23
GO:0046983	0.0000100000	0.0000667761	7	protein dimerization activity kcne2,supt3h,sbf2,h2afz,mlxip,sh3glb1,tas1r3
GO:0008233	0.0000100000	0.0000667761	2	peptidase activity tasp1,npepps
GO:0008238	0.0000100000	0.0000667761	1	exopeptidase activity npepps
GO:0042149	0.0000100000	0.0000667761	1	cellular response to glucose starvation sh3glb1
GO:0030139	0.0000100000	0.0000667761	2	endocytic vesicle flnb,lmbrd1
GO:1990776	0.0000100000	0.0000667761	1	response to angiotensin brip1
GO:0045662	0.0000100000	0.0000667761	1	negative regulation of myoblast differentiation il18
GO:1990778	0.0000100000	0.0000667761	1	protein localization to cell periphery slmap
GO:0030136	0.0000100000	0.0000667761	2	clathrin-coated vesicle dvl1,lmbrd1
GO:0030135	0.0000100000	0.0000667761	2	coated vesicle dvl1,lmbrd1
GO:0034976	0.0000100000	0.0000667761	2	response to endoplasmic reticulum stress creb3l2,atp6v0d1
GO:0043009	0.0000100000	0.0000667761	1	chordate embryonic development slc34a2
GO:0006020	0.0000100000	0.0000667761	1	inositol metabolic process ppip5k2
GO:0031461	0.0000100000	0.0000667761	1	cullin-RING ubiquitin ligase complex anapc4
GO:0008203	0.0000100000	0.0000667761	1	cholesterol metabolic process akr1d1
GO:0006022	0.0000100000	0.0000667761	2	aminoglycan metabolic process b3galt6,fgf2
GO:0008201	0.0000100000	0.0000667761	1	heparin binding fgf2
GO:0000711	0.0000100000	0.0000667761	1	meiotic DNA repair synthesis tex12
GO:0008207	0.0000100000	0.0000667761	1	C21-steroid hormone metabolic process akr1d1
GO:0008206	0.0000100000	0.0000667761	1	bile acid metabolic process akr1d1
GO:0006026	0.0000100000	0.0000667761	1	aminoglycan catabolic process fgf2
GO:0006027	0.0000100000	0.0000667761	1	glycosaminoglycan catabolic process fgf2
GO:1900825	0.0000100000	0.0000667761	1	regulation of membrane depolarization during cardiac muscle cell action potential
GO:0010518	0.0000100000	0.0000667761	1	positive regulation of phospholipase activity fgf2
GO:0010517	0.0000100000	0.0000667761	1	regulation of phospholipase activity fgf2
GO:0044341	0.0000100000	0.0000667761	1	sodium-dependent phosphate transport slc34a2
GO:0070625	0.0000100000	0.0000667761	1	zymogen granule exocytosis sdf4
GO:0000729	0.0000100000	0.0000667761	1	DNA double-strand break processing brip1
GO:0008209	0.0000100000	0.0000667761	1	androgen metabolic process akr1d1
GO:0032774	0.0000100000	0.0000667761	14	RNA biosynthetic process supt3h,hltf,ablim3,ccnl2,dvl1,trim24,mlxip,creb3l2,rarb,polr1a,ctcf,bcl11a,chaf1b,nfya
GO:0006081	0.0000100000	0.0000667761	1	cellular aldehyde metabolic process bco2
GO:0009111	0.0000100000	0.0000667761	1	vitamin catabolic process fgf23
GO:1903046	0.0000100000	0.0000667761	2	meiotic cell cycle process brip1,tex12
GO:0042573	0.0000100000	0.0000667761	1	retinoic acid metabolic process bco2
GO:0042574	0.0000100000	0.0000667761	1	retinal metabolic process bco2
GO:0051050	0.0000100000	0.0000667761	7	positive regulation of transport kcne2,ablim3,tnfrsf4,ube2j2,il18,npepps,sh3glb1
GO:0046934	0.0000100000	0.0000667761	3	phosphatidylinositol-4,5-bisphosphate 3-kinase activity fgf23,fgf2,fgf6
GO:0000775	0.0000100000	0.0000667761	1	chromosome, centromeric region ctcf
GO:0051049	0.0000100000	0.0000667761	11	regulation of transport fgf23,kcne2,ablim3,scfd1,tnfrsf4,ube2j2,il18,npepps,sh3glb1,slmap,lmbrd1
GO:1904385	0.0000100000	0.0000667761	1	cellular response to angiotensin brip1
GO:0010594	0.0000100000	0.0000667761	1	regulation of endothelial cell migration fgf2
GO:0008270	0.0000100000	0.0000667761	9	zinc ion binding xaf1,zcchc4,hltf,morc3,apobec2,trim24,rarb,polr1a,ctcf
GO:1903052	0.0000100000	0.0000667761	3	positive regulation of proteolysis involved in cellular protein catabolic process
GO:1904383	0.0000100000	0.0000667761	1	response to sodium phosphate fgf23
GO:0090662	0.0000100000	0.0000667761	1	ATP hydrolysis coupled transmembrane transport atp6v0d1
GO:0000307	0.0000100000	0.0000667761	1	cyclin-dependent protein kinase holoenzyme complex ccnd2
GO:0044764	0.0000100000	0.0000667761	4	multi-organism cellular process tbk1,morc3,pard6a,lmbrd1
GO:0044763	0.0000100000	0.0000667761	63	single-organism cellular process brip1,treml2,fgf23,xaf1,kcne2,supt3h,tex12,b3galt6,tbk1,fgf2,mrpl20,akr1d1,gyg1,sbf2,ephb1,ulk4,tnfsf18,fgf6,ppip5k2,vwa1,ablim3,swap70,scfd1,tnfrsf4,agmo,mxra8,hao1,morc3,apobec2,dvl1,cradd,ccnd2,slc34a2,slc13a5,acd,lamtor3,bco2,anapc4,krt73,atp8b4,krt72,krt74,krt71,creb3l2,pard6a,sdf4,rarb,atad3a,ctcf,il18,ppa2,flnb,chaf1b,dock8,tigar,sh3glb1,krt1,frmd4a,slmap,l…
GO:0044765	0.0000100000	0.0000667761	18	single-organism transport kcne2,fgf2,gyg1,kpna6,scfd1,dvl1,slc34a2,slc13a5,lamtor3,atp8b4,creb3l2,sdf4,nbas,krt1,xpot,lmbrd1,atp6v0d1,ttc26
GO:0043434	0.0000100000	0.0000667761	2	response to peptide hormone brip1,hsd11b2
GO:0000785	0.0000100000	0.0000667761	4	chromatin h2afz,ccnd2,trim24,chaf1b
GO:0042104	0.0000100000	0.0000667761	1	positive regulation of activated T cell proliferation il18
GO:0000793	0.0000100000	0.0000667761	1	condensed chromosome ctcf
GO:0000791	0.0000100000	0.0000667761	2	euchromatin h2afz,trim24
GO:0000790	0.0000100000	0.0000667761	3	nuclear chromatin h2afz,trim24,chaf1b
GO:0019395	0.0000100000	0.0000667761	1	fatty acid oxidation hao1
GO:0042592	0.0000100000	0.0000667761	9	homeostatic process fgf23,fgf2,swap70,slc34a2,acd,trim24,il18,krt1,atp6v0d1
GO:1903050	0.0000100000	0.0000667761	3	regulation of proteolysis involved in cellular protein catabolic process kcne2,dvl1,anapc4
GO:0042119	0.0000100000	0.0000667761	5	neutrophil activation gyg1,lamtor3,atp8b4,il18,krt1
GO:0045628	0.0000100000	0.0000667761	1	regulation of T-helper 2 cell differentiation il18
GO:0007399	0.0000100000	0.0000667761	1	nervous system development fgf2
GO:0042110	0.0000100000	0.0000667761	4	T cell activation treml2,tnfsf18,tnfrsf4,dock8
GO:0042594	0.0000100000	0.0000667761	1	response to starvation sh3glb1
GO:0045622	0.0000100000	0.0000667761	1	regulation of T-helper cell differentiation il18
GO:0006066	0.0000100000	0.0000667761	5	alcohol metabolic process fgf23,fgf2,akr1d1,ppip5k2,hao1
GO:0045624	0.0000100000	0.0000667761	1	positive regulation of T-helper cell differentiation il18
GO:2000736	0.0000100000	0.0000667761	1	regulation of stem cell differentiation ephb1
GO:2000737	0.0000100000	0.0000667761	1	negative regulation of stem cell differentiation ephb1
GO:0010556	0.0000100000	0.0000667761	25	regulation of macromolecule biosynthetic process brip1,fgf23,supt3h,tbk1,fgf2,h2afz,tnfsf18,kpna6,hltf,kiaa1958,ablim3,tnfrsf4,tasp1,dvl1,acd,trim24,mlxip,eif3h,creb3l2,rarb,ctcf,il18,bcl11a,chaf1b,nfya
GO:0031497	0.0000100000	0.0000667761	2	chromatin assembly ctcf,chaf1b
GO:0033674	0.0000100000	0.0000667761	5	positive regulation of kinase activity fgf2,ccnd2,lamtor3,il18,tigar
GO:0010557	0.0000100000	0.0000667761	19	positive regulation of macromolecule biosynthetic process fgf23,supt3h,tbk1,fgf2,h2afz,tnfsf18,kpna6,hltf,ablim3,tasp1,dvl1,acd,trim24,mlxip,creb3l2,rarb,ctcf,il18,nfya
GO:0009581	0.0000100000	0.0000667761	1	detection of external stimulus ephb1
GO:0031490	0.0000100000	0.0000667761	2	chromatin DNA binding h2afz,ctcf
GO:0030163	0.0000100000	0.0000667761	3	protein catabolic process ube2j2,anapc4,trim24
GO:0009582	0.0000100000	0.0000667761	1	detection of abiotic stimulus ephb1
GO:0051084	0.0000100000	0.0000667761	1	'de novo' posttranslational protein folding dnajb14
GO:0051085	0.0000100000	0.0000667761	1	chaperone mediated protein folding requiring cofactor dnajb14
GO:0051082	0.0000100000	0.0000667761	1	unfolded protein binding chaf1b
GO:0045630	0.0000100000	0.0000667761	1	positive regulation of T-helper 2 cell differentiation il18
GO:0043456	0.0000100000	0.0000667761	1	regulation of pentose-phosphate shunt tigar
GO:0042127	0.0000100000	0.0000667761	12	regulation of cell proliferation brip1,fgf2,ephb1,tnfsf18,fgf6,tnfrsf4,morc3,ccnd2,trim24,rarb,ctcf,il18
GO:0046965	0.0000100000	0.0000667761	1	retinoid X receptor binding rarb
GO:0030154	0.0000100000	0.0000667761	7	cell differentiation fgf23,fgf2,ephb1,fgf6,creb3l2,sdf4,rarb
GO:0032331	0.0000100000	0.0000667761	1	negative regulation of chondrocyte differentiation rarb
GO:0010562	0.0000100000	0.0000667761	9	positive regulation of phosphorus metabolic process fgf23,tbk1,fgf2,tnfsf18,dvl1,ccnd2,lamtor3,il18,tigar
GO:0071902	0.0000100000	0.0000667761	2	positive regulation of protein serine/threonine kinase activity fgf2,ccnd2
GO:0071900	0.0000100000	0.0000667761	3	regulation of protein serine/threonine kinase activity fgf2,ccnd2,herc5
GO:0010564	0.0000100000	0.0000667761	6	regulation of cell cycle process cradd,ccnd2,anapc4,ctcf,sh3glb1,aurkaip1
GO:0034112	0.0000100000	0.0000667761	2	positive regulation of homotypic cell-cell adhesion il18,dock8
GO:0034110	0.0000100000	0.0000667761	3	regulation of homotypic cell-cell adhesion tnfsf18,il18,dock8
GO:0048754	0.0000100000	0.0000667761	1	branching morphogenesis of an epithelial tube fgf2
GO:0043069	0.0000100000	0.0000667761	6	negative regulation of programmed cell death tnfsf18,ccnd2,rarb,atad3a,dock8,tigar
GO:0060401	0.0000100000	0.0000667761	1	cytosolic calcium ion transport fgf2
GO:0060402	0.0000100000	0.0000667761	1	calcium ion transport into cytosol fgf2
GO:0001666	0.0000100000	0.0000667761	5	response to hypoxia brip1,hsd11b2,scfd1,npepps,tigar
GO:0001667	0.0000100000	0.0000667761	1	ameboidal-type cell migration fgf2
GO:2000756	0.0000100000	0.0000667761	1	regulation of peptidyl-lysine acetylation ctcf
GO:0070201	0.0000100000	0.0000667761	7	regulation of establishment of protein localization ablim3,scfd1,tnfrsf4,ube2j2,il18,npepps,sh3glb1
GO:0034109	0.0000100000	0.0000667761	4	homotypic cell-cell adhesion treml2,tnfsf18,tnfrsf4,dock8
GO:0035435	0.0000100000	0.0000667761	1	phosphate ion transmembrane transport slc34a2
GO:0031072	0.0000100000	0.0000667761	1	heat shock protein binding dnajb14
GO:0055062	0.0000100000	0.0000667761	2	phosphate ion homeostasis fgf23,slc34a2
GO:0055065	0.0000100000	0.0000667761	4	metal ion homeostasis fgf2,swap70,trim24,atp6v0d1
GO:0043085	0.0000100000	0.0000667761	11	positive regulation of catalytic activity acap3,fgf23,fgf2,cradd,ccnd2,acd,lamtor3,anapc4,il18,dock8,tigar
GO:0043087	0.0000100000	0.0000667761	3	regulation of GTPase activity acap3,sbf2,dock8
GO:0031069	0.0000100000	0.0000667761	1	hair follicle morphogenesis krt71
GO:0008283	0.0000100000	0.0000667761	8	cell proliferation tbk1,fgf2,ephb1,tnfsf18,fgf6,tnfrsf4,il18,dock8
GO:0031060	0.0000100000	0.0000667761	1	regulation of histone methylation ctcf
GO:0055072	0.0000100000	0.0000667761	1	iron ion homeostasis atp6v0d1
GO:0032392	0.0000100000	0.0000667761	1	DNA geometric change brip1
GO:0060420	0.0000100000	0.0000667761	1	regulation of heart growth fgf2
GO:0055074	0.0000100000	0.0000667761	3	calcium ion homeostasis fgf2,swap70,trim24
GO:0060421	0.0000100000	0.0000667761	1	positive regulation of heart growth fgf2
GO:0008286	0.0000100000	0.0000667761	1	insulin receptor signaling pathway atp6v0d1
GO:0055076	0.0000100000	0.0000667761	1	transition metal ion homeostasis atp6v0d1
GO:0008285	0.0000100000	0.0000667761	6	negative regulation of cell proliferation brip1,ephb1,morc3,trim24,rarb,ctcf
GO:0008284	0.0000100000	0.0000667761	6	positive regulation of cell proliferation fgf2,fgf6,tnfrsf4,ccnd2,rarb,il18
GO:0008289	0.0000100000	0.0000667761	5	lipid binding akr1d1,sbf2,hsd11b2,dapp1,sh3glb1
GO:0018094	0.0000100000	0.0000667761	1	protein polyglycylation ttll10
GO:0003824	0.0000100000	0.0000667761	31	catalytic activity brip1,fgf23,b3galt6,tbk1,fgf2,akr1d1,gyg1,zcchc4,ephb1,hsd11b2,ulk4,nudt6,fgf6,ppip5k2,hltf,agmo,hao1,apobec2,tasp1,ube2j2,bco2,anapc4,trim24,ttll10,polr1a,npepps,ppa2,gmds,tigar,herc5,smox
GO:0032388	0.0000100000	0.0000667761	5	positive regulation of intracellular transport ablim3,ube2j2,il18,npepps,sh3glb1
GO:0032386	0.0000100000	0.0000667761	6	regulation of intracellular transport ablim3,scfd1,ube2j2,il18,npepps,sh3glb1
GO:0010596	0.0000100000	0.0000667761	1	negative regulation of endothelial cell migration fgf2
GO:0070229	0.0000100000	0.0000667761	1	negative regulation of lymphocyte apoptotic process dock8
GO:0010595	0.0000100000	0.0000667761	1	positive regulation of endothelial cell migration fgf2
GO:0070228	0.0000100000	0.0000667761	1	regulation of lymphocyte apoptotic process dock8
GO:0055082	0.0000100000	0.0000667761	5	cellular chemical homeostasis fgf23,fgf2,swap70,slc34a2,atp6v0d1
GO:0055083	0.0000100000	0.0000667761	2	monovalent inorganic anion homeostasis fgf23,slc34a2
GO:0090287	0.0000100000	0.0000667761	1	regulation of cellular response to growth factor stimulus fgf2
GO:1904800	0.0000100000	0.0000667761	1	negative regulation of neuron remodeling bcl11a
GO:0055080	0.0000100000	0.0000667761	4	cation homeostasis fgf2,swap70,trim24,atp6v0d1
GO:1903955	0.0000100000	0.0000667761	4	positive regulation of protein targeting to mitochondrion ablim3,ube2j2,npepps,sh3glb1
GO:0055081	0.0000100000	0.0000667761	2	anion homeostasis fgf23,slc34a2
GO:0071541	0.0000100000	0.0000667761	1	eukaryotic translation initiation factor 3 complex, eIF3m eif3h
GO:0001658	0.0000100000	0.0000667761	1	branching involved in ureteric bud morphogenesis fgf2
GO:0046133	0.0000100000	0.0000667761	1	pyrimidine ribonucleoside catabolic process apobec2
GO:0030198	0.0000100000	0.0000667761	2	extracellular matrix organization fgf2,vwa1
GO:2000785	0.0000100000	0.0000667761	2	regulation of autophagosome assembly scfd1,sh3glb1
GO:2000786	0.0000100000	0.0000667761	1	positive regulation of autophagosome assembly sh3glb1
GO:0010181	0.0000100000	0.0000667761	1	FMN binding hao1
GO:0018904	0.0000100000	0.0000667761	1	ether metabolic process agmo
GO:0055012	0.0000100000	0.0000667761	1	ventricular cardiac muscle cell differentiation rarb
GO:0001228	0.0000100000	0.0000667761	4	transcriptional activator activity, RNA polymerase II transcription regulatory region sequence-specific
GO:0023014	0.0000100000	0.0000667761	5	signal transduction by protein phosphorylation fgf23,fgf2,fgf6,lamtor3,il18
GO:0000377	0.0000100000	0.0000667761	1	RNA splicing, via transesterification reactions with bulged adenosine as nucleophile
GO:0003406	0.0000100000	0.0000667761	1	retinal pigment epithelium development rarb
GO:0006914	0.0000100000	0.0000667761	2	autophagy tigar,sh3glb1
GO:0070647	0.0000100000	0.0000667761	8	protein modification by small protein conjugation or removal supt3h,hltf,ube2j2,anapc4,trim24,npepps,bcl11a,herc5
GO:0055007	0.0000100000	0.0000667761	1	cardiac muscle cell differentiation rarb
GO:0070646	0.0000100000	0.0000667761	1	protein modification by small protein removal supt3h
GO:0016714	0.0000100000	0.0000667761	1	oxidoreductase activity, acting on paired donors, with incorporation or reduction
GO:0048729	0.0000100000	0.0000667761	2	tissue morphogenesis fgf2,dvl1
GO:0055021	0.0000100000	0.0000667761	1	regulation of cardiac muscle tissue growth fgf2
GO:0055023	0.0000100000	0.0000667761	1	positive regulation of cardiac muscle tissue growth fgf2
GO:0043035	0.0000100000	0.0000667761	1	chromatin insulator sequence binding ctcf
GO:0003899	0.0000100000	0.0000667761	1	DNA-directed RNA polymerase activity polr1a
GO:0048731	0.0000100000	0.0000667761	1	system development fgf2
GO:0006928	0.0000100000	0.0000667761	5	movement of cell or subcellular component fgf2,ephb1,dvl1,dock8,ttc26
GO:0003417	0.0000100000	0.0000667761	1	growth plate cartilage development rarb
GO:0016701	0.0000100000	0.0000667761	1	oxidoreductase activity, acting on single donors with incorporation of molecular
GO:0016702	0.0000100000	0.0000667761	1	oxidoreductase activity, acting on single donors with incorporation of molecular
GO:0010165	0.0000100000	0.0000667761	1	response to X-ray ccnd2
GO:0016705	0.0000100000	0.0000667761	1	oxidoreductase activity, acting on paired donors, with incorporation or reduction
GO:1903903	0.0000100000	0.0000667761	1	regulation of establishment of T cell polarity dock8
GO:1903900	0.0000100000	0.0000667761	1	regulation of viral life cycle zc3hav1
GO:1903901	0.0000100000	0.0000667761	1	negative regulation of viral life cycle zc3hav1
GO:0004713	0.0000100000	0.0000667761	5	protein tyrosine kinase activity fgf23,fgf2,ephb1,fgf6,trim24
GO:0070661	0.0000100000	0.0000667761	4	leukocyte proliferation tbk1,tnfsf18,tnfrsf4,dock8
GO:0004714	0.0000100000	0.0000667761	1	transmembrane receptor protein tyrosine kinase activity ephb1
GO:0055024	0.0000100000	0.0000667761	1	regulation of cardiac muscle tissue development fgf2
GO:0055025	0.0000100000	0.0000667761	1	positive regulation of cardiac muscle tissue development fgf2
GO:0071514	0.0000100000	0.0000667761	1	genetic imprinting ctcf
GO:0033276	0.0000100000	0.0000667761	1	transcription factor TFTC complex supt3h
GO:0033273	0.0000100000	0.0000667761	2	response to vitamin brip1,fgf23
GO:0044389	0.0000100000	0.0000667761	2	ubiquitin-like protein ligase binding hltf,ube2j2
GO:0031090	0.0000100000	0.0000667761	25	organelle membrane brip1,b3galt6,tbk1,mrpl20,sbf2,ephb1,hsd11b2,scfd1,agmo,ube2j2,ccnd2,lamtor3,atp8b4,mlxip,clstn2,creb3l2,atad3a,tigar,sh3glb1,nbas,dnajb14,lmbrd1,atp6v0d1,aurkaip1,smox
GO:1900402	0.0000100000	0.0000667761	1	regulation of carbohydrate metabolic process by regulation of transcription from
GO:0006901	0.0000100000	0.0000667761	1	vesicle coating scfd1
GO:0000375	0.0000100000	0.0000667761	1	RNA splicing, via transesterification reactions sf3b1
GO:0043062	0.0000100000	0.0000667761	2	extracellular structure organization fgf2,vwa1
GO:1903905	0.0000100000	0.0000667761	1	positive regulation of establishment of T cell polarity dock8
GO:0043066	0.0000100000	0.0000667761	5	negative regulation of apoptotic process tnfsf18,ccnd2,rarb,atad3a,dock8
GO:0006904	0.0000100000	0.0000667761	1	vesicle docking involved in exocytosis scfd1
GO:0071986	0.0000100000	0.0000667761	1	Ragulator complex lamtor3
GO:0005777	0.0000200000	0.0001345716	1	peroxisome hao1
GO:0031641	0.0000200000	0.0001345716	1	regulation of myelination rarb
GO:0042296	0.0000200000	0.0001345716	1	ISG15 transferase activity herc5
GO:0044419	0.0000200000	0.0001345716	5	interspecies interaction between organisms tbk1,tnfrsf4,morc3,pard6a,lmbrd1
GO:0098656	0.0000200000	0.0001345716	2	anion transmembrane transport slc34a2,slc13a5
GO:0055067	0.0000200000	0.0001345716	1	monovalent inorganic cation homeostasis atp6v0d1
GO:0044282	0.0000300000	0.0002014837	3	small molecule catabolic process fgf23,akr1d1,hao1
GO:0071354	0.0000400000	0.0002695036	1	cellular response to interleukin-6 fgf23
GO:0032020	0.0000500000	0.0003379349	1	ISG15-protein conjugation herc5
GO:0016602	0.0000500000	0.0003379349	1	CCAAT-binding factor complex nfya
GO:0042089	0.0000500000	0.0003379349	1	cytokine biosynthetic process il18
GO:0042107	0.0000500000	0.0003379349	1	cytokine metabolic process il18
GO:0070741	0.0000600000	0.0004052949	1	response to interleukin-6 fgf23
GO:0052901	0.0000600000	0.0004052949	1	spermine:oxygen oxidoreductase (spermidine-forming) activity smox
GO:0046208	0.0000600000	0.0004052949	1	spermine catabolic process smox
GO:0006598	0.0000600000	0.0004052949	1	polyamine catabolic process smox
GO:0008215	0.0000600000	0.0004052949	1	spermine metabolic process smox
GO:0046592	0.0000600000	0.0004052949	1	polyamine oxidase activity smox
GO:0051213	0.0000700000	0.0004052949	1	dioxygenase activity bco2
GO:2000514	0.0000700000	0.0004052949	1	regulation of CD4-positive, alpha-beta T cell activation il18
GO:0015698	0.0000800000	0.0005398575	1	inorganic anion transport slc34a2
GO:0016554	0.0000900000	0.0006084142	1	cytidine to uridine editing apobec2
GO:0002367	0.0001000000	0.0006757946	1	cytokine production involved in immune response il18
GO:0002456	0.0001000000	0.0006757946	1	T cell mediated immunity il18
GO:0042981	0.0001000000	0.0006757946	9	regulation of apoptotic process tnfsf18,cradd,ccnd2,rassf3,trim24,rarb,atad3a,dock8,tigar
GO:0043679	0.0001100000	0.0007474774	1	axon terminus atp6v0d1
GO:0051704	0.0001100000	0.0007474774	9	multi-organism process tbk1,hsd11b2,tnfrsf4,morc3,dvl1,pard6a,lmbrd1,herc5,zc3hav1
GO:0044440	0.0001600000	0.0010841328	4	endosomal part tbk1,ephb1,lamtor3,atp6v0d1
GO:0090162	0.0001700000	0.0011503544	1	establishment of epithelial cell polarity frmd4a
GO:0070328	0.0002100000	0.0014231145	1	triglyceride homeostasis il18
GO:0055090	0.0002100000	0.0014231145	1	acylglycerol homeostasis il18
GO:0008202	0.0002500000	0.0017112460	3	steroid metabolic process fgf23,akr1d1,hsd11b2
GO:0098742	0.0002600000	0.0017112460	2	cell-cell adhesion via plasma-membrane adhesion molecules cldn14,clstn2
GO:0071479	0.0002600000	0.0017112460	1	cellular response to ionizing radiation ccnd2
GO:0070062	0.0003100000	0.0021206410	22	extracellular exosome akr1d1,gyg1,ephb1,h2afz,vwa1,mxra8,lamtor3,bend7,krt73,krt72,krt74,eif3h,krt71,sdf4,il18,npepps,ppa2,gmds,flnb,sh3glb1,krt1,atp6v0d1
GO:0030388	0.0003100000	0.0021206410	1	fructose 1,6-bisphosphate metabolic process tigar
GO:0065010	0.0003100000	0.0021206410	22	extracellular membrane-bounded organelle akr1d1,gyg1,ephb1,h2afz,vwa1,mxra8,lamtor3,bend7,krt73,krt72,krt74,eif3h,krt71,sdf4,il18,npepps,ppa2,gmds,flnb,sh3glb1,krt1,atp6v0d1
GO:0043067	0.0003200000	0.0021793914	9	regulation of programmed cell death tnfsf18,cradd,ccnd2,rassf3,trim24,rarb,atad3a,dock8,tigar
GO:0003148	0.0003600000	0.0024564661	1	outflow tract septum morphogenesis rarb
GO:1902532	0.0003700000	0.0025309021	1	negative regulation of intracellular signal transduction lmbrd1
GO:0032787	0.0004500000	0.0030651279	3	monocarboxylic acid metabolic process akr1d1,hao1,bco2
GO:0006596	0.0005200000	0.0034869221	1	polyamine biosynthetic process smox
GO:0006595	0.0005200000	0.0034869221	1	polyamine metabolic process smox
GO:0016647	0.0007400000	0.0051199936	1	oxidoreductase activity, acting on the CH-NH group of donors, oxygen
GO:0050308	0.0007800000	0.0053797452	1	sugar-phosphatase activity tigar
GO:0019203	0.0007800000	0.0053797452	1	carbohydrate phosphatase activity tigar
GO:0032148	0.0007800000	0.0053797452	1	activation of protein kinase B activity il18
GO:0044433	0.0008500000	0.0058306294	5	cytoplasmic vesicle part gyg1,lamtor3,atp8b4,krt1,atp6v0d1
GO:0043230	0.0008500000	0.0058306294	22	extracellular organelle akr1d1,gyg1,ephb1,h2afz,vwa1,mxra8,lamtor3,bend7,krt73,krt72,krt74,eif3h,krt71,sdf4,il18,npepps,ppa2,gmds,flnb,sh3glb1,krt1,atp6v0d1
GO:1903561	0.0008500000	0.0058306294	22	extracellular vesicle akr1d1,gyg1,ephb1,h2afz,vwa1,mxra8,lamtor3,bend7,krt73,krt72,krt74,eif3h,krt71,sdf4,il18,npepps,ppa2,gmds,flnb,sh3glb1,krt1,atp6v0d1
GO:0033633	0.0009400000	0.0064713469	1	negative regulation of cell-cell adhesion mediated by integrin swap70
GO:0007616	0.0009600000	0.0066114794	1	long-term memory ccnd2
GO:1901525	0.0010600000	0.0073146607	1	negative regulation of macromitophagy tigar
GO:1901524	0.0010600000	0.0073146607	1	regulation of macromitophagy tigar
GO:0019673	0.0010800000	0.0074699873	1	GDP-mannose metabolic process gmds
GO:0008509	0.0011900000	0.0082091957	2	anion transmembrane transporter activity slc34a2,slc13a5
GO:0033280	0.0013000000	0.0089557468	1	response to vitamin D fgf23
GO:0001657	0.0013300000	0.0091565844	1	ureteric bud development rarb
GO:0016556	0.0013900000	0.0095806637	1	mRNA modification apobec2
GO:0042579	0.0014600000	0.0101089829	1	microbody hao1
GO:0031396	0.0014700000	0.0101625063	1	regulation of protein ubiquitination anapc4
GO:0051146	0.0015200000	0.0104869653	1	striated muscle cell differentiation rarb
GO:1903147	0.0017400000	0.0120337390	1	negative regulation of mitophagy tigar
GO:0035666	0.0017500000	0.0120923882	1	TRIF-dependent toll-like receptor signaling pathway tbk1
GO:0051348	0.0018600000	0.0129203212	2	negative regulation of transferase activity dvl1,anapc4
GO:0031334	0.0019100000	0.0132551668	1	positive regulation of protein complex assembly sh3glb1
GO:0001867	0.0019900000	0.0138148176	1	complement activation, lectin pathway krt1
GO:0060381	0.0020900000	0.0144697613	1	positive regulation of single-stranded telomeric DNA binding acd
GO:0060380	0.0020900000	0.0144697613	1	regulation of single-stranded telomeric DNA binding acd
GO:1902031	0.0023300000	0.0162880854	1	regulation of NADP metabolic process tigar
GO:0060857	0.0026700000	0.0187125721	1	establishment of glial blood-brain barrier mxra8
GO:0051353	0.0027700000	0.0193781630	1	positive regulation of oxidoreductase activity fgf23
GO:0030029	0.0028600000	0.0200078258	2	actin filament-based process ablim3,flnb
GO:0007018	0.0031400000	0.0220295867	1	microtubule-based movement ttc26
GO:0043207	0.0035000000	0.0245067355	3	response to external biotic stimulus tbk1,herc5,zc3hav1
GO:0034105	0.0035000000	0.0245067355	1	positive regulation of tissue remodeling il18
GO:0072164	0.0036100000	0.0252135250	1	mesonephric tubule development rarb
GO:0072163	0.0038300000	0.0266929482	1	mesonephric epithelium development rarb
GO:2000377	0.0042800000	0.0297857241	2	regulation of reactive oxygen species metabolic process bco2,tigar
GO:0047220	0.0046400000	0.0323795883	1	galactosylxylosylprotein 3-beta-galactosyltransferase activity b3galt6
GO:0044767	0.0046900000	0.0326912157	25	single-organism developmental process brip1,fgf23,kcne2,fgf2,ephb1,fgf6,ablim3,scfd1,mxra8,morc3,dvl1,slc34a2,krt73,krt72,krt74,krt71,creb3l2,sdf4,rarb,il18,flnb,tigar,krt1,atp6v0d1,ttc26
GO:0006775	0.0049900000	0.0346466417	1	fat-soluble vitamin metabolic process fgf23
GO:1901992	0.0058000000	0.0404747198	1	positive regulation of mitotic cell cycle phase transition ccnd2
GO:0022007	0.0065200000	0.0456619602	1	convergent extension involved in neural plate elongation dvl1
GO:0006720	0.0067000000	0.0469141480	1	isoprenoid metabolic process bco2

## Sheet: Feuil2
	Biological Processes for enriched GO categories
Term ID	Name	Frequency	Uniqueness	Dispensability
GO:0002376	immune system process	0.876%	1.00	0.00
GO:0007016	cytoskeletal anchoring at plasma membrane	0.130%	1.00	0.00
GO:0008150	biological_process	100.000%	1.00	0.00
GO:0008152	metabolic process	62.634%	1.00	0.00
GO:0009987	cellular process	79.110%	1.00	0.00
GO:0016032	viral process	0.155%	1.00	0.00
GO:0022414	reproductive process	0.747%	0.98	0.00
GO:0051026	chiasma assembly	0.003%	0.91	0.62
GO:0072520	seminiferous tubule development	0.003%	0.91	0.63
GO:0000706	meiotic DNA double-strand break processing	0.003%	0.89	0.63
GO:0000711	meiotic DNA repair synthesis	0.001%	0.89	0.65
GO:0060135	maternal process involved in female pregnancy	0.006%	0.93	0.66
GO:0022412	cellular process involved in reproduction in multicellular organism	0.117%	0.92	0.83
GO:1903046	meiotic cell cycle process	0.140%	0.98	0.84
GO:0048608	reproductive structure development	0.141%	0.89	0.84
GO:0010705	meiotic DNA double-strand break processing involved in reciprocal meiotic recombination	0.001%	0.87	0.89
GO:0007281	germ cell development	0.083%	0.89	0.89
GO:0007286	spermatid development	0.033%	0.90	0.89
GO:0003006	developmental process involved in reproduction	0.302%	0.92	0.90
GO:0030431	sleep	0.010%	0.94	0.00
GO:0040011	locomotion	0.960%	1.00	0.00
GO:0050896	response to stimulus	12.913%	1.00	0.00
GO:0051179	localization	19.753%	1.00	0.00
GO:0051436	negative regulation of ubiquitin-protein ligase activity involved in mitotic cell cycle	0.130%	1.00	0.00
GO:0051437	positive regulation of ubiquitin-protein ligase activity involved in regulation of mitotic cell cycle transition	0.130%	1.00	0.00
GO:0051439	regulation of ubiquitin-protein ligase activity involved in mitotic cell cycle	0.130%	1.00	0.00
GO:0055114	oxidation-reduction process	0.130%	1.00	0.00
GO:0065007	biological regulation	22.821%	1.00	0.00
GO:1900402	regulation of carbohydrate metabolic process by regulation of transcription from RNA polymerase II promoter	0.130%	1.00	0.00
GO:1901615	organic hydroxy compound metabolic process	0.975%	0.98	0.00
GO:1902074	response to salt	0.002%	0.94	0.00
GO:1990778	protein localization to cell periphery	0.056%	0.95	0.00
GO:0032507	maintenance of protein location in cell	0.044%	0.95	0.54
GO:0072665	protein localization to vacuole	0.058%	0.95	0.55
GO:0006607	NLS-bearing protein import into nucleus	0.007%	0.95	0.59
GO:0071459	protein localization to chromosome, centromeric region	0.011%	0.95	0.61
GO:0072657	protein localization to membrane	0.432%	0.94	0.63
GO:0034502	protein localization to chromosome	0.023%	0.95	0.64
GO:1903778	protein localization to vacuolar membrane	0.002%	0.96	0.64
GO:0015031	protein transport	2.726%	0.95	0.75
GO:0046907	intracellular transport	1.822%	0.94	0.77
GO:0033365	protein localization to organelle	0.628%	0.94	0.81
GO:0072659	protein localization to plasma membrane	0.048%	0.95	0.81
GO:0051457	maintenance of protein location in nucleus	0.005%	0.95	0.86
GO:0008104	protein localization	3.007%	0.95	0.90
GO:0051649	establishment of localization in cell	1.968%	0.94	0.92
GO:0051651	maintenance of location in cell	0.053%	0.95	0.92
GO:0045185	maintenance of protein location	0.051%	0.96	0.93
GO:0045184	establishment of protein localization	2.814%	0.95	0.95
GO:0072595	maintenance of protein localization in organelle	0.026%	0.95	0.95
GO:2001222	regulation of neuron migration	0.007%	0.82	0.00
GO:1902305	regulation of sodium ion transmembrane transport	0.012%	0.82	0.53
GO:0010966	regulation of phosphate transport	0.001%	0.85	0.59
GO:0010764	negative regulation of fibroblast migration	0.001%	0.81	0.61
GO:0060341	regulation of cellular localization	0.160%	0.79	0.63
GO:2001028	positive regulation of endothelial cell chemotaxis	0.003%	0.73	0.64
GO:0051283	negative regulation of sequestering of calcium ion	0.018%	0.79	0.65
GO:0046324	regulation of glucose import	0.009%	0.82	0.66
GO:0010762	regulation of fibroblast migration	0.005%	0.82	0.66
GO:0010827	regulation of glucose transmembrane transport	0.012%	0.82	0.67
GO:0002028	regulation of sodium ion transport	0.015%	0.82	0.67
GO:0051282	regulation of sequestering of calcium ion	0.029%	0.81	0.67
GO:2000401	regulation of lymphocyte migration	0.010%	0.79	0.68
GO:0051249	regulation of lymphocyte activation	0.078%	0.82	0.71
GO:1903827	regulation of cellular protein localization	0.108%	0.79	0.74
GO:0032819	positive regulation of natural killer cell proliferation	0.001%	0.79	0.75
GO:1903747	regulation of establishment of protein localization to mitochondrion	0.003%	0.83	0.75
GO:1903649	regulation of cytoplasmic transport	0.004%	0.83	0.76
GO:0051050	positive regulation of transport	0.158%	0.73	0.76
GO:0060628	regulation of ER to Golgi vesicle-mediated transport	0.005%	0.83	0.77
GO:0051272	positive regulation of cellular component movement	0.096%	0.73	0.77
GO:0051270	regulation of cellular component movement	0.194%	0.79	0.77
GO:0032880	regulation of protein localization	0.168%	0.80	0.78
GO:2001026	regulation of endothelial cell chemotaxis	0.004%	0.77	0.79
GO:1903533	regulation of protein targeting	0.009%	0.82	0.80
GO:0032814	regulation of natural killer cell activation	0.006%	0.84	0.82
GO:0046006	regulation of activated T cell proliferation	0.006%	0.83	0.83
GO:0050921	positive regulation of chemotaxis	0.023%	0.74	0.83
GO:0002685	regulation of leukocyte migration	0.037%	0.78	0.84
GO:0010632	regulation of epithelial cell migration	0.041%	0.77	0.84
GO:0051049	regulation of transport	0.482%	0.78	0.85
GO:1900180	regulation of protein localization to nucleus	0.025%	0.81	0.85
GO:0030336	negative regulation of cell migration	0.045%	0.76	0.85
GO:1903828	negative regulation of cellular protein localization	0.026%	0.78	0.85
GO:0032817	regulation of natural killer cell proliferation	0.001%	0.84	0.85
GO:0051271	negative regulation of cellular component movement	0.050%	0.77	0.86
GO:0043535	regulation of blood vessel endothelial cell migration	0.016%	0.78	0.86
GO:0032388	positive regulation of intracellular transport	0.037%	0.74	0.87
GO:1903829	positive regulation of cellular protein localization	0.050%	0.74	0.89
GO:0002687	positive regulation of leukocyte migration	0.021%	0.73	0.90
GO:0010596	negative regulation of endothelial cell migration	0.008%	0.76	0.90
GO:0046325	negative regulation of glucose import	0.002%	0.81	0.90
GO:0032816	positive regulation of natural killer cell activation	0.003%	0.79	0.90
GO:2000404	regulation of T cell migration	0.006%	0.80	0.91
GO:0032386	regulation of intracellular transport	0.065%	0.80	0.91
GO:0010633	negative regulation of epithelial cell migration	0.011%	0.75	0.91
GO:0043536	positive regulation of blood vessel endothelial cell migration	0.010%	0.74	0.91
GO:0010829	negative regulation of glucose transmembrane transport	0.003%	0.80	0.92
GO:0010634	positive regulation of epithelial cell migration	0.027%	0.72	0.92
GO:0051223	regulation of protein transport	0.094%	0.80	0.92
GO:0070201	regulation of establishment of protein localization	0.099%	0.80	0.93
GO:2000406	positive regulation of T cell migration	0.004%	0.75	0.93
GO:0030334	regulation of cell migration	0.166%	0.78	0.93
GO:0033157	regulation of intracellular protein transport	0.041%	0.80	0.94
GO:2000544	regulation of endothelial cell chemotaxis to fibroblast growth factor	0.001%	0.78	0.94
GO:0030335	positive regulation of cell migration	0.089%	0.73	0.94
GO:0010595	positive regulation of endothelial cell migration	0.019%	0.73	0.94
GO:2000403	positive regulation of lymphocyte migration	0.005%	0.75	0.94
GO:0051251	positive regulation of lymphocyte activation	0.047%	0.76	0.94
GO:0050867	positive regulation of cell activation	0.054%	0.76	0.94
GO:0043537	negative regulation of blood vessel endothelial cell migration	0.006%	0.76	0.95
GO:0051222	positive regulation of protein transport	0.051%	0.74	0.95
GO:0010594	regulation of endothelial cell migration	0.029%	0.77	0.95
GO:0050863	regulation of T cell activation	0.055%	0.82	0.95
GO:0090316	positive regulation of intracellular protein transport	0.028%	0.75	0.95
GO:0050870	positive regulation of T cell activation	0.031%	0.75	0.96
GO:1903039	positive regulation of leukocyte cell-cell adhesion	0.034%	0.77	0.97
GO:2000145	regulation of cell motility	0.179%	0.78	0.98
GO:2000546	positive regulation of endothelial cell chemotaxis to fibroblast growth factor	0.001%	0.74	0.98
GO:0002694	regulation of leukocyte activation	0.091%	0.81	0.98
GO:0002696	positive regulation of leukocyte activation	0.053%	0.75	0.99
GO:2000146	negative regulation of cell motility	0.049%	0.76	0.99
GO:2000147	positive regulation of cell motility	0.093%	0.72	0.99
GO:0014719	skeletal muscle satellite cell activation	0.001%	0.98	0.01
GO:0048102	autophagic cell death	0.002%	1.00	0.01
GO:0097061	dendritic spine organization	0.004%	0.96	0.01
GO:0060996	dendritic spine development	0.004%	0.88	0.56
GO:0042552	myelination	0.023%	0.91	0.56
GO:0030032	lamellipodium assembly	0.006%	0.96	0.57
GO:0021602	cranial nerve morphogenesis	0.006%	0.91	0.57
GO:0097581	lamellipodium organization	0.007%	0.96	0.58
GO:0007272	ensheathment of neurons	0.024%	0.91	0.62
GO:0031290	retinal ganglion cell axon guidance	0.006%	0.81	0.64
GO:0030031	cell projection assembly	0.328%	0.95	0.65
GO:0021952	central nervous system projection neuron axonogenesis	0.006%	0.88	0.70
GO:0060271	cilium assembly	0.139%	0.94	0.81
GO:0007409	axonogenesis	0.115%	0.86	0.84
GO:0021631	optic nerve morphogenesis	0.002%	0.92	0.87
GO:0021955	central nervous system neuron axonogenesis	0.008%	0.88	0.90
GO:0060997	dendritic spine morphogenesis	0.003%	0.88	0.95
GO:0032990	cell part morphogenesis	0.143%	0.88	0.95
GO:0048858	cell projection morphogenesis	0.139%	0.88	0.98
GO:0008366	axon ensheathment	0.024%	0.91	1.00
GO:0072089	stem cell proliferation	0.006%	0.99	0.01
GO:0061485	memory T cell proliferation	0.000%	0.96	0.53
GO:0044565	dendritic cell proliferation	0.000%	0.96	0.63
GO:0070661	leukocyte proliferation	0.014%	0.99	0.74
GO:0061351	neural precursor cell proliferation	0.015%	0.99	0.78
GO:0009988	cell-cell recognition	0.013%	0.99	0.01
GO:0045103	intermediate filament-based process	0.026%	1.00	0.01
GO:0001906	cell killing	0.029%	1.00	0.01
GO:0030010	establishment of cell polarity	0.040%	0.99	0.01
GO:0061077	chaperone-mediated protein folding	0.051%	0.99	0.01
GO:0051085	chaperone cofactor-dependent protein refolding	0.020%	0.99	0.58
GO:0006458	'de novo' protein folding	0.035%	0.99	0.60
GO:0051084	'de novo' posttranslational protein folding	0.021%	0.99	0.94
GO:0051301	cell division	1.474%	0.99	0.01
GO:0022406	membrane docking	0.060%	0.99	0.01
GO:0007163	establishment or maintenance of cell polarity	0.075%	0.99	0.01
GO:0008037	cell recognition	0.093%	0.99	0.01
GO:0008283	cell population proliferation	0.101%	0.99	0.01
GO:0001775	cell activation	0.110%	0.99	0.01
GO:0044764	multi-organism cellular process	0.142%	0.99	0.01
GO:0007284	spermatogonial cell division	0.001%	0.92	0.58
GO:0007059	chromosome segregation	0.440%	0.99	0.01
GO:0007155	cell adhesion	0.540%	0.98	0.01
GO:0070486	leukocyte aggregation	0.002%	0.99	0.65
GO:0034109	homotypic cell-cell adhesion	0.007%	0.99	0.70
GO:0007159	leukocyte cell-cell adhesion	0.008%	0.99	0.71
GO:0031589	cell-substrate adhesion	0.055%	0.99	0.81
GO:0071593	lymphocyte aggregation	0.001%	0.99	0.84
GO:0070489	T cell aggregation	0.000%	0.99	0.87
GO:0007156	homophilic cell adhesion via plasma membrane adhesion molecules	0.144%	0.98	0.88
GO:0098609	cell-cell adhesion	0.215%	0.98	0.91
GO:0007017	microtubule-based process	0.707%	0.99	0.01
GO:0022402	cell cycle process	0.856%	0.99	0.01
GO:0006928	movement of cell or subcellular component	0.961%	0.99	0.01
GO:0071840	cellular component organization or biogenesis	9.154%	0.99	0.01
GO:0007154	cell communication	7.739%	0.99	0.02
GO:0032963	collagen metabolic process	0.015%	0.99	0.03
GO:0043112	receptor metabolic process	0.019%	0.97	0.04
GO:1902652	secondary alcohol metabolic process	0.097%	0.95	0.05
GO:0034310	primary alcohol catabolic process	0.003%	0.94	0.59
GO:0046296	glycolate catabolic process	0.000%	0.94	0.66
GO:0034308	primary alcohol metabolic process	0.052%	0.95	0.70
GO:1901617	organic hydroxy compound biosynthetic process	0.392%	0.95	0.74
GO:0016125	sterol metabolic process	0.124%	0.91	0.75
GO:0006706	steroid catabolic process	0.007%	0.92	0.76
GO:0008206	bile acid metabolic process	0.007%	0.92	0.76
GO:0046165	alcohol biosynthetic process	0.153%	0.94	0.76
GO:0009441	glycolate metabolic process	0.010%	0.95	0.77
GO:0043647	inositol phosphate metabolic process	0.144%	0.94	0.78
GO:0006020	inositol metabolic process	0.065%	0.95	0.79
GO:1901616	organic hydroxy compound catabolic process	0.262%	0.93	0.80
GO:0046164	alcohol catabolic process	0.233%	0.92	0.81
GO:0046173	polyol biosynthetic process	0.101%	0.94	0.83
GO:0032958	inositol phosphate biosynthetic process	0.024%	0.94	0.85
GO:0008203	cholesterol metabolic process	0.040%	0.91	0.85
GO:0006066	alcohol metabolic process	0.591%	0.95	0.86
GO:0019751	polyol metabolic process	0.418%	0.95	0.88
GO:0006694	steroid biosynthetic process	0.134%	0.92	0.93
GO:0006081	cellular aldehyde metabolic process	0.436%	0.97	0.05
GO:1901565	organonitrogen compound catabolic process	2.485%	0.93	0.06
GO:0006914	autophagy	0.217%	0.94	0.54
GO:1901136	carbohydrate derivative catabolic process	0.541%	0.94	0.62
GO:0034655	nucleobase-containing compound catabolic process	0.854%	0.91	0.65
GO:0046700	heterocycle catabolic process	1.091%	0.92	0.66
GO:0046395	carboxylic acid catabolic process	1.074%	0.92	0.68
GO:1901361	organic cyclic compound catabolic process	1.263%	0.93	0.68
GO:0044270	cellular nitrogen compound catabolic process	1.136%	0.92	0.68
GO:0009972	cytidine deamination	0.029%	0.91	0.69
GO:0044265	cellular macromolecule catabolic process	1.526%	0.91	0.71
GO:0019439	aromatic compound catabolic process	1.284%	0.92	0.72
GO:0009057	macromolecule catabolic process	2.208%	0.93	0.73
GO:0010498	proteasomal protein catabolic process	0.311%	0.91	0.75
GO:0044248	cellular catabolic process	4.061%	0.93	0.77
GO:0006402	mRNA catabolic process	0.267%	0.70	0.84
GO:0030163	protein catabolic process	1.027%	0.92	0.85
GO:0072329	monocarboxylic acid catabolic process	0.309%	0.92	0.87
GO:1901575	organic substance catabolic process	5.440%	0.93	0.87
GO:0000956	nuclear-transcribed mRNA catabolic process	0.173%	0.70	0.87
GO:0006511	ubiquitin-dependent protein catabolic process	0.662%	0.91	0.88
GO:0006401	RNA catabolic process	0.457%	0.90	0.88
GO:0016054	organic acid catabolic process	1.096%	0.92	0.89
GO:0043161	proteasome-mediated ubiquitin-dependent protein catabolic process	0.268%	0.92	0.90
GO:0046133	pyrimidine ribonucleoside catabolic process	0.030%	0.91	1.00
GO:0006216	cytidine catabolic process	0.030%	0.91	1.00
GO:0046087	cytidine metabolic process	0.030%	0.94	1.00
GO:0090407	organophosphate biosynthetic process	4.883%	0.94	0.08
GO:0019637	organophosphate metabolic process	6.558%	0.95	0.58
GO:0006796	phosphate-containing compound metabolic process	14.031%	0.95	0.71
GO:0016310	phosphorylation	7.820%	0.96	0.74
GO:0044262	cellular carbohydrate metabolic process	1.582%	0.97	0.09
GO:0071704	organic substance metabolic process	55.166%	0.97	0.10
GO:0044255	cellular lipid metabolic process	3.232%	0.92	0.10
GO:0006638	neutral lipid metabolic process	0.054%	0.94	0.55
GO:0044242	cellular lipid catabolic process	0.220%	0.91	0.63
GO:0030258	lipid modification	0.249%	0.94	0.64
GO:0046488	phosphatidylinositol metabolic process	0.395%	0.92	0.67
GO:0006643	membrane lipid metabolic process	0.487%	0.93	0.69
GO:0008300	isoprenoid catabolic process	0.014%	0.92	0.69
GO:0016042	lipid catabolic process	0.536%	0.91	0.70
GO:0006721	terpenoid metabolic process	0.326%	0.93	0.71
GO:0036092	phosphatidylinositol-3-phosphate biosynthetic process	0.024%	0.93	0.72
GO:0046486	glycerolipid metabolic process	0.721%	0.93	0.72
GO:0019432	triglyceride biosynthetic process	0.035%	0.93	0.73
GO:0001523	retinoid metabolic process	0.021%	0.94	0.73
GO:0016101	diterpenoid metabolic process	0.028%	0.94	0.75
GO:0016108	tetraterpenoid metabolic process	0.048%	0.94	0.78
GO:0016116	carotenoid metabolic process	0.048%	0.94	0.78
GO:0006644	phospholipid metabolic process	1.406%	0.92	0.79
GO:0009062	fatty acid catabolic process	0.121%	0.90	0.81
GO:0046854	phosphatidylinositol phosphate biosynthetic process	0.168%	0.92	0.84
GO:0008654	phospholipid biosynthetic process	1.206%	0.91	0.84
GO:0008610	lipid biosynthetic process	2.656%	0.92	0.86
GO:0016122	xanthophyll metabolic process	0.004%	0.95	0.86
GO:0042574	retinal metabolic process	0.003%	0.95	0.87
GO:0042573	retinoic acid metabolic process	0.006%	0.79	0.90
GO:0046474	glycerophospholipid biosynthetic process	0.533%	0.91	0.93
GO:0006661	phosphatidylinositol biosynthetic process	0.333%	0.92	0.94
GO:0045017	glycerolipid biosynthetic process	0.570%	0.92	0.94
GO:0046460	neutral lipid biosynthetic process	0.037%	0.93	0.95
GO:0006650	glycerophospholipid metabolic process	0.664%	0.92	0.96
GO:0006641	triglyceride metabolic process	0.048%	0.94	0.97
GO:0006639	acylglycerol metabolic process	0.054%	0.94	0.99
GO:0046463	acylglycerol biosynthetic process	0.037%	0.93	1.00
GO:0009056	catabolic process	5.897%	0.98	0.10
GO:0006629	lipid metabolic process	4.246%	0.97	0.11
GO:1901135	carbohydrate derivative metabolic process	7.137%	0.97	0.11
GO:0098902	regulation of membrane depolarization during action potential	0.001%	0.85	0.12
GO:0055081	anion homeostasis	0.044%	0.82	0.54
GO:0045851	pH reduction	0.013%	0.83	0.63
GO:0098900	regulation of action potential	0.007%	0.85	0.64
GO:0098901	regulation of cardiac muscle cell action potential	0.004%	0.85	0.69
GO:0003254	regulation of membrane depolarization	0.006%	0.83	0.71
GO:0090383	phagosome acidification	0.001%	0.82	0.71
GO:0051881	regulation of mitochondrial membrane potential	0.012%	0.85	0.74
GO:1900825	regulation of membrane depolarization during cardiac muscle cell action potential	0.001%	0.85	0.82
GO:0030004	cellular monovalent inorganic cation homeostasis	0.040%	0.82	0.83
GO:0051453	regulation of intracellular pH	0.025%	0.82	0.87
GO:0006885	regulation of pH	0.073%	0.81	0.93
GO:0030641	regulation of cellular pH	0.026%	0.82	0.95
GO:0051452	intracellular pH reduction	0.013%	0.83	0.95
GO:0038016	insulin receptor internalization	0.000%	0.94	0.13
GO:0032801	receptor catabolic process	0.003%	0.94	0.76
GO:0031623	receptor internalization	0.012%	0.93	0.89
GO:2001014	regulation of skeletal muscle cell differentiation	0.004%	0.84	0.13
GO:0010744	positive regulation of macrophage derived foam cell differentiation	0.002%	0.79	0.55
GO:2000736	regulation of stem cell differentiation	0.012%	0.83	0.60
GO:1903429	regulation of cell maturation	0.004%	0.84	0.61
GO:2000737	negative regulation of stem cell differentiation	0.004%	0.80	0.61
GO:1904799	regulation of neuron remodeling	0.000%	0.85	0.63
GO:1902725	negative regulation of satellite cell differentiation	0.001%	0.82	0.63
GO:0032331	negative regulation of chondrocyte differentiation	0.004%	0.79	0.67
GO:0045662	negative regulation of myoblast differentiation	0.004%	0.80	0.67
GO:1904800	negative regulation of neuron remodeling	0.000%	0.85	0.79
GO:1903430	negative regulation of cell maturation	0.002%	0.81	0.86
GO:0061037	negative regulation of cartilage development	0.005%	0.79	0.88
GO:0014043	negative regulation of neuron maturation	0.000%	0.82	0.89
GO:2001015	negative regulation of skeletal muscle cell differentiation	0.001%	0.81	0.91
GO:0014041	regulation of neuron maturation	0.002%	0.84	0.92
GO:2000114	regulation of establishment of cell polarity	0.004%	0.87	0.13
GO:1903905	positive regulation of establishment of T cell polarity	0.000%	0.80	0.85
GO:1903903	regulation of establishment of T cell polarity	0.000%	0.88	0.86
GO:1903900	regulation of viral life cycle	0.022%	0.86	0.14
GO:1903901	negative regulation of viral life cycle	0.003%	0.84	0.87
GO:0045071	negative regulation of viral genome replication	0.007%	0.83	0.91
GO:0045069	regulation of viral genome replication	0.012%	0.87	0.94
GO:0048525	negative regulation of viral process	0.013%	0.83	0.94
GO:0032878	regulation of establishment or maintenance of cell polarity	0.007%	0.87	0.14
GO:2000106	regulation of leukocyte apoptotic process	0.012%	0.86	0.14
GO:0043066	negative regulation of apoptotic process	0.162%	0.79	0.74
GO:2000107	negative regulation of leukocyte apoptotic process	0.007%	0.82	0.80
GO:0060548	negative regulation of cell death	0.183%	0.79	0.88
GO:0070232	regulation of T cell apoptotic process	0.006%	0.86	0.93
GO:0070233	negative regulation of T cell apoptotic process	0.003%	0.83	0.93
GO:0070229	negative regulation of lymphocyte apoptotic process	0.005%	0.83	0.95
GO:0070228	regulation of lymphocyte apoptotic process	0.008%	0.86	0.95
GO:0043069	negative regulation of programmed cell death	0.167%	0.79	0.98
GO:0043903	regulation of biological process involved in symbiotic interaction	0.013%	0.87	0.14
GO:1904705	regulation of vascular associated smooth muscle cell proliferation	0.008%	0.85	0.14
GO:0014857	regulation of skeletal muscle cell proliferation	0.003%	0.86	0.58
GO:0048147	negative regulation of fibroblast proliferation	0.004%	0.82	0.59
GO:0014859	negative regulation of skeletal muscle cell proliferation	0.001%	0.83	0.62
GO:0050678	regulation of epithelial cell proliferation	0.056%	0.83	0.68
GO:0048660	regulation of smooth muscle cell proliferation	0.017%	0.84	0.72
GO:0050679	positive regulation of epithelial cell proliferation	0.029%	0.77	0.74
GO:0008285	negative regulation of cell population proliferation	0.123%	0.78	0.82
GO:0014843	growth factor dependent regulation of skeletal muscle satellite cell proliferation	0.000%	0.88	0.84
GO:0008284	positive regulation of cell population proliferation	0.147%	0.75	0.88
GO:0001938	positive regulation of endothelial cell proliferation	0.014%	0.78	0.88
GO:1904707	positive regulation of vascular associated smooth muscle cell proliferation	0.005%	0.79	0.89
GO:0001936	regulation of endothelial cell proliferation	0.022%	0.84	0.90
GO:0048661	positive regulation of smooth muscle cell proliferation	0.009%	0.79	0.93
GO:0014842	regulation of skeletal muscle satellite cell proliferation	0.002%	0.86	0.95
GO:1902723	negative regulation of skeletal muscle satellite cell proliferation	0.001%	0.83	0.95
GO:0050795	regulation of behavior	0.016%	0.87	0.14
GO:0044281	small molecule metabolic process	15.889%	0.98	0.14
GO:0050792	regulation of viral process	0.027%	0.86	0.15
GO:0043900	regulation of multi-organism process	0.023%	0.86	0.15
GO:1901998	toxin transport	0.015%	0.97	0.16
GO:0046483	heterocycle metabolic process	21.847%	0.96	0.17
GO:1903311	regulation of mRNA metabolic process	0.149%	0.82	0.17
GO:0015988	energy coupled proton transmembrane transport, against electrochemical gradient	0.035%	0.96	0.17
GO:1903034	regulation of response to wounding	0.033%	0.82	0.17
GO:1901796	regulation of signal transduction by p53 class mediator	0.013%	0.83	0.52
GO:1900076	regulation of cellular response to insulin stimulus	0.014%	0.83	0.52
GO:0046626	regulation of insulin receptor signaling pathway	0.014%	0.83	0.53
GO:0090036	regulation of protein kinase C signaling	0.004%	0.84	0.56
GO:0090287	regulation of cellular response to growth factor stimulus	0.069%	0.81	0.57
GO:0051898	negative regulation of protein kinase B signaling	0.007%	0.80	0.58
GO:1901224	positive regulation of NIK/NF-kappaB signaling	0.011%	0.77	0.59
GO:0046627	negative regulation of insulin receptor signaling pathway	0.008%	0.80	0.60
GO:0050806	positive regulation of synaptic transmission	0.018%	0.78	0.63
GO:0061045	negative regulation of wound healing	0.012%	0.80	0.67
GO:0080134	regulation of response to stress	0.341%	0.80	0.67
GO:0032107	regulation of response to nutrient levels	0.012%	0.83	0.68
GO:0050920	regulation of chemotaxis	0.046%	0.79	0.74
GO:0032101	regulation of response to external stimulus	0.211%	0.80	0.74
GO:0032104	regulation of response to extracellular stimulus	0.014%	0.83	0.74
GO:0048585	negative regulation of response to stimulus	0.420%	0.76	0.78
GO:0080135	regulation of cellular response to stress	0.182%	0.80	0.79
GO:0070302	regulation of stress-activated protein kinase signaling cascade	0.038%	0.81	0.80
GO:0032103	positive regulation of response to external stimulus	0.080%	0.74	0.83
GO:0040017	positive regulation of locomotion	0.098%	0.75	0.85
GO:0032102	negative regulation of response to external stimulus	0.074%	0.78	0.86
GO:0040013	negative regulation of locomotion	0.053%	0.79	0.86
GO:0070562	regulation of vitamin D receptor signaling pathway	0.001%	0.84	0.88
GO:1903035	negative regulation of response to wounding	0.016%	0.80	0.90
GO:0051897	positive regulation of protein kinase B signaling	0.017%	0.76	0.90
GO:0032109	positive regulation of response to nutrient levels	0.005%	0.78	0.94
GO:0032106	positive regulation of response to extracellular stimulus	0.005%	0.78	0.94
GO:0032108	negative regulation of response to nutrient levels	0.005%	0.81	0.94
GO:0061041	regulation of wound healing	0.026%	0.83	0.94
GO:1900077	negative regulation of cellular response to insulin stimulus	0.008%	0.80	0.94
GO:0032105	negative regulation of response to extracellular stimulus	0.007%	0.80	0.95
GO:0009058	biosynthetic process	24.708%	0.98	0.18
GO:0071344	diphosphate metabolic process	0.000%	0.97	0.18
GO:0051235	maintenance of location	0.086%	0.97	0.18
GO:0051781	positive regulation of cell division	0.034%	0.78	0.18
GO:0051173	positive regulation of nitrogen compound metabolic process	1.258%	0.71	0.61
GO:0045815	positive regulation of gene expression, epigenetic	0.012%	0.79	0.63
GO:0051094	positive regulation of developmental process	0.239%	0.74	0.72
GO:0051130	positive regulation of cellular component organization	0.327%	0.73	0.74
GO:0023056	positive regulation of signaling	0.358%	0.74	0.75
GO:0010647	positive regulation of cell communication	0.360%	0.74	0.75
GO:0006349	regulation of gene expression by genetic imprinting	0.004%	0.83	0.76
GO:1902533	positive regulation of intracellular signal transduction	0.214%	0.72	0.78
GO:0010628	positive regulation of gene expression	0.281%	0.74	0.82
GO:0033043	regulation of organelle organization	0.550%	0.80	0.83
GO:0043408	regulation of MAPK cascade	0.153%	0.80	0.84
GO:0032270	positive regulation of cellular protein metabolic process	0.481%	0.71	0.87
GO:0051247	positive regulation of protein metabolic process	0.496%	0.72	0.87
GO:0009966	regulation of signal transduction	0.890%	0.77	0.88
GO:0032465	regulation of cytokinesis	0.044%	0.84	0.90
GO:0045893	positive regulation of transcription, DNA-templated	0.701%	0.72	0.90
GO:0048522	positive regulation of cellular process	1.990%	0.72	0.91
GO:1902531	regulation of intracellular signal transduction	0.475%	0.78	0.91
GO:0045935	positive regulation of nucleobase-containing compound metabolic process	0.834%	0.71	0.92
GO:0009893	positive regulation of metabolic process	1.408%	0.72	0.92
GO:0009891	positive regulation of biosynthetic process	0.850%	0.72	0.92
GO:0031401	positive regulation of protein modification process	0.263%	0.72	0.94
GO:0045944	positive regulation of transcription by RNA polymerase II	0.393%	0.73	0.94
GO:0031325	positive regulation of cellular metabolic process	1.313%	0.71	0.97
GO:0051254	positive regulation of RNA metabolic process	0.784%	0.72	0.97
GO:1902680	positive regulation of RNA biosynthetic process	0.701%	0.72	0.97
GO:0031328	positive regulation of cellular biosynthetic process	0.844%	0.71	0.97
GO:0010604	positive regulation of macromolecule metabolic process	1.332%	0.71	0.97
GO:0010557	positive regulation of macromolecule biosynthetic process	0.819%	0.72	0.99
GO:1903508	positive regulation of nucleic acid-templated transcription	0.701%	0.72	0.99
GO:0033013	tetrapyrrole metabolic process	0.892%	0.95	0.18
GO:1903037	regulation of leukocyte cell-cell adhesion	0.051%	0.84	0.18
GO:0034112	positive regulation of homotypic cell-cell adhesion	0.001%	0.81	0.76
GO:0042104	positive regulation of activated T cell proliferation	0.003%	0.77	0.81
GO:0034110	regulation of homotypic cell-cell adhesion	0.004%	0.86	0.82
GO:2000516	positive regulation of CD4-positive, alpha-beta T cell activation	0.005%	0.78	0.83
GO:0045630	positive regulation of T-helper 2 cell differentiation	0.001%	0.74	0.85
GO:0051142	positive regulation of NK T cell proliferation	0.001%	0.79	0.85
GO:0046640	regulation of alpha-beta T cell proliferation	0.005%	0.83	0.89
GO:0045628	regulation of T-helper 2 cell differentiation	0.002%	0.77	0.89
GO:0045785	positive regulation of cell adhesion	0.069%	0.77	0.89
GO:0046641	positive regulation of alpha-beta T cell proliferation	0.003%	0.77	0.91
GO:0002830	positive regulation of type 2 immune response	0.002%	0.78	0.91
GO:0045624	positive regulation of T-helper cell differentiation	0.003%	0.72	0.91
GO:0022407	regulation of cell-cell adhesion	0.072%	0.83	0.92
GO:0022409	positive regulation of cell-cell adhesion	0.041%	0.77	0.94
GO:0045622	regulation of T-helper cell differentiation	0.005%	0.76	0.94
GO:0043370	regulation of CD4-positive, alpha-beta T cell differentiation	0.007%	0.78	0.96
GO:0043372	positive regulation of CD4-positive, alpha-beta T cell differentiation	0.004%	0.74	0.96
GO:0051140	regulation of NK T cell proliferation	0.001%	0.84	0.96
GO:0030203	glycosaminoglycan metabolic process	1.032%	0.95	0.18
GO:0006022	aminoglycan metabolic process	1.120%	0.95	0.54
GO:0030212	hyaluronan metabolic process	0.010%	0.97	0.64
GO:1903510	mucopolysaccharide metabolic process	0.025%	0.96	0.69
GO:0006027	glycosaminoglycan catabolic process	0.160%	0.93	0.81
GO:0006026	aminoglycan catabolic process	0.231%	0.93	0.83
GO:0030214	hyaluronan catabolic process	0.003%	0.94	0.84
GO:0006793	phosphorus metabolic process	14.335%	0.96	0.19
GO:0070647	protein modification by small protein conjugation or removal	1.191%	0.94	0.19
GO:0018193	peptidyl-amino acid modification	2.741%	0.93	0.55
GO:0006468	protein phosphorylation	4.240%	0.92	0.65
GO:0006464	cellular protein modification process	8.917%	0.92	0.79
GO:0036211	protein modification process	8.917%	0.93	0.81
GO:1902688	regulation of NAD metabolic process	0.001%	0.88	0.19
GO:0051983	regulation of chromosome segregation	0.076%	0.85	0.19
GO:0051302	regulation of cell division	0.085%	0.85	0.19
GO:0050865	regulation of cell activation	0.097%	0.85	0.19
GO:0043465	regulation of fermentation	0.001%	0.87	0.20
GO:1904023	regulation of glucose catabolic process to lactate via pyruvate	0.001%	0.85	0.68
GO:0043456	regulation of pentose-phosphate shunt	0.001%	0.83	0.77
GO:1901003	negative regulation of fermentation	0.001%	0.84	0.97
GO:1902689	negative regulation of NAD metabolic process	0.000%	0.85	0.98
GO:1904024	negative regulation of glucose catabolic process to lactate via pyruvate	0.000%	0.82	0.98
GO:1901564	organonitrogen compound metabolic process	32.360%	0.96	0.20
GO:1901360	organic cyclic compound metabolic process	22.607%	0.97	0.20
GO:0006725	cellular aromatic compound metabolic process	21.889%	0.96	0.21
GO:0071514	genetic imprinting	0.005%	0.83	0.22
GO:0006662	glycerol ether metabolic process	0.087%	0.97	0.22
GO:0046485	ether lipid metabolic process	0.006%	0.94	0.83
GO:0018904	ether metabolic process	0.090%	0.97	0.22
GO:0098542	defense response to other organism	0.515%	0.88	0.22
GO:0033273	response to vitamin	0.007%	0.92	0.54
GO:0050918	positive chemotaxis	0.009%	0.92	0.55
GO:0042092	type 2 immune response	0.001%	0.93	0.60
GO:0042088	T-helper 1 type immune response	0.002%	0.93	0.62
GO:0048870	cell motility	0.572%	0.94	0.64
GO:0006281	DNA repair	2.380%	0.85	0.66
GO:0036336	dendritic cell migration	0.003%	0.93	0.66
GO:0035744	T-helper 1 cell cytokine production	0.000%	0.86	0.70
GO:0006302	double-strand break repair	0.211%	0.87	0.72
GO:0010970	transport along microtubule	0.053%	0.94	0.72
GO:0032602	chemokine production	0.000%	0.93	0.73
GO:0032606	type I interferon production	0.000%	0.93	0.74
GO:0046649	lymphocyte activation	0.067%	0.95	0.75
GO:0002252	immune effector process	0.068%	0.97	0.75
GO:0031668	cellular response to extracellular stimulus	0.449%	0.91	0.75
GO:0071496	cellular response to external stimulus	0.458%	0.92	0.75
GO:0007584	response to nutrient	0.016%	0.92	0.75
GO:0009991	response to extracellular stimulus	0.478%	0.92	0.75
GO:0010631	epithelial cell migration	0.021%	0.90	0.75
GO:0032609	interferon-gamma production	0.000%	0.93	0.76
GO:0001771	immunological synapse formation	0.002%	0.96	0.77
GO:0050900	leukocyte migration	0.039%	0.92	0.79
GO:0044403	biological process involved in symbiotic interaction	0.119%	0.99	0.81
GO:0060326	cell chemotaxis	0.058%	0.87	0.81
GO:0001667	ameboidal-type cell migration	0.048%	0.95	0.82
GO:0033554	cellular response to stress	3.091%	0.91	0.82
GO:0030101	natural killer cell activation	0.007%	0.96	0.83
GO:0042119	neutrophil activation	0.008%	0.96	0.84
GO:0032623	interleukin-2 production	0.000%	0.92	0.84
GO:0035735	intraciliary transport involved in cilium assembly	0.006%	0.91	0.86
GO:0045087	innate immune response	0.135%	0.89	0.86
GO:0046651	lymphocyte proliferation	0.012%	0.95	0.86
GO:0009267	cellular response to starvation	0.089%	0.91	0.86
GO:0051607	defense response to virus	0.148%	0.89	0.86
GO:0071295	cellular response to vitamin	0.003%	0.91	0.87
GO:0071305	cellular response to vitamin D	0.001%	0.91	0.87
GO:0042149	cellular response to glucose starvation	0.014%	0.92	0.87
GO:0002309	T cell proliferation involved in immune response	0.001%	0.92	0.87
GO:0009615	response to virus	0.168%	0.92	0.87
GO:0002263	cell activation involved in immune response	0.029%	0.91	0.88
GO:0034198	cellular response to amino acid starvation	0.017%	0.92	0.88
GO:0031667	response to nutrient levels	0.129%	0.92	0.88
GO:0036230	granulocyte activation	0.009%	0.96	0.88
GO:0006935	chemotaxis	0.544%	0.89	0.89
GO:0042330	taxis	0.548%	0.91	0.89
GO:0002274	myeloid leukocyte activation	0.024%	0.96	0.90
GO:0002042	cell migration involved in sprouting angiogenesis	0.003%	0.88	0.90
GO:0016477	cell migration	0.206%	0.95	0.90
GO:0002366	leukocyte activation involved in immune response	0.028%	0.91	0.91
GO:0006974	cellular response to DNA damage stimulus	2.542%	0.91	0.91
GO:0031670	cellular response to nutrient	0.009%	0.91	0.93
GO:0043534	blood vessel endothelial cell migration	0.006%	0.90	0.93
GO:0042110	T cell activation	0.042%	0.95	0.93
GO:0002275	myeloid cell activation involved in immune response	0.010%	0.91	0.94
GO:0043312	neutrophil degranulation	0.003%	0.88	0.94
GO:0042073	intraciliary transport	0.029%	0.91	0.94
GO:0045321	leukocyte activation	0.088%	0.95	0.95
GO:0042594	response to starvation	0.098%	0.92	0.95
GO:0002283	neutrophil activation involved in immune response	0.004%	0.92	0.96
GO:0031669	cellular response to nutrient levels	0.101%	0.91	0.96
GO:0042098	T cell proliferation	0.007%	0.95	0.96
GO:0043542	endothelial cell migration	0.012%	0.90	0.97
GO:0051707	response to other organism	0.596%	0.91	0.98
GO:0032943	mononuclear cell proliferation	0.012%	0.98	0.98
GO:0035743	CD4-positive, alpha-beta T cell cytokine production	0.000%	0.86	1.00
GO:0002369	T cell cytokine production	0.000%	0.86	1.10
GO:0032635	interleukin-6 production	0.138%	0.89	1.10
GO:0032616	interleukin-13 production	0.138%	0.89	1.58
GO:0032604	granulocyte macrophage colony-stimulating factor production	1.342%	0.86	1.91
GO:0065008	regulation of biological quality	2.967%	0.82	0.23
GO:0040008	regulation of growth	0.175%	0.85	0.23
GO:0040012	regulation of locomotion	0.199%	0.84	0.23
GO:0048384	retinoic acid receptor signaling pathway	0.006%	0.82	0.24
GO:0044260	cellular macromolecule metabolic process	25.538%	0.94	0.24
GO:0043170	macromolecule metabolic process	34.507%	0.97	0.24
GO:0042127	regulation of cell population proliferation	0.296%	0.83	0.24
GO:0010941	regulation of cell death	0.357%	0.83	0.25
GO:0010564	regulation of cell cycle process	0.361%	0.82	0.25
GO:0070602	regulation of centromeric sister chromatid cohesion	0.001%	0.86	0.58
GO:0007063	regulation of sister chromatid cohesion	0.007%	0.84	0.67
GO:1900087	positive regulation of G1/S transition of mitotic cell cycle	0.008%	0.79	0.67
GO:0045737	positive regulation of cyclin-dependent protein serine/threonine kinase activity	0.017%	0.73	0.76
GO:1904031	positive regulation of cyclin-dependent protein kinase activity	0.018%	0.73	0.77
GO:0030071	regulation of mitotic metaphase/anaphase transition	0.066%	0.81	0.79
GO:0007088	regulation of mitotic nuclear division	0.062%	0.82	0.84
GO:1902808	positive regulation of cell cycle G1/S phase transition	0.010%	0.79	0.87
GO:0000075	cell cycle checkpoint signaling	0.121%	0.73	0.87
GO:0000079	regulation of cyclin-dependent protein serine/threonine kinase activity	0.123%	0.76	0.87
GO:0043406	positive regulation of MAP kinase activity	0.040%	0.70	0.88
GO:0000187	activation of MAPK activity	0.023%	0.70	0.90
GO:0000077	DNA damage checkpoint signaling	0.069%	0.74	0.94
GO:0031570	DNA integrity checkpoint signaling	0.082%	0.74	0.95
GO:0033045	regulation of sister chromatid segregation	0.070%	0.81	0.98
GO:1902099	regulation of metaphase/anaphase transition of cell cycle	0.067%	0.81	0.99
GO:0033036	macromolecule localization	3.582%	0.96	0.25
GO:0006807	nitrogen compound metabolic process	45.593%	0.97	0.25
GO:0044087	regulation of cellular component biogenesis	0.459%	0.83	0.26
GO:0040029	regulation of gene expression, epigenetic	0.068%	0.84	0.26
GO:1904383	response to sodium phosphate	0.000%	0.95	0.26
GO:0006109	regulation of carbohydrate metabolic process	0.081%	0.83	0.27
GO:0019216	regulation of lipid metabolic process	0.084%	0.83	0.27
GO:0032879	regulation of localization	0.712%	0.83	0.27
GO:0044238	primary metabolic process	49.956%	0.97	0.27
GO:0015748	organophosphate ester transport	0.195%	0.96	0.27
GO:0070482	response to oxygen levels	0.045%	0.94	0.27
GO:0010165	response to X-ray	0.007%	0.94	0.59
GO:0009650	UV protection	0.002%	0.95	0.61
GO:0071456	cellular response to hypoxia	0.017%	0.91	0.62
GO:0009266	response to temperature stimulus	0.236%	0.93	0.74
GO:0071481	cellular response to X-ray	0.002%	0.94	0.79
GO:0036296	response to increased oxygen levels	0.004%	0.94	0.82
GO:0036295	cellular response to increased oxygen levels	0.003%	0.92	0.88
GO:0071453	cellular response to oxygen levels	0.022%	0.91	0.90
GO:0001666	response to hypoxia	0.039%	0.93	0.95
GO:0036294	cellular response to decreased oxygen levels	0.019%	0.91	0.97
GO:0036293	response to decreased oxygen levels	0.041%	0.93	0.98
GO:0071897	DNA biosynthetic process	0.699%	0.92	0.28
GO:0006304	DNA modification	0.370%	0.93	0.52
GO:0006351	transcription, DNA-templated	2.005%	0.91	0.57
GO:0034645	cellular macromolecule biosynthetic process	11.134%	0.92	0.63
GO:0032774	RNA biosynthetic process	2.234%	0.92	0.65
GO:0034654	nucleobase-containing compound biosynthetic process	6.681%	0.92	0.68
GO:0006354	DNA-templated transcription, elongation	0.088%	0.93	0.70
GO:0006353	DNA-templated transcription, termination	0.197%	0.93	0.75
GO:0006366	transcription by RNA polymerase II	0.219%	0.92	0.76
GO:0006352	DNA-templated transcription, initiation	0.854%	0.92	0.88
GO:0097659	nucleic acid-templated transcription	2.031%	0.91	0.95
GO:0044237	cellular metabolic process	51.477%	0.97	0.28
GO:0023051	regulation of signaling	0.987%	0.82	0.28
GO:0051128	regulation of cellular component organization	1.000%	0.82	0.28
GO:0010646	regulation of cell communication	0.982%	0.82	0.28
GO:0018094	protein polyglycylation	0.001%	0.96	0.28
GO:0048583	regulation of response to stimulus	1.204%	0.82	0.29
GO:0072330	monocarboxylic acid biosynthetic process	1.037%	0.94	0.29
GO:0065004	protein-DNA complex assembly	0.185%	0.95	0.29
GO:0051262	protein tetramerization	0.036%	0.96	0.59
GO:0071824	protein-DNA complex subunit organization	0.222%	0.95	0.64
GO:0051259	protein complex oligomerization	0.174%	0.95	0.66
GO:0006335	DNA replication-dependent nucleosome assembly	0.004%	0.95	0.74
GO:0034723	DNA replication-dependent nucleosome organization	0.004%	0.96	0.74
GO:0065003	protein-containing complex assembly	1.448%	0.94	0.77
GO:0016584	nucleosome positioning	0.008%	0.95	0.77
GO:0006334	nucleosome assembly	0.091%	0.94	0.92
GO:0034728	nucleosome organization	0.128%	0.95	0.94
GO:0031497	chromatin assembly	0.115%	0.95	0.97
GO:0031329	regulation of cellular catabolic process	0.311%	0.79	0.29
GO:2000623	negative regulation of nuclear-transcribed mRNA catabolic process, nonsense-mediated decay	0.001%	0.76	0.65
GO:2000622	regulation of nuclear-transcribed mRNA catabolic process, nonsense-mediated decay	0.001%	0.84	0.65
GO:1903312	negative regulation of mRNA metabolic process	0.023%	0.80	0.66
GO:1904417	positive regulation of xenophagy	0.001%	0.76	0.66
GO:0033122	negative regulation of purine nucleotide catabolic process	0.002%	0.79	0.69
GO:1904415	regulation of xenophagy	0.001%	0.81	0.73
GO:0016241	regulation of macroautophagy	0.028%	0.81	0.80
GO:2000058	regulation of ubiquitin-dependent protein catabolic process	0.044%	0.80	0.83
GO:0031330	negative regulation of cellular catabolic process	0.049%	0.77	0.84
GO:0009895	negative regulation of catabolic process	0.058%	0.78	0.85
GO:2000060	positive regulation of ubiquitin-dependent protein catabolic process	0.029%	0.74	0.86
GO:0010506	regulation of autophagy	0.073%	0.81	0.86
GO:0061014	positive regulation of mRNA catabolic process	0.074%	0.74	0.86
GO:0016242	negative regulation of macroautophagy	0.008%	0.79	0.87
GO:1902373	negative regulation of mRNA catabolic process	0.011%	0.73	0.89
GO:0010508	positive regulation of autophagy	0.033%	0.75	0.89
GO:1903362	regulation of cellular protein catabolic process	0.115%	0.79	0.90
GO:1902369	negative regulation of RNA catabolic process	0.014%	0.79	0.90
GO:0016239	positive regulation of macroautophagy	0.017%	0.76	0.91
GO:1903313	positive regulation of mRNA metabolic process	0.080%	0.75	0.91
GO:0010507	negative regulation of autophagy	0.017%	0.79	0.91
GO:1903052	positive regulation of proteolysis involved in cellular protein catabolic process	0.084%	0.73	0.93
GO:0061013	regulation of mRNA catabolic process	0.106%	0.80	0.93
GO:0031331	positive regulation of cellular catabolic process	0.205%	0.72	0.94
GO:0045732	positive regulation of protein catabolic process	0.102%	0.73	0.94
GO:0009896	positive regulation of catabolic process	0.217%	0.73	0.94
GO:0032434	regulation of proteasomal ubiquitin-dependent protein catabolic process	0.039%	0.80	0.96
GO:1903364	positive regulation of cellular protein catabolic process	0.088%	0.73	0.97
GO:0061136	regulation of proteasomal protein catabolic process	0.103%	0.79	0.98
GO:1903050	regulation of proteolysis involved in cellular protein catabolic process	0.109%	0.79	0.99
GO:0033121	regulation of purine nucleotide catabolic process	0.000%	0.87	1.23
GO:0002017	regulation of blood volume by renal aldosterone	0.000%	0.84	0.30
GO:0050790	regulation of catalytic activity	1.909%	0.79	0.31
GO:0051340	regulation of ligase activity	0.003%	0.87	0.53
GO:0060193	positive regulation of lipase activity	0.009%	0.85	0.57
GO:0060191	regulation of lipase activity	0.011%	0.85	0.58
GO:0010469	regulation of signaling receptor activity	0.028%	0.80	0.63
GO:0051438	regulation of ubiquitin-protein transferase activity	0.034%	0.84	0.64
GO:0043087	regulation of GTPase activity	0.157%	0.83	0.73
GO:0043085	positive regulation of catalytic activity	0.374%	0.81	0.80
GO:0051338	regulation of transferase activity	0.415%	0.82	0.80
GO:0044093	positive regulation of molecular function	0.460%	0.82	0.81
GO:0051336	regulation of hydrolase activity	0.611%	0.81	0.84
GO:0033674	positive regulation of kinase activity	0.152%	0.71	0.89
GO:0051345	positive regulation of hydrolase activity	0.159%	0.82	0.89
GO:0051347	positive regulation of transferase activity	0.191%	0.81	0.90
GO:0071902	positive regulation of protein serine/threonine kinase activity	0.069%	0.72	0.91
GO:0032147	activation of protein kinase activity	0.101%	0.71	0.93
GO:0010863	positive regulation of phospholipase C activity	0.004%	0.85	0.94
GO:1900274	regulation of phospholipase C activity	0.004%	0.86	0.94
GO:0045860	positive regulation of protein kinase activity	0.132%	0.71	0.96
GO:0010518	positive regulation of phospholipase activity	0.006%	0.85	0.96
GO:0001934	positive regulation of protein phosphorylation	0.184%	0.72	0.97
GO:0010517	regulation of phospholipase activity	0.008%	0.85	0.97
GO:0042327	positive regulation of phosphorylation	0.206%	0.73	0.97
GO:0045937	positive regulation of phosphate metabolic process	0.229%	0.73	0.99
GO:0000732	strand displacement	0.000%	0.96	0.31
GO:0032940	secretion by cell	0.587%	0.96	0.31
GO:0043299	leukocyte degranulation	0.006%	0.92	0.68
GO:0002228	natural killer cell mediated immunity	0.003%	0.91	0.73
GO:0045055	regulated exocytosis	0.031%	0.96	0.76
GO:0001909	leukocyte mediated cytotoxicity	0.006%	0.96	0.79
GO:0042267	natural killer cell mediated cytotoxicity	0.003%	0.91	0.81
GO:0006887	exocytosis	0.173%	0.95	0.88
GO:0009894	regulation of catabolic process	0.358%	0.82	0.31
GO:0007264	small GTPase mediated signal transduction	0.238%	0.78	0.32
GO:0070979	protein K11-linked ubiquitination	0.008%	0.95	0.32
GO:0016579	protein deubiquitination	0.245%	0.94	0.56
GO:0000209	protein polyubiquitination	0.090%	0.95	0.67
GO:0070646	protein modification by small protein removal	0.268%	0.94	0.73
GO:0016578	histone deubiquitination	0.017%	0.91	0.80
GO:0016567	protein ubiquitination	0.833%	0.94	0.82
GO:0032446	protein modification by small protein conjugation	0.925%	0.93	0.92
GO:0048519	negative regulation of biological process	2.524%	0.81	0.32
GO:0006363	termination of RNA polymerase I transcription	0.002%	0.94	0.32
GO:0006362	transcription elongation from RNA polymerase I promoter	0.002%	0.94	0.73
GO:0006361	transcription initiation from RNA polymerase I promoter	0.011%	0.94	0.80
GO:0048518	positive regulation of biological process	2.158%	0.81	0.33
GO:0045104	intermediate filament cytoskeleton organization	0.025%	0.96	0.33
GO:0030036	actin cytoskeleton organization	0.354%	0.95	0.69
GO:0000226	microtubule cytoskeleton organization	0.298%	0.95	0.84
GO:0045109	intermediate filament organization	0.007%	0.96	0.92
GO:0071495	cellular response to endogenous stimulus	0.427%	0.92	0.33
GO:0090080	positive regulation of MAPKKK cascade by fibroblast growth factor receptor signaling pathway	0.001%	0.73	0.61
GO:0071374	cellular response to parathyroid hormone stimulus	0.001%	0.93	0.61
GO:0071107	response to parathyroid hormone	0.002%	0.93	0.63
GO:0044320	cellular response to leptin stimulus	0.003%	0.92	0.66
GO:0044321	response to leptin	0.004%	0.93	0.66
GO:0070372	regulation of ERK1 and ERK2 cascade	0.048%	0.81	0.67
GO:0051896	regulation of protein kinase B signaling	0.027%	0.82	0.67
GO:0071391	cellular response to estrogen stimulus	0.006%	0.92	0.68
GO:0043627	response to estrogen	0.010%	0.92	0.71
GO:0070374	positive regulation of ERK1 and ERK2 cascade	0.030%	0.75	0.82
GO:0032872	regulation of stress-activated MAPK cascade	0.037%	0.81	0.83
GO:0043410	positive regulation of MAPK cascade	0.099%	0.74	0.89
GO:1900744	regulation of p38MAPK cascade	0.009%	0.83	0.91
GO:0032870	cellular response to hormone stimulus	0.267%	0.90	0.91
GO:0009725	response to hormone	0.379%	0.90	0.94
GO:0046328	regulation of JNK cascade	0.026%	0.82	0.97
GO:0051606	detection of stimulus	0.433%	0.94	0.33
GO:0019220	regulation of phosphate metabolic process	0.660%	0.78	0.33
GO:1903301	positive regulation of hexokinase activity	0.001%	0.79	0.59
GO:1903299	regulation of hexokinase activity	0.001%	0.84	0.60
GO:1903725	regulation of phospholipid metabolic process	0.011%	0.83	0.71
GO:0043550	regulation of lipid kinase activity	0.015%	0.81	0.72
GO:1903727	positive regulation of phospholipid metabolic process	0.004%	0.78	0.74
GO:0043405	regulation of MAP kinase activity	0.066%	0.78	0.81
GO:0043552	positive regulation of phosphatidylinositol 3-kinase activity	0.004%	0.77	0.81
GO:0045834	positive regulation of lipid metabolic process	0.029%	0.78	0.82
GO:1904029	regulation of cyclin-dependent protein kinase activity	0.124%	0.76	0.85
GO:0090218	positive regulation of lipid kinase activity	0.006%	0.76	0.89
GO:0010562	positive regulation of phosphorus metabolic process	0.229%	0.73	0.90
GO:0045859	regulation of protein kinase activity	0.337%	0.76	0.93
GO:0043551	regulation of phosphatidylinositol 3-kinase activity	0.012%	0.81	0.93
GO:0071900	regulation of protein serine/threonine kinase activity	0.226%	0.76	0.95
GO:0042325	regulation of phosphorylation	0.455%	0.79	0.96
GO:0043549	regulation of kinase activity	0.366%	0.77	0.97
GO:0001932	regulation of protein phosphorylation	0.413%	0.77	0.97
GO:0016192	vesicle-mediated transport	1.371%	0.96	0.34
GO:0007224	smoothened signaling pathway	0.025%	0.81	0.34
GO:0007167	enzyme linked receptor protein signaling pathway	0.223%	0.78	0.65
GO:0007169	transmembrane receptor protein tyrosine kinase signaling pathway	0.140%	0.78	0.74
GO:0048013	ephrin receptor signaling pathway	0.023%	0.81	0.81
GO:0008543	fibroblast growth factor receptor signaling pathway	0.028%	0.78	0.83
GO:0015746	citrate transport	0.008%	0.96	0.35
GO:0015740	C4-dicarboxylate transport	0.031%	0.96	0.65
GO:0006842	tricarboxylic acid transport	0.008%	0.96	0.65
GO:0071422	succinate transmembrane transport	0.003%	0.96	0.79
GO:0015744	succinate transport	0.003%	0.96	0.79
GO:0034641	cellular nitrogen compound metabolic process	26.444%	0.95	0.35
GO:0006766	vitamin metabolic process	1.340%	0.97	0.35
GO:0030198	extracellular matrix organization	0.062%	0.96	0.35
GO:0043062	extracellular structure organization	0.064%	0.96	0.35
GO:0010216	maintenance of DNA methylation	0.002%	0.95	0.35
GO:0051174	regulation of phosphorus metabolic process	0.660%	0.80	0.36
GO:0016071	mRNA metabolic process	1.124%	0.93	0.36
GO:0097035	regulation of membrane lipid distribution	0.087%	0.79	0.36
GO:0042592	homeostatic process	1.029%	0.80	0.59
GO:0042445	hormone metabolic process	0.115%	0.82	0.60
GO:0090148	membrane fission	0.007%	0.96	0.62
GO:0010817	regulation of hormone levels	0.186%	0.82	0.63
GO:0048878	chemical homeostasis	0.617%	0.79	0.71
GO:0008209	androgen metabolic process	0.004%	0.80	0.74
GO:0008207	C21-steroid hormone metabolic process	0.004%	0.80	0.74
GO:0006874	cellular calcium ion homeostasis	0.110%	0.80	0.76
GO:0072507	divalent inorganic cation homeostasis	0.126%	0.81	0.80
GO:0055082	cellular chemical homeostasis	0.408%	0.79	0.86
GO:0055076	transition metal ion homeostasis	0.235%	0.80	0.88
GO:0055072	iron ion homeostasis	0.140%	0.81	0.88
GO:0006879	cellular iron ion homeostasis	0.092%	0.81	0.89
GO:0019725	cellular homeostasis	0.620%	0.79	0.89
GO:0034754	cellular hormone metabolic process	0.086%	0.81	0.91
GO:0046916	cellular transition metal ion homeostasis	0.175%	0.80	0.93
GO:0050801	ion homeostasis	0.493%	0.79	0.94
GO:0007204	positive regulation of cytosolic calcium ion concentration	0.049%	0.81	0.94
GO:0060402	calcium ion transport into cytosol	0.025%	0.78	0.94
GO:0006875	cellular metal ion homeostasis	0.296%	0.79	0.94
GO:0055065	metal ion homeostasis	0.369%	0.79	0.95
GO:0051480	regulation of cytosolic calcium ion concentration	0.056%	0.81	0.95
GO:0051209	release of sequestered calcium ion into cytosol	0.018%	0.70	0.95
GO:0006873	cellular ion homeostasis	0.363%	0.79	0.96
GO:0098771	inorganic ion homeostasis	0.479%	0.79	0.97
GO:0030003	cellular cation homeostasis	0.323%	0.79	0.97
GO:0055080	cation homeostasis	0.441%	0.79	0.98
GO:0072503	cellular divalent inorganic cation homeostasis	0.119%	0.80	0.98
GO:0055074	calcium ion homeostasis	0.114%	0.81	0.99
GO:0042351	'de novo' GDP-L-fucose biosynthetic process	0.018%	0.93	0.37
GO:0042350	GDP-L-fucose biosynthetic process	0.019%	0.93	0.99
GO:1903860	negative regulation of dendrite extension	0.000%	0.81	0.37
GO:0046777	protein autophosphorylation	0.082%	0.94	0.38
GO:0006413	translational initiation	0.528%	0.93	0.38
GO:0022405	hair cycle process	0.012%	0.94	0.39
GO:0031069	hair follicle morphogenesis	0.004%	0.91	0.94
GO:0022404	molting cycle process	0.014%	0.94	0.95
GO:0043412	macromolecule modification	11.107%	0.95	0.39
GO:1903729	regulation of plasma membrane organization	0.003%	0.86	0.39
GO:1902115	regulation of organelle assembly	0.068%	0.82	0.51
GO:0032461	positive regulation of protein oligomerization	0.000%	0.81	0.55
GO:0032459	regulation of protein oligomerization	0.001%	0.87	0.55
GO:0050807	regulation of synapse organization	0.041%	0.81	0.60
GO:0010822	positive regulation of mitochondrion organization	0.014%	0.78	0.64
GO:0044088	regulation of vacuole organization	0.016%	0.84	0.65
GO:2000785	regulation of autophagosome assembly	0.010%	0.84	0.65
GO:0010821	regulation of mitochondrion organization	0.026%	0.84	0.67
GO:0051783	regulation of nuclear division	0.074%	0.82	0.71
GO:0010639	negative regulation of organelle organization	0.168%	0.77	0.76
GO:0044089	positive regulation of cellular component biogenesis	0.189%	0.75	0.79
GO:1902117	positive regulation of organelle assembly	0.019%	0.77	0.82
GO:0010638	positive regulation of organelle organization	0.218%	0.74	0.83
GO:1902116	negative regulation of organelle assembly	0.014%	0.80	0.84
GO:1902902	negative regulation of autophagosome assembly	0.003%	0.78	0.89
GO:2000786	positive regulation of autophagosome assembly	0.005%	0.76	0.91
GO:0051965	positive regulation of synapse assembly	0.011%	0.72	0.91
GO:0044090	positive regulation of vacuole organization	0.005%	0.79	0.92
GO:0051963	regulation of synapse assembly	0.024%	0.81	0.96
GO:2000172	regulation of branching morphogenesis of a nerve	0.001%	0.84	0.39
GO:2000026	regulation of multicellular organismal development	0.275%	0.78	0.59
GO:0032645	regulation of granulocyte macrophage colony-stimulating factor production	0.002%	0.82	0.62
GO:0070168	negative regulation of biomineral tissue development	0.004%	0.79	0.64
GO:0048638	regulation of developmental growth	0.077%	0.81	0.66
GO:0032660	regulation of interleukin-17 production	0.006%	0.82	0.66
GO:1903670	regulation of sprouting angiogenesis	0.007%	0.82	0.67
GO:0032740	positive regulation of interleukin-17 production	0.004%	0.77	0.67
GO:0032725	positive regulation of granulocyte macrophage colony-stimulating factor production	0.002%	0.77	0.67
GO:2000173	negative regulation of branching morphogenesis of a nerve	0.000%	0.84	0.69
GO:0032648	regulation of interferon-beta production	0.009%	0.82	0.70
GO:0045595	regulation of cell differentiation	0.295%	0.80	0.73
GO:0051962	positive regulation of nervous system development	0.044%	0.74	0.76
GO:0060420	regulation of heart growth	0.007%	0.81	0.76
GO:1901342	regulation of vasculature development	0.058%	0.80	0.77
GO:0051960	regulation of nervous system development	0.075%	0.79	0.80
GO:0048639	positive regulation of developmental growth	0.031%	0.76	0.83
GO:0045766	positive regulation of angiogenesis	0.026%	0.75	0.83
GO:0045597	positive regulation of cell differentiation	0.146%	0.73	0.84
GO:0051241	negative regulation of multicellular organismal process	0.181%	0.77	0.85
GO:0046620	regulation of organ growth	0.019%	0.81	0.86
GO:0045927	positive regulation of growth	0.056%	0.78	0.86
GO:0051240	positive regulation of multicellular organismal process	0.254%	0.73	0.87
GO:0060421	positive regulation of heart growth	0.004%	0.77	0.88
GO:1903672	positive regulation of sprouting angiogenesis	0.003%	0.77	0.89
GO:1904018	positive regulation of vasculature development	0.026%	0.75	0.90
GO:0046622	positive regulation of organ growth	0.009%	0.76	0.91
GO:0032728	positive regulation of interferon-beta production	0.007%	0.77	0.91
GO:0045765	regulation of angiogenesis	0.057%	0.80	0.95
GO:0060043	regulation of cardiac muscle cell proliferation	0.005%	0.80	0.96
GO:0060045	positive regulation of cardiac muscle cell proliferation	0.003%	0.75	0.96
GO:0055021	regulation of cardiac muscle tissue growth	0.007%	0.82	0.98
GO:0030502	negative regulation of bone mineralization	0.003%	0.80	0.98
GO:0055023	positive regulation of cardiac muscle tissue growth	0.004%	0.77	0.98
GO:0055024	regulation of cardiac muscle tissue development	0.001%	0.85	0.39
GO:0055025	positive regulation of cardiac muscle tissue development	0.000%	0.79	0.80
GO:0045843	negative regulation of striated muscle tissue development	0.002%	0.80	0.85
GO:0048635	negative regulation of muscle organ development	0.002%	0.80	0.86
GO:1901862	negative regulation of muscle tissue development	0.002%	0.82	0.87
GO:0045844	positive regulation of striated muscle tissue development	0.004%	0.77	0.90
GO:0048636	positive regulation of muscle organ development	0.004%	0.77	0.93
GO:1901863	positive regulation of muscle tissue development	0.004%	0.78	0.94
GO:0048642	negative regulation of skeletal muscle tissue development	0.001%	0.81	0.95
GO:0016202	regulation of striated muscle tissue development	0.007%	0.83	0.96
GO:0048641	regulation of skeletal muscle tissue development	0.004%	0.84	0.97
GO:0000729	DNA double-strand break processing	0.007%	0.90	0.40
GO:0006473	protein acetylation	0.170%	0.94	0.41
GO:0043966	histone H3 acetylation	0.019%	0.91	0.83
GO:0016573	histone acetylation	0.123%	0.90	0.95
GO:0018394	peptidyl-lysine acetylation	0.127%	0.94	0.95
GO:0006475	internal protein amino acid acetylation	0.126%	0.94	0.95
GO:0018393	internal peptidyl-lysine acetylation	0.126%	0.94	1.00
GO:0030574	collagen catabolic process	0.008%	0.96	0.41
GO:0042221	response to chemical	3.340%	0.93	0.41
GO:1902153	regulation of response to DNA damage checkpoint signaling	0.000%	0.86	0.41
GO:1902145	regulation of response to cell cycle checkpoint signaling	0.000%	0.86	0.54
GO:1902151	regulation of response to DNA integrity checkpoint signaling	0.000%	0.86	1.00
GO:0019827	stem cell population maintenance	0.026%	0.92	0.41
GO:0035019	somatic stem cell population maintenance	0.007%	0.92	0.92
GO:0072505	divalent inorganic anion homeostasis	0.000%	0.87	0.41
GO:0072501	cellular divalent inorganic anion homeostasis	0.000%	0.87	0.54
GO:0055083	monovalent inorganic anion homeostasis	0.003%	0.85	0.64
GO:0030320	cellular monovalent inorganic anion homeostasis	0.001%	0.85	0.69
GO:0030643	cellular phosphate ion homeostasis	0.037%	0.82	0.84
GO:0072506	trivalent inorganic anion homeostasis	0.039%	0.82	0.98
GO:0030002	cellular anion homeostasis	0.037%	0.82	0.98
GO:0055062	phosphate ion homeostasis	0.039%	0.82	1.00
GO:0072502	cellular trivalent inorganic anion homeostasis	0.037%	0.82	1.00
GO:0009719	response to endogenous stimulus	0.539%	0.94	0.41
GO:0043543	protein acylation	0.200%	0.95	0.41
GO:0048520	positive regulation of behavior	0.004%	0.81	0.41
GO:0051352	negative regulation of ligase activity	0.000%	0.89	0.42
GO:0051351	positive regulation of ligase activity	0.003%	0.86	0.85
GO:0061024	membrane organization	0.560%	0.95	0.42
GO:0051276	chromosome organization	2.083%	0.94	0.53
GO:0030030	cell projection organization	0.664%	0.95	0.54
GO:0016050	vesicle organization	0.115%	0.96	0.57
GO:0043933	protein-containing complex subunit organization	1.733%	0.95	0.60
GO:0022607	cellular component assembly	2.655%	0.94	0.64
GO:0007010	cytoskeleton organization	0.790%	0.95	0.69
GO:0006996	organelle organization	4.279%	0.94	0.71
GO:0071103	DNA conformation change	1.129%	0.94	0.72
GO:0016043	cellular component organization	7.490%	0.95	0.76
GO:0016570	histone modification	0.405%	0.90	0.76
GO:0006333	chromatin assembly or disassembly	0.128%	0.95	0.80
GO:0032508	DNA duplex unwinding	0.673%	0.94	0.80
GO:0006325	chromatin organization	0.761%	0.94	0.81
GO:0016569	covalent chromatin modification	0.406%	0.91	0.88
GO:0032392	DNA geometric change	0.675%	0.94	0.89
GO:0009628	response to abiotic stimulus	0.598%	0.94	0.42
GO:0051172	negative regulation of nitrogen compound metabolic process	1.309%	0.75	0.42
GO:0043901	negative regulation of multi-organism process	0.007%	0.84	0.52
GO:1903321	negative regulation of protein modification by small protein conjugation or removal	0.019%	0.79	0.62
GO:0010629	negative regulation of gene expression	0.614%	0.77	0.84
GO:0051253	negative regulation of RNA metabolic process	0.694%	0.75	0.85
GO:0045934	negative regulation of nucleobase-containing compound metabolic process	0.749%	0.75	0.87
GO:0048523	negative regulation of cellular process	2.150%	0.76	0.88
GO:0031398	positive regulation of protein ubiquitination	0.043%	0.75	0.88
GO:0031397	negative regulation of protein ubiquitination	0.017%	0.79	0.89
GO:0009892	negative regulation of metabolic process	1.750%	0.75	0.91
GO:0051444	negative regulation of ubiquitin-protein transferase activity	0.004%	0.78	0.91
GO:0031324	negative regulation of cellular metabolic process	1.406%	0.74	0.92
GO:1903322	positive regulation of protein modification by small protein conjugation or removal	0.049%	0.75	0.94
GO:0010605	negative regulation of macromolecule metabolic process	1.653%	0.75	0.95
GO:0051443	positive regulation of ubiquitin-protein transferase activity	0.027%	0.74	0.95
GO:0071702	organic substance transport	5.633%	0.96	0.42
GO:0055085	transmembrane transport	14.451%	0.94	0.56
GO:0006810	transport	18.930%	0.95	0.75
GO:0051234	establishment of localization	19.059%	0.95	0.78
GO:1903525	regulation of membrane tubulation	0.001%	0.86	0.42
GO:1903527	positive regulation of membrane tubulation	0.001%	0.81	0.92
GO:0006260	DNA replication	1.525%	0.94	0.43
GO:0007586	digestion	0.021%	0.94	0.43
GO:0044267	cellular protein metabolic process	15.140%	0.93	0.43
GO:0006508	proteolysis	5.739%	0.95	0.55
GO:0030573	bile acid catabolic process	0.000%	0.92	0.43
GO:0006699	bile acid biosynthetic process	0.005%	0.91	0.79
GO:0032025	response to cobalt ion	0.001%	0.94	0.43
GO:0071279	cellular response to cobalt ion	0.000%	0.94	0.55
GO:1901861	regulation of muscle tissue development	0.007%	0.84	0.44
GO:0000731	DNA synthesis involved in DNA repair	0.030%	0.88	0.44
GO:0006003	fructose 2,6-bisphosphate metabolic process	0.021%	0.96	0.44
GO:0042659	regulation of cell fate specification	0.006%	0.84	0.45
GO:0042660	positive regulation of cell fate specification	0.000%	0.80	0.85
GO:0010455	positive regulation of cell fate commitment	0.001%	0.79	0.88
GO:0098727	maintenance of cell number	0.027%	0.94	0.45
GO:0048634	regulation of muscle organ development	0.008%	0.84	0.45
GO:0018108	peptidyl-tyrosine phosphorylation	0.202%	0.94	0.45
GO:0018212	peptidyl-tyrosine modification	0.216%	0.94	0.57
GO:0018205	peptidyl-lysine modification	0.449%	0.94	0.61
GO:0032268	regulation of cellular protein metabolic process	2.498%	0.76	0.45
GO:0035065	regulation of histone acetylation	0.022%	0.80	0.59
GO:1901983	regulation of protein acetylation	0.025%	0.82	0.60
GO:0006446	regulation of translational initiation	0.049%	0.82	0.63
GO:0031399	regulation of protein modification process	0.673%	0.79	0.82
GO:0031060	regulation of histone methylation	0.019%	0.81	0.90
GO:2000756	regulation of peptidyl-lysine acetylation	0.023%	0.82	0.99
GO:0009111	vitamin catabolic process	0.034%	0.94	0.46
GO:0006767	water-soluble vitamin metabolic process	1.329%	0.96	0.69
GO:0009235	cobalamin metabolic process	0.337%	0.94	0.85
GO:0046834	lipid phosphorylation	0.006%	0.95	0.46
GO:0019395	fatty acid oxidation	0.103%	0.93	0.72
GO:0001561	fatty acid alpha-oxidation	0.002%	0.92	0.78
GO:0034440	lipid oxidation	0.107%	0.94	0.87
GO:0010453	regulation of cell fate commitment	0.009%	0.84	0.46
GO:0007265	Ras protein signal transduction	0.056%	0.80	0.46
GO:0006811	ion transport	5.089%	0.96	0.46
GO:0050794	regulation of cellular process	19.762%	0.77	0.46
GO:0019222	regulation of metabolic process	13.185%	0.78	0.67
GO:0050789	regulation of biological process	21.186%	0.78	0.72
GO:0042363	fat-soluble vitamin catabolic process	0.003%	0.94	0.46
GO:0042369	vitamin D catabolic process	0.001%	0.91	0.83
GO:0042359	vitamin D metabolic process	0.002%	0.93	0.86
GO:0006707	cholesterol catabolic process	0.004%	0.90	0.88
GO:0016127	sterol catabolic process	0.004%	0.91	0.95
GO:0019538	protein metabolic process	19.817%	0.94	0.47
GO:0006826	iron ion transport	0.262%	0.96	0.47
GO:0006816	calcium ion transport	0.220%	0.96	0.54
GO:0006820	anion transport	1.379%	0.95	0.55
GO:0098661	inorganic anion transmembrane transport	0.302%	0.95	0.56
GO:0006814	sodium ion transport	0.354%	0.96	0.57
GO:0000041	transition metal ion transport	0.507%	0.95	0.60
GO:0035725	sodium ion transmembrane transport	0.224%	0.95	0.60
GO:0060401	cytosolic calcium ion transport	0.031%	0.96	0.60
GO:0033572	transferrin transport	0.003%	0.96	0.64
GO:0044341	sodium-dependent phosphate transport	0.024%	0.96	0.66
GO:0006812	cation transport	3.432%	0.95	0.74
GO:0015711	organic anion transport	0.441%	0.95	0.75
GO:0035435	phosphate ion transmembrane transport	0.128%	0.95	0.77
GO:0098662	inorganic cation transmembrane transport	2.259%	0.94	0.79
GO:0030001	metal ion transport	1.312%	0.95	0.80
GO:0006817	phosphate ion transport	0.315%	0.95	0.80
GO:1902600	proton transmembrane transport	1.109%	0.94	0.86
GO:0031145	anaphase-promoting complex-dependent catabolic process	0.033%	0.93	0.47
GO:0006357	regulation of transcription by RNA polymerase II	1.728%	0.78	0.47
GO:0006355	regulation of transcription, DNA-templated	9.898%	0.75	0.65
GO:0019219	regulation of nucleobase-containing compound metabolic process	10.210%	0.75	0.79
GO:0080090	regulation of primary metabolic process	12.507%	0.75	0.81
GO:0009889	regulation of biosynthetic process	11.506%	0.75	0.83
GO:0010468	regulation of gene expression	11.879%	0.75	0.84
GO:0051171	regulation of nitrogen compound metabolic process	12.433%	0.75	0.84
GO:0060255	regulation of macromolecule metabolic process	12.939%	0.75	0.85
GO:0031323	regulation of cellular metabolic process	12.635%	0.74	0.86
GO:2000112	regulation of cellular macromolecule biosynthetic process	11.418%	0.74	0.86
GO:0031326	regulation of cellular biosynthetic process	11.487%	0.74	0.88
GO:0010556	regulation of macromolecule biosynthetic process	11.432%	0.75	0.88
GO:0051252	regulation of RNA metabolic process	10.078%	0.75	0.89
GO:2001141	regulation of RNA biosynthetic process	9.906%	0.75	0.89
GO:1903506	regulation of nucleic acid-templated transcription	9.898%	0.75	0.90
GO:1901576	organic substance biosynthetic process	23.584%	0.95	0.47
GO:0044283	small molecule biosynthetic process	6.682%	0.95	0.51
GO:0019438	aromatic compound biosynthetic process	8.870%	0.94	0.54
GO:0018130	heterocycle biosynthetic process	9.214%	0.94	0.55
GO:1901362	organic cyclic compound biosynthetic process	9.746%	0.94	0.56
GO:0009059	macromolecule biosynthetic process	11.377%	0.94	0.58
GO:0006139	nucleobase-containing compound metabolic process	18.964%	0.93	0.59
GO:0044271	cellular nitrogen compound biosynthetic process	14.482%	0.93	0.62
GO:0090304	nucleic acid metabolic process	13.823%	0.92	0.65
GO:0044249	cellular biosynthetic process	23.054%	0.94	0.72
GO:0042060	wound healing	0.071%	0.94	0.47
GO:0007596	blood coagulation	0.048%	0.73	0.92
GO:0007599	hemostasis	0.049%	0.84	0.93
GO:0040030	regulation of molecular function, epigenetic	0.001%	0.88	0.47
GO:0048278	vesicle docking	0.035%	0.95	0.47
GO:0048193	Golgi vesicle transport	0.366%	0.95	0.62
GO:0006898	receptor-mediated endocytosis	0.052%	0.96	0.64
GO:0006892	post-Golgi vesicle-mediated transport	0.064%	0.96	0.65
GO:0048208	COPII vesicle coating	0.011%	0.91	0.71
GO:0006890	retrograde vesicle-mediated transport, Golgi to endoplasmic reticulum	0.068%	0.96	0.76
GO:0006888	endoplasmic reticulum to Golgi vesicle-mediated transport	0.170%	0.94	0.82
GO:0006901	vesicle coating	0.013%	0.93	0.85
GO:0006904	vesicle docking involved in exocytosis	0.023%	0.95	0.91
GO:0042214	terpene metabolic process	0.009%	0.94	0.47
GO:0016121	carotene catabolic process	0.005%	0.92	0.81
GO:0046247	terpene catabolic process	0.005%	0.92	0.94
GO:0016119	carotene metabolic process	0.006%	0.94	0.95
GO:0031647	regulation of protein stability	0.068%	0.83	0.48
GO:0010980	positive regulation of vitamin D 24-hydroxylase activity	0.001%	0.87	0.48
GO:0010979	regulation of vitamin D 24-hydroxylase activity	0.001%	0.87	0.80
GO:0000165	MAPK cascade	0.090%	0.79	0.48
GO:0009605	response to external stimulus	1.712%	0.93	0.48
GO:0090596	sensory organ morphogenesis	0.077%	0.90	0.48
GO:0050906	detection of stimulus involved in sensory perception	0.345%	0.87	0.56
GO:0021756	striatum development	0.003%	0.92	0.56
GO:0031424	keratinization	0.006%	0.90	0.58
GO:0035051	cardiocyte differentiation	0.021%	0.90	0.62
GO:0001763	morphogenesis of a branching structure	0.038%	0.91	0.63
GO:0048869	cellular developmental process	1.041%	0.92	0.63
GO:0051216	cartilage development	0.042%	0.90	0.65
GO:0035295	tube development	0.221%	0.90	0.69
GO:0048598	embryonic morphogenesis	0.164%	0.90	0.69
GO:0016048	detection of temperature stimulus	0.005%	0.93	0.69
GO:0014706	striated muscle tissue development	0.062%	0.92	0.71
GO:0050961	detection of temperature stimulus involved in sensory perception	0.002%	0.88	0.71
GO:0009790	embryo development	0.299%	0.90	0.71
GO:0035116	embryonic hindlimb morphogenesis	0.006%	0.92	0.72
GO:0003406	retinal pigment epithelium development	0.002%	0.92	0.72
GO:0006936	muscle contraction	0.039%	0.93	0.72
GO:0048566	embryonic digestive tract development	0.007%	0.91	0.72
GO:0003012	muscle system process	0.047%	0.93	0.73
GO:0060537	muscle tissue development	0.065%	0.93	0.73
GO:0032989	cellular component morphogenesis	0.178%	0.88	0.74
GO:0009887	animal organ morphogenesis	0.235%	0.89	0.76
GO:0035239	tube morphogenesis	0.169%	0.90	0.76
GO:0007399	nervous system development	0.548%	0.89	0.77
GO:0048729	tissue morphogenesis	0.155%	0.92	0.78
GO:0002064	epithelial cell development	0.054%	0.91	0.78
GO:0060591	chondroblast differentiation	0.001%	0.91	0.79
GO:0003382	epithelial cell morphogenesis	0.007%	0.92	0.79
GO:0048048	embryonic eye morphogenesis	0.011%	0.91	0.79
GO:0009653	anatomical structure morphogenesis	0.866%	0.92	0.79
GO:0000902	cell morphogenesis	0.316%	0.92	0.80
GO:0002066	columnar/cuboidal epithelial cell development	0.009%	0.92	0.80
GO:0055012	ventricular cardiac muscle cell differentiation	0.003%	0.91	0.83
GO:0030154	cell differentiation	1.023%	0.91	0.83
GO:0009582	detection of abiotic stimulus	0.064%	0.93	0.83
GO:0009581	detection of external stimulus	0.064%	0.93	0.83
GO:0070268	cornification	0.001%	0.91	0.84
GO:0002009	morphogenesis of an epithelium	0.131%	0.91	0.84
GO:0035137	hindlimb morphogenesis	0.007%	0.92	0.85
GO:0060576	intestinal epithelial cell development	0.002%	0.91	0.86
GO:0048754	branching morphogenesis of an epithelial tube	0.026%	0.90	0.87
GO:0003334	keratinocyte development	0.003%	0.91	0.87
GO:0060351	cartilage development involved in endochondral bone morphogenesis	0.006%	0.91	0.87
GO:0048592	eye morphogenesis	0.051%	0.90	0.87
GO:0048856	anatomical structure development	2.035%	0.92	0.88
GO:0022008	neurogenesis	0.356%	0.89	0.88
GO:0048731	system development	1.223%	0.89	0.89
GO:0043009	chordate embryonic development	0.145%	0.90	0.90
GO:0001525	angiogenesis	0.072%	0.90	0.90
GO:0001658	branching involved in ureteric bud morphogenesis	0.007%	0.90	0.90
GO:0009792	embryo development ending in birth or egg hatching	0.157%	0.90	0.90
GO:0055007	cardiac muscle cell differentiation	0.015%	0.90	0.91
GO:0002062	chondrocyte differentiation	0.014%	0.90	0.91
GO:0050965	detection of temperature stimulus involved in sensory perception of pain	0.002%	0.88	0.91
GO:0003417	growth plate cartilage development	0.004%	0.91	0.91
GO:0048468	cell development	0.486%	0.91	0.91
GO:0002068	glandular epithelial cell development	0.006%	0.92	0.92
GO:0048593	camera-type eye morphogenesis	0.034%	0.90	0.92
GO:0001701	in utero embryonic development	0.059%	0.91	0.92
GO:0007519	skeletal muscle tissue development	0.032%	0.90	0.95
GO:0061138	morphogenesis of a branching epithelium	0.033%	0.90	0.97
GO:0070887	cellular response to chemical stimulus	1.821%	0.90	0.48
GO:1990869	cellular response to chemokine	0.027%	0.91	0.54
GO:0035556	intracellular signal transduction	3.902%	0.72	0.54
GO:0006950	response to stress	4.522%	0.92	0.56
GO:1901652	response to peptide	0.061%	0.92	0.59
GO:0009410	response to xenobiotic stimulus	0.076%	0.93	0.59
GO:0030968	endoplasmic reticulum unfolded protein response	0.025%	0.78	0.60
GO:0035655	interleukin-18-mediated signaling pathway	0.001%	0.81	0.65
GO:0051716	cellular response to stimulus	10.979%	0.91	0.67
GO:1904385	cellular response to angiotensin	0.005%	0.92	0.71
GO:0071310	cellular response to organic substance	0.683%	0.89	0.74
GO:0071346	cellular response to interferon-gamma	0.013%	0.88	0.75
GO:0034341	response to interferon-gamma	0.016%	0.88	0.75
GO:0010033	response to organic substance	0.993%	0.91	0.76
GO:0009636	response to toxic substance	0.997%	0.91	0.76
GO:1990868	response to chemokine	0.027%	0.92	0.77
GO:1990776	response to angiotensin	0.006%	0.92	0.77
GO:0071407	cellular response to organic cyclic compound	0.113%	0.90	0.78
GO:0071396	cellular response to lipid	0.129%	0.90	0.78
GO:0014070	response to organic cyclic compound	0.155%	0.91	0.80
GO:0034097	response to cytokine	0.171%	0.91	0.80
GO:0033993	response to lipid	0.190%	0.91	0.81
GO:0007165	signal transduction	7.086%	0.71	0.83
GO:0036498	IRE1-mediated unfolded protein response	0.003%	0.80	0.85
GO:0071417	cellular response to organonitrogen compound	0.118%	0.90	0.86
GO:0071345	cellular response to cytokine stimulus	0.159%	0.90	0.87
GO:0071383	cellular response to steroid hormone stimulus	0.041%	0.91	0.89
GO:1901699	cellular response to nitrogen compound	0.135%	0.91	0.90
GO:0048545	response to steroid hormone	0.048%	0.91	0.90
GO:0071375	cellular response to peptide hormone stimulus	0.041%	0.91	0.91
GO:0008286	insulin receptor signaling pathway	0.016%	0.78	0.92
GO:0019221	cytokine-mediated signaling pathway	0.104%	0.76	0.95
GO:1901653	cellular response to peptide	0.049%	0.91	0.96
GO:0043434	response to peptide hormone	0.051%	0.91	0.97
GO:0050878	regulation of body fluid levels	0.082%	0.83	0.48
GO:0050817	coagulation	0.049%	0.93	0.48
GO:0008380	RNA splicing	0.610%	0.93	0.48
GO:0000398	mRNA splicing, via spliceosome	0.418%	0.93	0.60
GO:0000375	RNA splicing, via transesterification reactions	0.426%	0.93	0.93
GO:0000377	RNA splicing, via transesterification reactions with bulged adenosine as nucleophile	0.425%	0.93	0.99
GO:1904749	regulation of protein localization to nucleolus	0.002%	0.83	0.48
GO:1903955	positive regulation of protein targeting to mitochondrion	0.001%	0.79	0.62
GO:1903651	positive regulation of cytoplasmic transport	0.002%	0.78	0.71
GO:1904750	negative regulation of protein localization to nucleolus	0.001%	0.81	0.74
GO:1900181	negative regulation of protein localization to nucleus	0.006%	0.79	0.81
GO:1903749	positive regulation of establishment of protein localization to mitochondrion	0.001%	0.78	0.92
GO:1903214	regulation of protein targeting to mitochondrion	0.003%	0.83	0.95
GO:0070625	zymogen granule exocytosis	0.000%	0.97	0.49
GO:0009611	response to wounding	0.103%	0.94	0.49
GO:0016070	RNA metabolic process	8.077%	0.92	0.49
GO:0006259	DNA metabolic process	5.371%	0.92	0.63
GO:0002828	regulation of type 2 immune response	0.005%	0.82	0.49
GO:0034976	response to endoplasmic reticulum stress	0.108%	0.93	0.49
GO:0000469	cleavage involved in rRNA processing	0.043%	0.91	0.49
GO:0000479	endonucleolytic cleavage of tricistronic rRNA transcript (SSU-rRNA, 5.8S rRNA, LSU-rRNA)	0.021%	0.92	0.58
GO:0000478	endonucleolytic cleavage involved in rRNA processing	0.021%	0.92	0.92
GO:0000480	endonucleolytic cleavage in 5'-ETS of tricistronic rRNA transcript (SSU-rRNA, 5.8S rRNA, LSU-rRNA)	0.011%	0.92	0.96
GO:0006869	lipid transport	0.409%	0.95	0.49
GO:0034204	lipid translocation	0.084%	0.76	0.86
GO:0015914	phospholipid transport	0.122%	0.96	0.89
GO:0045332	phospholipid translocation	0.037%	0.77	0.94
GO:0030705	cytoskeleton-dependent intracellular transport	0.071%	0.95	0.50
GO:0016482	cytosolic transport	0.104%	0.95	0.56
GO:0051246	regulation of protein metabolic process	2.579%	0.78	0.50
GO:0006306	DNA methylation	0.212%	0.93	0.50
GO:0006305	DNA alkylation	0.212%	0.93	0.91
GO:0044728	DNA methylation or demethylation	0.236%	0.93	0.91
GO:1901419	regulation of response to alcohol	0.008%	0.84	0.50
