# Supplementary material for: Genomic Uniqueness of Local Sheep Breeds From Morocco
Source: Front Genet. 2021 Dec 2;12:723599. doi: 10.3389/fgene.2021.723599 (PMC8675355; doi:10.3389/fgene.2021.723599)
Supplement: Supplementary file 2 [file DataSheet2.zip › Table 7.XLSX]

## Sheet: Feuil1
	Table S7: Results from enrichment analysis for candidate regions/genes under selection in Sardi sheep breed.
Go Term	p-value	FDR	Number of associated genes	Description of GO term category	Ids of associated genes
GO:0042509	0.0000100000	0.0000679420	1	regulation of tyrosine phosphorylation of STAT protein il18
GO:0048645	0.0000100000	0.0000679420	1	organ formation tp63
GO:0048646	0.0000100000	0.0000679420	7	anatomical structure formation involved in morphogenesis nfib.nkx2-1.rnf213.ovol2.tp63.ahi1.il18
GO:0031398	0.0000100000	0.0000679420	1	positive regulation of protein ubiquitination anapc4
GO:0031399	0.0000100000	0.0000679420	14	regulation of protein modification process swap70.sin3a.slc11a1.fgf23.herc5.nf1.pias1.mtmr9.anapc4.ncoa7.itpkb.il18.unc5cl.ctdsp1
GO:0031396	0.0000100000	0.0000679420	1	regulation of protein ubiquitination anapc4
GO:0031397	0.0000100000	0.0000679420	1	negative regulation of protein ubiquitination anapc4
GO:0045761	0.0000100000	0.0000679420	1	regulation of adenylate cyclase activity nf1
GO:0045747	0.0000100000	0.0000679420	1	positive regulation of Notch signaling pathway tp63
GO:0030808	0.0000100000	0.0000679420	1	regulation of nucleotide biosynthetic process nf1
GO:0030802	0.0000100000	0.0000679420	1	regulation of cyclic nucleotide biosynthetic process nf1
GO:0030801	0.0000100000	0.0000679420	1	positive regulation of cyclic nucleotide metabolic process nf1
GO:0030804	0.0000100000	0.0000679420	1	positive regulation of cyclic nucleotide biosynthetic process nf1
GO:0045730	0.0000100000	0.0000679420	1	respiratory burst slc11a1
GO:0045732	0.0000100000	0.0000679420	2	positive regulation of protein catabolic process pias1.anapc4
GO:0090596	0.0000100000	0.0000679420	1	sensory organ morphogenesis nf1
GO:0022011	0.0000100000	0.0000679420	1	myelination in peripheral nervous system nf1
GO:2000026	0.0000100000	0.0000679420	19	regulation of multicellular organismal development nfib.nkx2-1.sin3a.mitf.krt1.fgf23.nf1.sept7.wdr36.ovol2.tp63.evi2b.ahi1.omg.itpkb.il18.gtf2i.fanca.ctdsp1
GO:0030819	0.0000100000	0.0000679420	1	positive regulation of cAMP biosynthetic process nf1
GO:2000027	0.0000100000	0.0000679420	2	regulation of organ morphogenesis nfib.ahi1
GO:0048147	0.0000100000	0.0000679420	1	negative regulation of fibroblast proliferation nf1
GO:0048145	0.0000100000	0.0000679420	1	regulation of fibroblast proliferation nf1
GO:0050308	0.0000100000	0.0000679420	1	sugar-phosphatase activity tigar
GO:1903052	0.0000100000	0.0000679420	2	positive regulation of proteolysis involved in cellular protein catabolic process
GO:1903050	0.0000100000	0.0000679420	2	regulation of proteolysis involved in cellular protein catabolic process pias1.anapc4
GO:0051093	0.0000100000	0.0000679420	11	negative regulation of developmental process nfib.nkx2-1.fgf23.nf1.ovol2.tp63.omg.itpkb.il18.gtf2i.ctdsp1
GO:0051094	0.0000100000	0.0000679420	10	positive regulation of developmental process vil1.sept7.ovol2.tp63.pias1.pla2g10.evi2b.ahi1.itpkb.il18
GO:0030817	0.0000100000	0.0000679420	1	regulation of cAMP biosynthetic process nf1
GO:0030816	0.0000100000	0.0000679420	1	positive regulation of cAMP metabolic process nf1
GO:0030814	0.0000100000	0.0000679420	1	regulation of cAMP metabolic process nf1
GO:0030812	0.0000100000	0.0000679420	1	negative regulation of nucleotide catabolic process tigar
GO:0030810	0.0000100000	0.0000679420	1	positive regulation of nucleotide biosynthetic process nf1
GO:0009314	0.0000100000	0.0000679420	5	response to radiation mc1r.nf1.tigar.pias1.dnmt3a
GO:0009313	0.0000100000	0.0000679420	1	oligosaccharide catabolic process man2c1
GO:1903046	0.0000100000	0.0000679420	3	meiotic cell cycle process spire2.tex12.fanca
GO:1903047	0.0000100000	0.0000679420	7	mitotic cell cycle process kntc1.cep72.usp37.pias1.cradd.cdk14.anapc4
GO:0030414	0.0000100000	0.0000679420	2	peptidase inhibitor activity vil1.crim1
GO:0045342	0.0000100000	0.0000679420	1	MHC class II biosynthetic process slc11a1
GO:0042542	0.0000100000	0.0000679420	1	response to hydrogen peroxide plekha1
GO:0048608	0.0000100000	0.0000679420	2	reproductive structure development ovol2.fanca
GO:0048609	0.0000100000	0.0000679420	6	multicellular organismal reproductive process sept7.tp63.pias1.dnmt3a.crem.plekha1
GO:1904674	0.0000100000	0.0000679420	1	positive regulation of somatic stem cell population maintenance tp63
GO:2000051	0.0000100000	0.0000679420	1	negative regulation of non-canonical Wnt signaling pathway rnf213
GO:1904672	0.0000100000	0.0000679420	1	regulation of somatic stem cell population maintenance tp63
GO:2000050	0.0000100000	0.0000679420	1	regulation of non-canonical Wnt signaling pathway rnf213
GO:0009888	0.0000100000	0.0000679420	4	tissue development nkx2-1.nf1.tp63.ahi1
GO:0009887	0.0000100000	0.0000679420	4	organ morphogenesis nf1.ovol2.tp63.plekha1
GO:0009889	0.0000100000	0.0000679420	31	regulation of biosynthetic process chaf1b.nfib.nkx2-1.sin3a.mitf.slc11a1.fgf23.mc1r.nf1.usp37.fads1.creb3l2.hltf.nfya.ovol2.tp63.pias1.pla2g10.dnmt3a.ahi1.igf2bp2.znf276.ncoa7.commd4.il18.gtf2i.crem.tcf25.ccdc62.fanca.ctdsp1
GO:0033206	0.0000100000	0.0000679420	1	meiotic cytokinesis spire2
GO:0042531	0.0000100000	0.0000679420	1	positive regulation of tyrosine phosphorylation of STAT protein il18
GO:0030431	0.0000100000	0.0000679420	1	sleep il18
GO:2000036	0.0000100000	0.0000679420	1	regulation of stem cell population maintenance tp63
GO:0002573	0.0000100000	0.0000679420	1	myeloid leukocyte differentiation mitf
GO:0031348	0.0000100000	0.0000679420	1	negative regulation of defense response krt1
GO:0000307	0.0000100000	0.0000679420	1	cyclin-dependent protein kinase holoenzyme complex cdk14
GO:0031347	0.0000100000	0.0000679420	6	regulation of defense response sin3a.krt1.herc5.pias1.il18.fanca
GO:0000308	0.0000100000	0.0000679420	1	cytoplasmic cyclin-dependent protein kinase holoenzyme complex cdk14
GO:0010507	0.0000100000	0.0000679420	2	negative regulation of autophagy tigar.mtmr9
GO:0010506	0.0000100000	0.0000679420	2	regulation of autophagy tigar.mtmr9
GO:0051082	0.0000100000	0.0000679420	1	unfolded protein binding chaf1b
GO:0051048	0.0000100000	0.0000679420	2	negative regulation of secretion fgf23.nf1
GO:0000079	0.0000100000	0.0000679420	1	regulation of cyclin-dependent protein serine/threonine kinase activity herc5
GO:0045778	0.0000100000	0.0000679420	1	positive regulation of ossification tp63
GO:0030858	0.0000100000	0.0000679420	2	positive regulation of epithelial cell differentiation ovol2.ahi1
GO:0000082	0.0000100000	0.0000679420	2	G1/S transition of mitotic cell cycle usp37.pias1
GO:0030859	0.0000100000	0.0000679420	1	polarized epithelial cell differentiation tp63
GO:0030856	0.0000100000	0.0000679420	3	regulation of epithelial cell differentiation ovol2.tp63.ahi1
GO:0030857	0.0000100000	0.0000679420	1	negative regulation of epithelial cell differentiation tp63
GO:0031331	0.0000100000	0.0000679420	2	positive regulation of cellular catabolic process pias1.anapc4
GO:0000086	0.0000100000	0.0000679420	2	G2/M transition of mitotic cell cycle cep72.cdk14
GO:0030855	0.0000100000	0.0000679420	6	epithelial cell differentiation nfib.nkx2-1.mitf.vil1.ovol2.tp63
GO:0031330	0.0000100000	0.0000679420	2	negative regulation of cellular catabolic process tigar.mtmr9
GO:0044699	0.0000100000	0.0000679420	70	single-organism process miox.chaf1b.neil1.dus4l.swap70.aldh1l1.kntc1.plcd4.nfib.slc41a3.nkx2-1.sin3a.mitf.slc11a1.rnf213.krt1.bcap29.scamp5.fgf23.mc1r.akr1d1.nf1.cep72.usp37.bco2.treml2.fndc3a.spire2.tigar.fads1.creb3l2.tex12.vil1.sept7.sbf2.slc9a3.wdr36.slc13a5.ovol2.tp63.pias1.pla2g10.cradd.ppip5k2.pgk2.xaf1.apobec2.mtmr9.dnmt3a.evi2b.ahi1.cdk14.slc26a4.anapc4.bfar.cog5.krt74.krt73.krt72.man2c1…
GO:0042552	0.0000100000	0.0000679420	2	myelination nf1.sbf2
GO:0051057	0.0000100000	0.0000679420	1	positive regulation of small GTPase mediated signal transduction itpkb
GO:0051058	0.0000100000	0.0000679420	1	negative regulation of small GTPase mediated signal transduction nf1
GO:0045765	0.0000100000	0.0000679420	3	regulation of angiogenesis krt1.nf1.gtf2i
GO:2000058	0.0000100000	0.0000679420	1	regulation of protein ubiquitination involved in ubiquitin-dependent protein catabolic process
GO:0045762	0.0000100000	0.0000679420	1	positive regulation of adenylate cyclase activity nf1
GO:0042558	0.0000100000	0.0000679420	1	pteridine-containing compound metabolic process aldh1l1
GO:0031324	0.0000100000	0.0000679420	22	negative regulation of cellular metabolic process neil1.swap70.nfib.nkx2-1.sin3a.mitf.nf1.tigar.vil1.ovol2.tp63.pias1.pla2g10.mtmr9.dnmt3a.igf2bp2.anapc4.ncoa7.crem.tcf25.ctdsp1.crim1
GO:0031323	0.0000100000	0.0000679420	43	regulation of cellular metabolic process chaf1b.neil1.swap70.nfib.nkx2-1.sin3a.mitf.slc11a1.fgf23.mc1r.herc5.nf1.usp37.bco2.tigar.fads1.creb3l2.vil1.hltf.nfya.ovol2.tp63.pias1.pla2g10.cradd.mtmr9.dnmt3a.ahi1.igf2bp2.anapc4.znf276.ncoa7.commd4.itpkb.il18.unc5cl.gtf2i.crem.tcf25.ccdc62.fanca.ctdsp1.crim1
GO:2000060	0.0000100000	0.0000679420	1	positive regulation of protein ubiquitination involved in ubiquitin-dependent protein catabolic
GO:0031326	0.0000100000	0.0000679420	31	regulation of cellular biosynthetic process chaf1b.nfib.nkx2-1.sin3a.mitf.slc11a1.fgf23.mc1r.nf1.usp37.fads1.creb3l2.hltf.nfya.ovol2.tp63.pias1.pla2g10.dnmt3a.ahi1.igf2bp2.znf276.ncoa7.commd4.il18.gtf2i.crem.tcf25.ccdc62.fanca.ctdsp1
GO:0031325	0.0000100000	0.0000679420	25	positive regulation of cellular metabolic process nfib.nkx2-1.sin3a.mitf.slc11a1.fgf23.mc1r.nf1.tigar.creb3l2.hltf.nfya.ovol2.tp63.pias1.pla2g10.cradd.mtmr9.ahi1.anapc4.ncoa7.il18.unc5cl.crem.ccdc62
GO:0030862	0.0000100000	0.0000679420	1	positive regulation of polarized epithelial cell differentiation ahi1
GO:0042560	0.0000100000	0.0000679420	1	pteridine-containing compound catabolic process aldh1l1
GO:0031328	0.0000100000	0.0000679420	19	positive regulation of cellular biosynthetic process nfib.nkx2-1.sin3a.mitf.slc11a1.fgf23.mc1r.nf1.creb3l2.hltf.nfya.ovol2.tp63.pias1.ahi1.ncoa7.il18.crem.ccdc62
GO:0031327	0.0000100000	0.0000679420	12	negative regulation of cellular biosynthetic process nfib.nkx2-1.sin3a.mitf.ovol2.tp63.pias1.pla2g10.dnmt3a.igf2bp2.crem.tcf25
GO:0036211	0.0000100000	0.0000679420	20	protein modification process ptpn9.sin3a.mitf.rnf213.krt1.fgf23.herc5.nf1.usp37.hltf.pias1.cdk14.anapc4.bfar.dusp12.itpkb.il18.ppil1.p3h2.ctdsp1
GO:0031329	0.0000100000	0.0000679420	4	regulation of cellular catabolic process tigar.pias1.mtmr9.anapc4
GO:0030860	0.0000100000	0.0000679420	1	regulation of polarized epithelial cell differentiation ahi1
GO:0005802	0.0000100000	0.0000679420	1	trans-Golgi network nbea
GO:0032649	0.0000100000	0.0000679420	2	regulation of interferon-gamma production slc11a1.il18
GO:0006457	0.0000100000	0.0000679420	1	protein folding ppil1
GO:0072178	0.0000100000	0.0000679420	1	nephric duct morphogenesis ahi1
GO:0016774	0.0000100000	0.0000679420	1	phosphotransferase activity. carboxyl group as acceptor pgk2
GO:0046485	0.0000100000	0.0000679420	1	ether lipid metabolic process agmo
GO:0006835	0.0000100000	0.0000679420	3	dicarboxylic acid transport nf1.slc13a5.slc26a4
GO:0046486	0.0000100000	0.0000679420	6	glycerolipid metabolic process plcd4.fgf23.pla2g10.mtmr9.agmo.plekha1
GO:0016776	0.0000100000	0.0000679420	1	phosphotransferase activity. phosphate group as acceptor ppip5k2
GO:0032645	0.0000100000	0.0000679420	1	regulation of granulocyte macrophage colony-stimulating factor production il18
GO:0010942	0.0000100000	0.0000679420	5	positive regulation of cell death nf1.tigar.tp63.cradd.dnmt3a
GO:0010941	0.0000100000	0.0000679420	13	regulation of cell death sin3a.nf1.tigar.vil1.tp63.pias1.cradd.dnmt3a.evi2b.ahi1.ncoa7.bfar.itpkb
GO:0046483	0.0000100000	0.0000679420	31	heterocycle metabolic process chaf1b.neil1.dus4l.swap70.aldh1l1.nfib.nkx2-1.sin3a.mitf.mc1r.creb3l2.tex12.hltf.nfya.wdr36.ovol2.tp63.pias1.pgk2.apobec2.dnmt3a.zcchc8.znf276.ncoa7.commd4.ppil1.gtf2i.crem.tcf25.ppcdc.fanca
GO:0016772	0.0000100000	0.0000679420	6	transferase activity. transferring phosphorus-containing groups fgf23.ppip5k2.pgk2.cdk14.itpkb.crim1
GO:0008306	0.0000100000	0.0000679420	2	associative learning nf1.pias1
GO:0005814	0.0000100000	0.0000679420	1	centriole ahi1
GO:0008300	0.0000100000	0.0000679420	1	isoprenoid catabolic process bco2
GO:0046488	0.0000100000	0.0000679420	5	phosphatidylinositol metabolic process plcd4.fgf23.pla2g10.mtmr9.plekha1
GO:0006081	0.0000100000	0.0000679420	1	cellular aldehyde metabolic process bco2
GO:0036109	0.0000100000	0.0000679420	1	alpha-linolenic acid metabolic process fads1
GO:0006082	0.0000100000	0.0000679420	7	organic acid metabolic process aldh1l1.akr1d1.bco2.fads1.pla2g10.pgk2.crem
GO:0010001	0.0000100000	0.0000679420	2	glial cell differentiation nfib.nkx2-1
GO:0043589	0.0000100000	0.0000679420	1	skin morphogenesis tp63
GO:0032632	0.0000100000	0.0000679420	1	interleukin-3 production slc11a1
GO:0032635	0.0000100000	0.0000679420	1	interleukin-6 production il18
GO:0007140	0.0000100000	0.0000679420	1	male meiosis fanca
GO:0046456	0.0000100000	0.0000679420	1	icosanoid biosynthetic process fads1
GO:0005828	0.0000100000	0.0000679420	1	kinetochore microtubule kntc1
GO:0050997	0.0000100000	0.0000679420	1	quaternary ammonium group binding nf1
GO:0035113	0.0000100000	0.0000679420	1	embryonic appendage morphogenesis tp63
GO:0035112	0.0000100000	0.0000679420	1	genitalia morphogenesis tp63
GO:1903650	0.0000100000	0.0000679420	1	negative regulation of cytoplasmic transport nf1
GO:0046087	0.0000100000	0.0000679420	1	cytidine metabolic process apobec2
GO:0005829	0.0000100000	0.0000679420	37	cytosol miox.aldh1l1.kntc1.slfn11.plcd4.rnf213.krt1.exoc3.akr1d1.herc5.nf1.cep72.fndc3a.spire2.tigar.sept7.sbf2.tp63.cradd.ppip5k2.xaf1.mtmr9.ahi1.cdk14.igf2bp2.anapc4.cog5.dusp12.krt74.krt73.krt72.man2c1.itpkb.il18.plekha1.ppcdc.nbea
GO:0080134	0.0000100000	0.0000679420	11	regulation of response to stress sin3a.krt1.herc5.tigar.vil1.pias1.ncoa7.bfar.il18.unc5cl.fanca
GO:0010922	0.0000100000	0.0000679420	1	positive regulation of phosphatase activity mtmr9
GO:0010921	0.0000100000	0.0000679420	1	regulation of phosphatase activity mtmr9
GO:0033235	0.0000100000	0.0000679420	1	positive regulation of protein sumoylation pias1
GO:0032623	0.0000100000	0.0000679420	1	interleukin-2 production slc11a1
GO:0046460	0.0000100000	0.0000679420	1	neutral lipid biosynthetic process agmo
GO:0097159	0.0000100000	0.0000679420	32	organic cyclic compound binding neil1.dus4l.swap70.slfn11.nfib.nkx2-1.sin3a.mitf.akr1d1.herc5.fndc3a.creb3l2.sept7.hltf.nfya.wdr36.ovol2.tp63.pias1.ppip5k2.pgk2.apobec2.dnmt3a.zcchc8.rsrc2.cdk14.igf2bp2.znf276.dusp12.itpkb.crem.tcf25
GO:0033233	0.0000100000	0.0000679420	1	regulation of protein sumoylation pias1
GO:0035107	0.0000100000	0.0000679420	1	appendage morphogenesis tp63
GO:0039008	0.0000100000	0.0000679420	1	pronephric nephron tubule morphogenesis ahi1
GO:0035108	0.0000100000	0.0000679420	1	limb morphogenesis tp63
GO:0046463	0.0000100000	0.0000679420	1	acylglycerol biosynthetic process agmo
GO:0097154	0.0000100000	0.0000679420	1	GABAergic neuron differentiation nkx2-1
GO:0006066	0.0000100000	0.0000679420	7	alcohol metabolic process miox.plcd4.fgf23.akr1d1.pla2g10.ppip5k2.itpkb
GO:0039023	0.0000100000	0.0000679420	1	pronephric duct morphogenesis ahi1
GO:0033633	0.0000100000	0.0000679420	1	negative regulation of cell-cell adhesion mediated by integrin swap70
GO:0006417	0.0000100000	0.0000679420	1	regulation of translation igf2bp2
GO:0007126	0.0000100000	0.0000679420	1	meiotic nuclear division fanca
GO:0000711	0.0000100000	0.0000679420	1	meiotic DNA repair synthesis tex12
GO:0034754	0.0000100000	0.0000679420	3	cellular hormone metabolic process akr1d1.bco2.plekha1
GO:0035116	0.0000100000	0.0000679420	1	embryonic hindlimb morphogenesis tp63
GO:0006828	0.0000100000	0.0000679420	1	manganese ion transport slc11a1
GO:0035115	0.0000100000	0.0000679420	1	embryonic forelimb morphogenesis tp63
GO:0016742	0.0000100000	0.0000679420	1	hydroxymethyl-. formyl- and related transferase activity aldh1l1
GO:0016740	0.0000100000	0.0000679420	14	transferase activity aldh1l1.rnf213.fgf23.herc5.hltf.pias1.ppip5k2.pgk2.dnmt3a.cdk14.anapc4.bfar.itpkb.crim1
GO:0046474	0.0000100000	0.0000679420	4	glycerophospholipid biosynthetic process fgf23.pla2g10.mtmr9.plekha1
GO:0009397	0.0000100000	0.0000679420	1	folic acid-containing compound catabolic process aldh1l1
GO:0000790	0.0000100000	0.0000679420	3	nuclear chromatin chaf1b.tp63.dnmt3a
GO:0046850	0.0000100000	0.0000679420	2	regulation of bone remodeling def8.nf1
GO:0006885	0.0000100000	0.0000679420	2	regulation of pH slc11a1.slc26a4
GO:0000377	0.0000100000	0.0000679420	2	RNA splicing. via transesterification reactions with bulged adenosine as nucleophile
GO:0010980	0.0000100000	0.0000679420	1	positive regulation of vitamin D 24-hydroxylase activity fgf23
GO:0046849	0.0000100000	0.0000679420	1	bone remodeling mitf
GO:0048168	0.0000100000	0.0000679420	1	regulation of neuronal synaptic plasticity nf1
GO:0048169	0.0000100000	0.0000679420	1	regulation of long-term neuronal synaptic plasticity nf1
GO:0000785	0.0000100000	0.0000679420	3	chromatin chaf1b.tp63.dnmt3a
GO:0006891	0.0000100000	0.0000679420	1	intra-Golgi vesicle-mediated transport cog5
GO:0006888	0.0000100000	0.0000679420	2	ER to Golgi vesicle-mediated transport creb3l2.cog5
GO:0000777	0.0000100000	0.0000679420	3	condensed chromosome kinetochore kntc1.sept7.znf276
GO:0000776	0.0000100000	0.0000679420	4	kinetochore kntc1.sin3a.sept7.znf276
GO:0010979	0.0000100000	0.0000679420	1	regulation of vitamin D 24-hydroxylase activity fgf23
GO:0001159	0.0000100000	0.0000679420	3	core promoter proximal region DNA binding nfib.mitf.hltf
GO:0060429	0.0000100000	0.0000679420	2	epithelium development nf1.ahi1
GO:0016788	0.0000100000	0.0000679420	8	hydrolase activity. acting on ester bonds neil1.plcd4.ptpn9.tigar.pla2g10.mtmr9.dusp12.ctdsp1
GO:0006865	0.0000100000	0.0000679420	2	amino acid transport slc11a1.nf1
GO:0072562	0.0000100000	0.0000679420	1	blood microparticle krt1
GO:0033280	0.0000100000	0.0000679420	1	response to vitamin D fgf23
GO:0016791	0.0000100000	0.0000679420	5	phosphatase activity ptpn9.tigar.mtmr9.dusp12.ctdsp1
GO:0007154	0.0000100000	0.0000679420	5	cell communication fgf23.nf1.fads1.tp63.il18
GO:0034723	0.0000100000	0.0000679420	1	DNA replication-dependent nucleosome organization chaf1b
GO:0034728	0.0000100000	0.0000679420	1	nucleosome organization chaf1b
GO:0046823	0.0000100000	0.0000679420	1	negative regulation of nucleocytoplasmic transport nf1
GO:0046822	0.0000100000	0.0000679420	2	regulation of nucleocytoplasmic transport nf1.il18
GO:0010966	0.0000100000	0.0000679420	1	regulation of phosphate transport fgf23
GO:0033673	0.0000100000	0.0000679420	1	negative regulation of kinase activity nf1
GO:0006020	0.0000100000	0.0000679420	2	inositol metabolic process miox.ppip5k2
GO:1990423	0.0000100000	0.0000679420	1	RZZ complex kntc1
GO:0006876	0.0000100000	0.0000679420	1	cellular cadmium ion homeostasis slc11a1
GO:0071496	0.0000100000	0.0000679420	3	cellular response to external stimulus fgf23.fads1.cradd
GO:0097191	0.0000100000	0.0000679420	2	extrinsic apoptotic signaling pathway nf1.cradd
GO:0046427	0.0000100000	0.0000679420	1	positive regulation of JAK-STAT cascade il18
GO:0010951	0.0000100000	0.0000679420	2	negative regulation of endopeptidase activity vil1.crim1
GO:0007164	0.0000100000	0.0000679420	1	establishment of tissue polarity tp63
GO:0006461	0.0000100000	0.0000679420	9	protein complex assembly chaf1b.kntc1.mitf.rnf213.vil1.sept7.sbf2.tp63.fanca
GO:1901796	0.0000100000	0.0000679420	1	regulation of signal transduction by p53 class mediator tp63
GO:0000375	0.0000100000	0.0000679420	2	RNA splicing. via transesterification reactions zcchc8.ppil1
GO:0048193	0.0000100000	0.0000679420	2	Golgi vesicle transport creb3l2.cog5
GO:0006469	0.0000100000	0.0000679420	1	negative regulation of protein kinase activity nf1
GO:0007169	0.0000100000	0.0000679420	5	transmembrane receptor protein tyrosine kinase signaling pathway fgf23.vil1.ahi1.plekha1.crim1
GO:0007166	0.0000100000	0.0000679420	14	cell surface receptor signaling pathway mitf.fgf23.nf1.vil1.tp63.cradd.xaf1.ahi1.cdk14.itpkb.il18.unc5cl.plekha1.crim1
GO:0006464	0.0000100000	0.0000679420	20	cellular protein modification process ptpn9.sin3a.mitf.rnf213.krt1.fgf23.herc5.nf1.usp37.hltf.pias1.cdk14.anapc4.bfar.dusp12.itpkb.il18.ppil1.p3h2.ctdsp1
GO:0089720	0.0000100000	0.0000679420	1	caspase binding bfar
GO:0061572	0.0000100000	0.0000679420	2	actin filament bundle organization swap70.spire2
GO:0046914	0.0000100000	0.0000679420	11	transition metal ion binding miox.neil1.hltf.pias1.xaf1.apobec2.zcchc8.znf276.dusp12.agmo.p3h2
GO:0046915	0.0000100000	0.0000679420	1	transition metal ion transmembrane transporter activity slc11a1
GO:0031069	0.0000100000	0.0000679420	1	hair follicle morphogenesis tp63
GO:0032958	0.0000100000	0.0000679420	1	inositol phosphate biosynthetic process itpkb
GO:0032957	0.0000100000	0.0000679420	1	inositol trisphosphate metabolic process itpkb
GO:0048255	0.0000100000	0.0000679420	1	mRNA stabilization slc11a1
GO:0005496	0.0000100000	0.0000679420	1	steroid binding akr1d1
GO:0022407	0.0000100000	0.0000679420	4	regulation of cell-cell adhesion swap70.itpkb.il18.fanca
GO:0022409	0.0000100000	0.0000679420	2	positive regulation of cell-cell adhesion itpkb.il18
GO:0046928	0.0000100000	0.0000679420	1	regulation of neurotransmitter secretion nf1
GO:0022402	0.0000100000	0.0000679420	10	cell cycle process kntc1.cep72.usp37.spire2.tex12.pias1.cradd.cdk14.anapc4.fanca
GO:0022404	0.0000100000	0.0000679420	2	molting cycle process nf1.tp63
GO:0046929	0.0000100000	0.0000679420	1	negative regulation of neurotransmitter secretion nf1
GO:0043632	0.0000100000	0.0000679420	4	modification-dependent macromolecule catabolic process rnf213.usp37.anapc4.bfar
GO:0022405	0.0000100000	0.0000679420	2	hair cycle process nf1.tp63
GO:0001501	0.0000100000	0.0000679420	1	skeletal system development tp63
GO:0006139	0.0000100000	0.0000679420	30	nucleobase-containing compound metabolic process chaf1b.neil1.dus4l.swap70.nfib.nkx2-1.sin3a.mitf.mc1r.creb3l2.tex12.hltf.nfya.wdr36.ovol2.tp63.pias1.pgk2.apobec2.dnmt3a.zcchc8.znf276.ncoa7.commd4.ppil1.gtf2i.crem.tcf25.ppcdc.fanca
GO:1901342	0.0000100000	0.0000679420	3	regulation of vasculature development krt1.nf1.gtf2i
GO:0050931	0.0000100000	0.0000679420	1	pigment cell differentiation mitf
GO:1901343	0.0000100000	0.0000679420	2	negative regulation of vasculature development nf1.gtf2i
GO:0072505	0.0000100000	0.0000679420	1	divalent inorganic anion homeostasis fgf23
GO:0008272	0.0000100000	0.0000679420	1	sulfate transport slc26a4
GO:0008271	0.0000100000	0.0000679420	1	secondary active sulfate transmembrane transporter activity slc26a4
GO:0008270	0.0000100000	0.0000679420	8	zinc ion binding neil1.hltf.pias1.xaf1.apobec2.zcchc8.znf276.dusp12
GO:0072506	0.0000100000	0.0000679420	1	trivalent inorganic anion homeostasis fgf23
GO:0072501	0.0000100000	0.0000679420	1	cellular divalent inorganic anion homeostasis fgf23
GO:0010498	0.0000100000	0.0000679420	2	proteasomal protein catabolic process anapc4.bfar
GO:0072502	0.0000100000	0.0000679420	1	cellular trivalent inorganic anion homeostasis fgf23
GO:0043647	0.0000100000	0.0000679420	4	inositol phosphate metabolic process miox.plcd4.ppip5k2.itpkb
GO:0046006	0.0000100000	0.0000679420	1	regulation of activated T cell proliferation il18
GO:0043649	0.0000100000	0.0000679420	1	dicarboxylic acid catabolic process aldh1l1
GO:1902031	0.0000100000	0.0000679420	1	regulation of NADP metabolic process tigar
GO:0019511	0.0000100000	0.0000679420	1	peptidyl-proline hydroxylation p3h2
GO:0060070	0.0000100000	0.0000679420	1	canonical Wnt signaling pathway mitf
GO:0048259	0.0000100000	0.0000679420	1	regulation of receptor-mediated endocytosis ahi1
GO:0010482	0.0000100000	0.0000679420	1	regulation of epidermal cell division tp63
GO:0010481	0.0000100000	0.0000679420	1	epidermal cell division tp63
GO:1902911	0.0000100000	0.0000679420	1	protein kinase complex cdk14
GO:1902041	0.0000100000	0.0000679420	1	regulation of extrinsic apoptotic signaling pathway via death domain receptors
GO:1902043	0.0000100000	0.0000679420	1	positive regulation of extrinsic apoptotic signaling pathway via death domain
GO:0032588	0.0000100000	0.0000679420	2	trans-Golgi network membrane scamp5.cog5
GO:0043651	0.0000100000	0.0000679420	1	linoleic acid metabolic process fads1
GO:1901360	0.0000100000	0.0000679420	34	organic cyclic compound metabolic process chaf1b.neil1.dus4l.swap70.aldh1l1.nfib.nkx2-1.sin3a.mitf.fgf23.mc1r.akr1d1.creb3l2.tex12.hltf.nfya.wdr36.ovol2.tp63.pias1.pgk2.apobec2.dnmt3a.zcchc8.znf276.ncoa7.commd4.ppil1.gtf2i.crem.plekha1.tcf25.ppcdc.fanca
GO:1901361	0.0000100000	0.0000679420	5	organic cyclic compound catabolic process neil1.aldh1l1.fgf23.akr1d1.apobec2
GO:1901362	0.0000100000	0.0000679420	20	organic cyclic compound biosynthetic process chaf1b.nfib.nkx2-1.sin3a.mitf.akr1d1.creb3l2.tex12.hltf.nfya.ovol2.tp63.pias1.znf276.ncoa7.commd4.gtf2i.crem.tcf25.ppcdc
GO:0000398	0.0000100000	0.0000679420	2	mRNA splicing. via spliceosome zcchc8.ppil1
GO:1901363	0.0000100000	0.0000679420	31	heterocyclic compound binding neil1.dus4l.swap70.slfn11.nfib.nkx2-1.sin3a.mitf.herc5.fndc3a.creb3l2.sept7.hltf.nfya.wdr36.ovol2.tp63.pias1.ppip5k2.pgk2.apobec2.dnmt3a.zcchc8.rsrc2.cdk14.igf2bp2.znf276.dusp12.itpkb.crem.tcf25
GO:0048260	0.0000100000	0.0000679420	1	positive regulation of receptor-mediated endocytosis ahi1
GO:0035137	0.0000100000	0.0000679420	1	hindlimb morphogenesis tp63
GO:0008219	0.0000100000	0.0000679420	11	cell death krt1.bcap29.tigar.vil1.tp63.xaf1.dnmt3a.bfar.krt74.krt73.krt72
GO:0006807	0.0000100000	0.0000679420	32	nitrogen compound metabolic process chaf1b.neil1.dus4l.swap70.aldh1l1.nfib.nkx2-1.sin3a.mitf.mc1r.creb3l2.tex12.hltf.nfya.wdr36.ovol2.tp63.pias1.pla2g10.pgk2.apobec2.dnmt3a.zcchc8.znf276.ncoa7.commd4.ppil1.gtf2i.crem.tcf25.ppcdc.fanca
GO:0035136	0.0000100000	0.0000679420	1	forelimb morphogenesis tp63
GO:0071824	0.0000100000	0.0000679420	2	protein-DNA complex subunit organization chaf1b.pias1
GO:0061535	0.0000100000	0.0000679420	1	glutamate secretion. neurotransmission nf1
GO:0071822	0.0000100000	0.0000679420	13	protein complex subunit organization chaf1b.swap70.kntc1.mitf.rnf213.nf1.cep72.spire2.vil1.sept7.sbf2.tp63.fanca
GO:0061534	0.0000100000	0.0000679420	1	gamma-aminobutyric acid secretion. neurotransmission nf1
GO:0019532	0.0000100000	0.0000679420	1	oxalate transport slc26a4
GO:0071013	0.0000100000	0.0000679420	2	catalytic step 2 spliceosome zcchc8.ppil1
GO:0043231	0.0000100000	0.0000679420	52	intracellular membrane-bounded organelle chaf1b.neil1.swap70.aldh1l1.kntc1.slfn11.nfib.nkx2-1.sin3a.mitf.slc11a1.krt1.exoc3.cped1.nf1.usp37.bco2.fndc3a.tigar.fads1.creb3l2.sept7.hltf.nfya.ovol2.tp63.pias1.cradd.pgk2.xaf1.dnmt3a.zcchc8.cdk14.igf2bp2.anapc4.znf276.ncoa7.bfar.cog5.dusp12.krt73.commd4.agmo.itpkb.gtf2i.crem.plekha1.p3h2.tcf25.ccdc62.fanca.ctdsp1
GO:0043226	0.0000100000	0.0000679420	67	organelle miox.chaf1b.neil1.swap70.aldh1l1.kntc1.slfn11.nfib.nkx2-1.sin3a.mitf.slc11a1.rnf213.krt1.exoc3.akr1d1.cped1.nf1.cep72.usp37.bco2.fndc3a.spire2.tigar.fads1.creb3l2.vil1.sept7.hltf.nfya.slc9a3.wdr36.ovol2.tp63.pias1.cradd.pgk2.xaf1.dnmt3a.zcchc8.ahi1.cdk14.slc26a4.igf2bp2.anapc4.znf276.ncoa7.bfar.cog5.dusp12.krt74.krt73.krt72.commd4.agmo.itpkb.il18.ppil1.gtf2i.crem.plekha1.p3h2.tcf25.ccdc…
GO:0007219	0.0000100000	0.0000679420	1	Notch signaling pathway tp63
GO:0051588	0.0000100000	0.0000679420	1	regulation of neurotransmitter transport nf1
GO:0016301	0.0000100000	0.0000679420	6	kinase activity fgf23.ppip5k2.pgk2.cdk14.itpkb.crim1
GO:0043227	0.0000100000	0.0000679420	62	membrane-bounded organelle miox.chaf1b.neil1.swap70.aldh1l1.kntc1.slfn11.nfib.nkx2-1.sin3a.mitf.slc11a1.krt1.exoc3.akr1d1.cped1.nf1.usp37.bco2.fndc3a.tigar.fads1.creb3l2.vil1.sept7.hltf.nfya.slc9a3.ovol2.tp63.pias1.cradd.pgk2.xaf1.dnmt3a.zcchc8.cdk14.slc26a4.igf2bp2.anapc4.znf276.ncoa7.bfar.cog5.dusp12.krt74.krt73.krt72.commd4.agmo.itpkb.il18.ppil1.gtf2i.crem.plekha1.p3h2.tcf25.ccdc62.fanca.ctdsp…
GO:0060479	0.0000100000	0.0000679420	2	lung cell differentiation nfib.nkx2-1
GO:0007611	0.0000100000	0.0000679420	2	learning or memory nf1.pias1
GO:0043229	0.0000100000	0.0000679420	57	intracellular organelle chaf1b.neil1.swap70.aldh1l1.kntc1.slfn11.nfib.nkx2-1.sin3a.mitf.slc11a1.rnf213.krt1.exoc3.cped1.nf1.cep72.usp37.bco2.fndc3a.spire2.tigar.fads1.creb3l2.sept7.hltf.nfya.wdr36.ovol2.tp63.pias1.cradd.pgk2.xaf1.dnmt3a.zcchc8.ahi1.cdk14.igf2bp2.anapc4.znf276.ncoa7.bfar.cog5.dusp12.krt73.commd4.agmo.itpkb.gtf2i.crem.plekha1.p3h2.tcf25.ccdc62.fanca.ctdsp1
GO:0016714	0.0000100000	0.0000679420	1	oxidoreductase activity. acting on paired donors. with incorporation or reduction
GO:0007612	0.0000100000	0.0000679420	2	learning nf1.pias1
GO:0051589	0.0000100000	0.0000679420	1	negative regulation of neurotransmitter transport nf1
GO:0097659	0.0000100000	0.0000679420	17	nucleic acid-templated transcription chaf1b.nfib.nkx2-1.sin3a.mitf.creb3l2.hltf.nfya.ovol2.tp63.pias1.znf276.ncoa7.commd4.gtf2i.crem.tcf25
GO:0016717	0.0000100000	0.0000679420	1	oxidoreductase activity. acting on paired donors. with oxidation of a
GO:1902023	0.0000100000	0.0000679420	1	L-arginine transport slc11a1
GO:0000827	0.0000100000	0.0000679420	1	inositol-1.3.4.5.6-pentakisphosphate kinase activity ppip5k2
GO:0000829	0.0000100000	0.0000679420	1	inositol heptakisphosphate kinase activity ppip5k2
GO:0000828	0.0000100000	0.0000679420	1	inositol hexakisphosphate kinase activity ppip5k2
GO:0043240	0.0000100000	0.0000679420	1	Fanconi anaemia nuclear complex fanca
GO:0071422	0.0000100000	0.0000679420	1	succinate transmembrane transport slc13a5
GO:0021782	0.0000100000	0.0000679420	1	glial cell development nf1
GO:0016311	0.0000100000	0.0000679420	5	dephosphorylation ptpn9.tigar.mtmr9.dusp12.ctdsp1
GO:0060487	0.0000100000	0.0000679420	2	lung epithelial cell differentiation nfib.nkx2-1
GO:0060486	0.0000100000	0.0000679420	2	Clara cell differentiation nfib.nkx2-1
GO:0071421	0.0000100000	0.0000679420	1	manganese ion transmembrane transport slc11a1
GO:0005882	0.0000100000	0.0000679420	4	intermediate filament krt1.krt74.krt73.krt72
GO:0032532	0.0000100000	0.0000679420	1	regulation of microvillus length vil1
GO:0097223	0.0000100000	0.0000679420	2	sperm part fndc3a.sept7
GO:0022414	0.0000100000	0.0000679420	13	reproductive process plcd4.nkx2-1.fndc3a.spire2.tex12.sept7.ovol2.tp63.pias1.dnmt3a.crem.plekha1.fanca
GO:0022412	0.0000100000	0.0000679420	1	cellular process involved in reproduction in multicellular organism fndc3a
GO:0097227	0.0000100000	0.0000679420	1	sperm annulus sept7
GO:0032536	0.0000100000	0.0000679420	1	regulation of cell projection size vil1
GO:0048232	0.0000100000	0.0000679420	6	male gamete generation sept7.tp63.pias1.dnmt3a.crem.plekha1
GO:0032148	0.0000100000	0.0000679420	1	activation of protein kinase B activity il18
GO:0031090	0.0000100000	0.0000679420	12	organelle membrane plcd4.slc11a1.scamp5.exoc3.fndc3a.spire2.tigar.fads1.creb3l2.sbf2.cog5.agmo
GO:0005876	0.0000100000	0.0000679420	1	spindle microtubule kntc1
GO:0008206	0.0000100000	0.0000679420	1	bile acid metabolic process akr1d1
GO:0008207	0.0000100000	0.0000679420	1	C21-steroid hormone metabolic process akr1d1
GO:0008202	0.0000100000	0.0000679420	3	steroid metabolic process fgf23.akr1d1.plekha1
GO:0008203	0.0000100000	0.0000679420	1	cholesterol metabolic process akr1d1
GO:0008209	0.0000100000	0.0000679420	2	androgen metabolic process akr1d1.plekha1
GO:0035148	0.0000100000	0.0000679420	1	tube formation nfib
GO:0043616	0.0000100000	0.0000679420	1	keratinocyte proliferation tp63
GO:0042035	0.0000100000	0.0000679420	1	regulation of cytokine biosynthetic process igf2bp2
GO:0008210	0.0000100000	0.0000679420	1	estrogen metabolic process plekha1
GO:0042033	0.0000100000	0.0000679420	1	chemokine biosynthetic process il18
GO:0021764	0.0000100000	0.0000679420	1	amygdala development nf1
GO:0016331	0.0000100000	0.0000679420	2	morphogenesis of embryonic epithelium ovol2.tp63
GO:0005488	0.0000100000	0.0000679420	83	binding miox.chaf1b.neil1.dus4l.swap70.kntc1.slfn11.plcd4.nfib.slc41a3.ptpn9.nkx2-1.sin3a.mitf.slc11a1.rnf213.krt1.scamp5.fgf23.exoc3.mc1r.akr1d1.def8.herc5.nf1.cep72.usp37.bco2.treml2.fndc3a.spire2.tigar.creb3l2.vil1.sept7.hltf.nfya.sbf2.slc9a3.wdr36.ovol2.tp63.pias1.pla2g10.cradd.ppip5k2.pgk2.xaf1.apobec2.mtmr9.dnmt3a.zcchc8.rsrc2.ahi1.cdk14.igf2bp2.anapc4.znf276.ncoa7.bfar.cog5.dusp12.krt74.kr…
GO:0044389	0.0000100000	0.0000679420	3	ubiquitin-like protein ligase binding mc1r.hltf.pias1
GO:0016705	0.0000100000	0.0000679420	3	oxidoreductase activity. acting on paired donors. with incorporation or reduction
GO:0016702	0.0000100000	0.0000679420	1	oxidoreductase activity. acting on single donors with incorporation of molecular
GO:0016701	0.0000100000	0.0000679420	2	oxidoreductase activity. acting on single donors with incorporation of molecular
GO:0009798	0.0000100000	0.0000679420	1	axis specification ahi1
GO:0031424	0.0000100000	0.0000679420	4	keratinization krt1.krt74.krt73.krt72
GO:0042992	0.0000100000	0.0000679420	1	negative regulation of transcription factor import into nucleus nf1
GO:0042993	0.0000100000	0.0000679420	1	positive regulation of transcription factor import into nucleus il18
GO:0042990	0.0000100000	0.0000679420	2	regulation of transcription factor import into nucleus nf1.il18
GO:0044320	0.0000100000	0.0000679420	1	cellular response to leptin stimulus fgf23
GO:0051152	0.0000100000	0.0000679420	1	positive regulation of smooth muscle cell differentiation pias1
GO:0042454	0.0000100000	0.0000679420	1	ribonucleoside catabolic process apobec2
GO:0051150	0.0000100000	0.0000679420	1	regulation of smooth muscle cell differentiation pias1
GO:0044321	0.0000100000	0.0000679420	1	response to leptin fgf23
GO:0015744	0.0000100000	0.0000679420	1	succinate transport slc13a5
GO:0043281	0.0000100000	0.0000679420	3	regulation of cysteine-type endopeptidase activity involved in apoptotic process vil1.tp63.cradd
GO:0051149	0.0000100000	0.0000679420	1	positive regulation of muscle cell differentiation pias1
GO:0042060	0.0000100000	0.0000679420	2	wound healing slc11a1.nf1
GO:0070741	0.0000100000	0.0000679420	1	response to interleukin-6 fgf23
GO:0051142	0.0000100000	0.0000679420	1	positive regulation of NK T cell proliferation il18
GO:0051148	0.0000100000	0.0000679420	1	negative regulation of muscle cell differentiation il18
GO:0051147	0.0000100000	0.0000679420	2	regulation of muscle cell differentiation pias1.il18
GO:0051140	0.0000100000	0.0000679420	1	regulation of NK T cell proliferation il18
GO:0007632	0.0000100000	0.0000679420	2	visual behavior nf1.pias1
GO:0070328	0.0000100000	0.0000679420	1	triglyceride homeostasis il18
GO:0044336	0.0000100000	0.0000679420	1	canonical Wnt signaling pathway involved in negative regulation of apoptotic
GO:0042088	0.0000100000	0.0000679420	1	T-helper 1 type immune response il18
GO:0042089	0.0000100000	0.0000679420	1	cytokine biosynthetic process il18
GO:0031401	0.0000100000	0.0000679420	7	positive regulation of protein modification process slc11a1.fgf23.pias1.mtmr9.anapc4.il18.unc5cl
GO:0042094	0.0000100000	0.0000679420	1	interleukin-2 biosynthetic process il18
GO:0042092	0.0000100000	0.0000679420	1	type 2 immune response il18
GO:0051139	0.0000100000	0.0000679420	1	metal ion:proton antiporter activity slc11a1
GO:0042095	0.0000100000	0.0000679420	1	interferon-gamma biosynthetic process il18
GO:0042476	0.0000100000	0.0000679420	1	odontogenesis tp63
GO:0042475	0.0000100000	0.0000679420	1	odontogenesis of dentin-containing tooth tp63
GO:0001568	0.0000100000	0.0000679420	1	blood vessel development ovol2
GO:0042981	0.0000100000	0.0000679420	11	regulation of apoptotic process sin3a.nf1.tigar.vil1.tp63.pias1.cradd.evi2b.ahi1.bfar.itpkb
GO:0044708	0.0000100000	0.0000679420	2	single-organism behavior nf1.pias1
GO:0044707	0.0000100000	0.0000679420	21	single-multicellular organism process nkx2-1.mitf.slc11a1.krt1.mc1r.akr1d1.nf1.vil1.wdr36.ovol2.tp63.pias1.ahi1.slc26a4.krt74.krt73.krt72.il18.crem.plekha1.p3h2
GO:0002579	0.0000100000	0.0000679420	1	positive regulation of antigen processing and presentation slc11a1
GO:0030388	0.0000100000	0.0000679420	1	fructose 1.6-bisphosphate metabolic process tigar
GO:0002577	0.0000100000	0.0000679420	1	regulation of antigen processing and presentation slc11a1
GO:0044702	0.0000100000	0.0000679420	13	single organism reproductive process plcd4.nkx2-1.fndc3a.spire2.tex12.sept7.ovol2.tp63.pias1.dnmt3a.crem.plekha1.fanca
GO:2000516	0.0000100000	0.0000679420	1	positive regulation of CD4-positive. alpha-beta T cell activation il18
GO:0010468	0.0000100000	0.0000679420	31	regulation of gene expression chaf1b.nfib.nkx2-1.sin3a.mitf.slc11a1.fgf23.mc1r.nf1.fads1.creb3l2.hltf.nfya.ovol2.tp63.pias1.pla2g10.apobec2.dnmt3a.ahi1.igf2bp2.znf276.ncoa7.commd4.il18.gtf2i.crem.tcf25.ccdc62.fanca.ctdsp1
GO:2000514	0.0000100000	0.0000679420	1	regulation of CD4-positive. alpha-beta T cell activation il18
GO:0070301	0.0000100000	0.0000679420	1	cellular response to hydrogen peroxide plekha1
GO:0010464	0.0000100000	0.0000679420	2	regulation of mesenchymal cell proliferation nfib.tp63
GO:0010466	0.0000100000	0.0000679420	2	negative regulation of peptidase activity vil1.crim1
GO:0001553	0.0000100000	0.0000679420	1	luteinization plekha1
GO:1903147	0.0000100000	0.0000679420	1	negative regulation of mitophagy tigar
GO:0001947	0.0000100000	0.0000679420	2	heart looping ovol2.ahi1
GO:0015718	0.0000100000	0.0000679420	2	monocarboxylic acid transport nf1.pla2g10
GO:0060009	0.0000100000	0.0000679420	1	Sertoli cell development fndc3a
GO:0044710	0.0000100000	0.0000679420	31	single-organism metabolic process miox.chaf1b.neil1.dus4l.swap70.aldh1l1.plcd4.nkx2-1.slc11a1.krt1.fgf23.mc1r.akr1d1.nf1.bco2.fads1.tex12.pla2g10.ppip5k2.pgk2.apobec2.mtmr9.man2c1.agmo.itpkb.il18.crem.plekha1.p3h2.ppcdc.fanca
GO:0004331	0.0000100000	0.0000679420	1	fructose-2.6-bisphosphate 2-phosphatase activity tigar
GO:0044711	0.0000100000	0.0000679420	10	single-organism biosynthetic process fgf23.akr1d1.fads1.tex12.pla2g10.mtmr9.agmo.itpkb.plekha1.ppcdc
GO:0044712	0.0000100000	0.0000679420	11	single-organism catabolic process miox.neil1.aldh1l1.plcd4.fgf23.akr1d1.bco2.pla2g10.pgk2.apobec2.man2c1
GO:0001562	0.0000100000	0.0000679420	1	response to protozoan slc11a1
GO:0045820	0.0000100000	0.0000679420	1	negative regulation of glycolytic process tigar
GO:0048285	0.0000100000	0.0000679420	1	organelle fission fanca
GO:0070704	0.0000100000	0.0000679420	1	sterol desaturase activity fads1
GO:0060828	0.0000100000	0.0000679420	1	regulation of canonical Wnt signaling pathway cdk14
GO:0001959	0.0000100000	0.0000679420	1	regulation of cytokine-mediated signaling pathway pias1
GO:0015707	0.0000100000	0.0000679420	1	nitrite transport slc11a1
GO:0001951	0.0000100000	0.0000679420	1	intestinal D-glucose absorption vil1
GO:0015705	0.0000100000	0.0000679420	1	iodide transport slc26a4
GO:0001953	0.0000100000	0.0000679420	1	negative regulation of cell-matrix adhesion nf1
GO:0008283	0.0000100000	0.0000679420	4	cell proliferation slc11a1.tp63.itpkb.il18
GO:0018904	0.0000100000	0.0000679420	1	ether metabolic process agmo
GO:0001533	0.0000100000	0.0000679420	1	cornified envelope krt1
GO:0036297	0.0000100000	0.0000679420	1	interstrand cross-link repair fanca
GO:0008289	0.0000100000	0.0000679420	5	lipid binding akr1d1.nf1.vil1.sbf2.plekha1
GO:0045807	0.0000100000	0.0000679420	2	positive regulation of endocytosis slc11a1.ahi1
GO:0003674	0.0000100000	0.0000679420	88	molecular_function miox.chaf1b.neil1.dus4l.swap70.aldh1l1.kntc1.slfn11.plcd4.nfib.slc41a3.ptpn9.nkx2-1.sin3a.mitf.slc11a1.rnf213.krt1.scamp5.fgf23.exoc3.mc1r.akr1d1.def8.herc5.nf1.cep72.usp37.bco2.treml2.fndc3a.spire2.tigar.fads1.creb3l2.vil1.sept7.hltf.nfya.sbf2.slc9a3.wdr36.slc13a5.ovol2.tp63.pias1.pla2g10.cradd.ppip5k2.pgk2.xaf1.apobec2.mtmr9.dnmt3a.zcchc8.rsrc2.ahi1.cdk14.slc26a4.igf2bp2.anap…
GO:0052629	0.0000100000	0.0000679420	1	phosphatidylinositol-3.5-bisphosphate 3-phosphatase activity mtmr9
GO:0004726	0.0000100000	0.0000679420	1	non-membrane spanning protein tyrosine phosphatase activity ptpn9
GO:0044300	0.0000100000	0.0000679420	1	cerebellar mossy fiber nfib
GO:1900271	0.0000100000	0.0000679420	1	regulation of long-term synaptic potentiation nf1
GO:0001525	0.0000100000	0.0000679420	3	angiogenesis rnf213.ovol2.il18
GO:0003676	0.0000100000	0.0000679420	25	nucleic acid binding neil1.swap70.slfn11.nfib.nkx2-1.sin3a.mitf.herc5.fndc3a.creb3l2.hltf.nfya.wdr36.ovol2.tp63.pias1.apobec2.dnmt3a.zcchc8.rsrc2.igf2bp2.znf276.dusp12.crem.tcf25
GO:0001523	0.0000100000	0.0000679420	1	retinoid metabolic process bco2
GO:0003677	0.0000100000	0.0000679420	16	DNA binding neil1.swap70.nfib.nkx2-1.sin3a.mitf.creb3l2.hltf.nfya.ovol2.tp63.pias1.dnmt3a.znf276.crem.tcf25
GO:0001938	0.0000100000	0.0000679420	1	positive regulation of endothelial cell proliferation nf1
GO:0001937	0.0000100000	0.0000679420	1	negative regulation of endothelial cell proliferation nf1
GO:2000107	0.0000100000	0.0000679420	1	negative regulation of leukocyte apoptotic process itpkb
GO:0003682	0.0000100000	0.0000679420	5	chromatin binding chaf1b.sin3a.mitf.ovol2.dnmt3a
GO:2000106	0.0000100000	0.0000679420	1	regulation of leukocyte apoptotic process itpkb
GO:0004713	0.0000100000	0.0000679420	2	protein tyrosine kinase activity fgf23.crim1
GO:0004714	0.0000100000	0.0000679420	1	transmembrane receptor protein tyrosine kinase activity crim1
GO:0048027	0.0000100000	0.0000679420	1	mRNA 5'-UTR binding igf2bp2
GO:2000144	0.0000100000	0.0000679420	1	positive regulation of DNA-templated transcription. initiation mitf
GO:0004633	0.0000100000	0.0000679420	1	phosphopantothenoylcysteine decarboxylase activity ppcdc
GO:0036089	0.0000100000	0.0000679420	1	cleavage furrow formation spire2
GO:0003143	0.0000100000	0.0000679420	2	embryonic heart tube morphogenesis ovol2.ahi1
GO:0031497	0.0000100000	0.0000679420	1	chromatin assembly chaf1b
GO:0000165	0.0000100000	0.0000679420	4	MAPK cascade fgf23.nf1.itpkb.il18
GO:0045444	0.0000100000	0.0000679420	1	fat cell differentiation pias1
GO:1902400	0.0000100000	0.0000679420	1	intracellular signal transduction involved in G1 DNA damage checkpoint cradd
GO:1902403	0.0000100000	0.0000679420	1	signal transduction involved in mitotic DNA integrity checkpoint cradd
GO:0048017	0.0000100000	0.0000679420	2	inositol lipid-mediated signaling nf1.plekha1
GO:1902402	0.0000100000	0.0000679420	1	signal transduction involved in mitotic DNA damage checkpoint cradd
GO:0042632	0.0000100000	0.0000679420	2	cholesterol homeostasis pla2g10.il18
GO:0007088	0.0000100000	0.0000679420	2	regulation of mitotic nuclear division kntc1.anapc4
GO:0044772	0.0000100000	0.0000679420	4	mitotic cell cycle phase transition cep72.usp37.pias1.cdk14
GO:2000134	0.0000100000	0.0000679420	3	negative regulation of G1/S transition of mitotic cell cycle slfn11.cradd.ctdsp1
GO:0008654	0.0000100000	0.0000679420	5	phospholipid biosynthetic process fgf23.fads1.pla2g10.mtmr9.plekha1
GO:2000142	0.0000100000	0.0000679420	1	regulation of DNA-templated transcription. initiation mitf
GO:0045087	0.0000100000	0.0000679420	3	innate immune response krt1.herc5.il18
GO:0045088	0.0000100000	0.0000679420	2	regulation of innate immune response sin3a.pias1
GO:0044782	0.0000100000	0.0000679420	1	cilium organization ahi1
GO:0048771	0.0000100000	0.0000679420	1	tissue remodeling mitf
GO:0044767	0.0000100000	0.0000679420	29	single-organism developmental process nfib.nkx2-1.sin3a.mitf.rnf213.krt1.bcap29.fgf23.mc1r.nf1.fndc3a.tigar.creb3l2.vil1.sept7.ovol2.tp63.pias1.dnmt3a.evi2b.ahi1.krt74.krt73.krt72.il18.crem.plekha1.tcf25.fanca
GO:0021510	0.0000100000	0.0000679420	1	spinal cord development nf1
GO:0007096	0.0000100000	0.0000679420	1	regulation of exit from mitosis kntc1
GO:0044763	0.0000100000	0.0000679420	63	single-organism cellular process miox.chaf1b.neil1.swap70.aldh1l1.kntc1.plcd4.nfib.slc41a3.nkx2-1.sin3a.mitf.slc11a1.krt1.bcap29.scamp5.fgf23.mc1r.akr1d1.nf1.cep72.usp37.bco2.treml2.fndc3a.spire2.tigar.fads1.creb3l2.tex12.vil1.sept7.sbf2.slc9a3.slc13a5.ovol2.tp63.pias1.pla2g10.cradd.ppip5k2.pgk2.xaf1.apobec2.mtmr9.dnmt3a.evi2b.ahi1.cdk14.slc26a4.anapc4.bfar.krt74.krt73.krt72.agmo.itpkb.il18.gtf2i…
GO:0036064	0.0000100000	0.0000679420	1	ciliary basal body ahi1
GO:0019941	0.0000100000	0.0000679420	4	modification-dependent protein catabolic process rnf213.usp37.anapc4.bfar
GO:0044770	0.0000100000	0.0000679420	4	cell cycle phase transition cep72.usp37.pias1.cdk14
GO:0045485	0.0000100000	0.0000679420	1	omega-6 fatty acid desaturase activity fads1
GO:0048015	0.0000100000	0.0000679420	2	phosphatidylinositol-mediated signaling nf1.plekha1
GO:0050658	0.0000100000	0.0000679420	1	RNA transport igf2bp2
GO:2000116	0.0000100000	0.0000679420	3	regulation of cysteine-type endopeptidase activity vil1.tp63.cradd
GO:0050657	0.0000100000	0.0000679420	1	nucleic acid transport igf2bp2
GO:0045862	0.0000100000	0.0000679420	3	positive regulation of proteolysis pias1.cradd.anapc4
GO:2000112	0.0000100000	0.0000679420	30	regulation of cellular macromolecule biosynthetic process chaf1b.nfib.nkx2-1.sin3a.mitf.slc11a1.fgf23.mc1r.usp37.fads1.creb3l2.hltf.nfya.ovol2.tp63.pias1.pla2g10.dnmt3a.ahi1.igf2bp2.znf276.ncoa7.commd4.il18.gtf2i.crem.tcf25.ccdc62.fanca.ctdsp1
GO:0045059	0.0000100000	0.0000679420	1	positive thymic T cell selection itpkb
GO:0045861	0.0000100000	0.0000679420	2	negative regulation of proteolysis vil1.crim1
GO:2000113	0.0000100000	0.0000679420	12	negative regulation of cellular macromolecule biosynthetic process nfib.nkx2-1.sin3a.mitf.ovol2.tp63.pias1.pla2g10.dnmt3a.igf2bp2.crem.tcf25
GO:0045058	0.0000100000	0.0000679420	1	T cell selection itpkb
GO:0035686	0.0000100000	0.0000679420	1	sperm fibrous sheath pgk2
GO:0098719	0.0000100000	0.0000679420	1	sodium ion import across plasma membrane slc9a3
GO:0045061	0.0000100000	0.0000679420	1	thymic T cell selection itpkb
GO:0021915	0.0000100000	0.0000679420	1	neural tube development nf1
GO:0048009	0.0000100000	0.0000679420	1	insulin-like growth factor receptor signaling pathway crim1
GO:0007499	0.0000100000	0.0000679420	1	ectoderm and mesoderm interaction tp63
GO:0048008	0.0000100000	0.0000679420	1	platelet-derived growth factor receptor signaling pathway plekha1
GO:0031461	0.0000100000	0.0000679420	1	cullin-RING ubiquitin ligase complex anapc4
GO:0006511	0.0000100000	0.0000679420	4	ubiquitin-dependent protein catabolic process rnf213.usp37.anapc4.bfar
GO:0050680	0.0000100000	0.0000679420	2	negative regulation of epithelial cell proliferation nfib.nf1
GO:0050681	0.0000100000	0.0000679420	1	androgen receptor binding pias1
GO:1904779	0.0000100000	0.0000679420	1	regulation of protein localization to centrosome cep72
GO:0048745	0.0000100000	0.0000679420	2	smooth muscle tissue development nf1.tp63
GO:1903573	0.0000100000	0.0000679420	1	negative regulation of response to endoplasmic reticulum stress bfar
GO:2000177	0.0000100000	0.0000679420	1	regulation of neural precursor cell proliferation nf1
GO:0050679	0.0000100000	0.0000679420	2	positive regulation of epithelial cell proliferation nf1.tp63
GO:0050678	0.0000100000	0.0000679420	4	regulation of epithelial cell proliferation nfib.nf1.ovol2.tp63
GO:0072201	0.0000100000	0.0000679420	1	negative regulation of mesenchymal cell proliferation nfib
GO:0008610	0.0000100000	0.0000679420	7	lipid biosynthetic process fgf23.akr1d1.fads1.pla2g10.mtmr9.agmo.plekha1
GO:2000178	0.0000100000	0.0000679420	1	negative regulation of neural precursor cell proliferation nf1
GO:0019901	0.0000100000	0.0000679420	3	protein kinase binding usp37.gtf2i.nbea
GO:0019902	0.0000100000	0.0000679420	3	phosphatase binding sbf2.mtmr9.anapc4
GO:0035671	0.0000100000	0.0000679420	1	enone reductase activity akr1d1
GO:0019903	0.0000100000	0.0000679420	2	protein phosphatase binding mtmr9.anapc4
GO:0030332	0.0000100000	0.0000679420	1	cyclin binding cdk14
GO:0019904	0.0000100000	0.0000679420	6	protein domain specific binding slc9a3.tp63.pias1.cradd.plekha1.crim1
GO:0050673	0.0000100000	0.0000679420	1	epithelial cell proliferation tp63
GO:0014886	0.0000100000	0.0000679420	1	transition between slow and fast fiber gtf2i
GO:0010608	0.0000100000	0.0000679420	2	posttranscriptional regulation of gene expression slc11a1.igf2bp2
GO:0010605	0.0000100000	0.0000679420	20	negative regulation of macromolecule metabolic process neil1.swap70.nfib.nkx2-1.sin3a.mitf.nf1.vil1.ovol2.tp63.pias1.pla2g10.dnmt3a.igf2bp2.anapc4.ncoa7.crem.tcf25.ctdsp1.crim1
GO:0010604	0.0000100000	0.0000679420	24	positive regulation of macromolecule metabolic process nfib.nkx2-1.sin3a.mitf.slc11a1.fgf23.mc1r.tigar.creb3l2.hltf.nfya.ovol2.tp63.pias1.pla2g10.cradd.mtmr9.ahi1.anapc4.ncoa7.il18.unc5cl.crem.ccdc62
GO:2000181	0.0000100000	0.0000679420	2	negative regulation of blood vessel morphogenesis nf1.gtf2i
GO:0045893	0.0000100000	0.0000679420	18	positive regulation of transcription. DNA-templated nfib.nkx2-1.sin3a.mitf.slc11a1.fgf23.mc1r.creb3l2.hltf.nfya.ovol2.tp63.pias1.ahi1.ncoa7.il18.crem.ccdc62
GO:0045892	0.0000100000	0.0000679420	11	negative regulation of transcription. DNA-templated nfib.nkx2-1.sin3a.mitf.ovol2.tp63.pias1.pla2g10.dnmt3a.crem.tcf25
GO:0004693	0.0000100000	0.0000679420	1	cyclin-dependent protein serine/threonine kinase activity cdk14
GO:0008625	0.0000100000	0.0000679420	2	extrinsic apoptotic signaling pathway via death domain receptors nf1.cradd
GO:0030320	0.0000100000	0.0000679420	1	cellular monovalent inorganic anion homeostasis fgf23
GO:0009223	0.0000100000	0.0000679420	1	pyrimidine deoxyribonucleotide catabolic process neil1
GO:0030325	0.0000100000	0.0000679420	1	adrenal gland development nf1
GO:0030326	0.0000100000	0.0000679420	1	embryonic limb morphogenesis tp63
GO:0048731	0.0000100000	0.0000679420	4	system development nf1.tp63.ahi1.crim1
GO:0048729	0.0000100000	0.0000679420	4	tissue morphogenesis nkx2-1.ovol2.tp63.ahi1
GO:0002440	0.0000100000	0.0000679420	2	production of molecular mediator of immune response slc11a1.il18
GO:0002443	0.0000100000	0.0000679420	2	leukocyte mediated immunity slc11a1.il18
GO:0035655	0.0000100000	0.0000679420	1	interleukin-18-mediated signaling pathway il18
GO:0045095	0.0000100000	0.0000679420	4	keratin filament krt1.krt74.krt73.krt72
GO:0019900	0.0000100000	0.0000679420	4	kinase binding usp37.dusp12.gtf2i.nbea
GO:0002449	0.0000100000	0.0000679420	2	lymphocyte mediated immunity slc11a1.il18
GO:0050699	0.0000100000	0.0000679420	1	WW domain binding tp63
GO:0030316	0.0000100000	0.0000679420	1	osteoclast differentiation mitf
GO:0030318	0.0000100000	0.0000679420	1	melanocyte differentiation mitf
GO:0010628	0.0000100000	0.0000679420	18	positive regulation of gene expression nfib.nkx2-1.sin3a.mitf.slc11a1.fgf23.mc1r.creb3l2.hltf.nfya.ovol2.tp63.pias1.ahi1.ncoa7.il18.crem.ccdc62
GO:0048712	0.0000100000	0.0000679420	1	negative regulation of astrocyte differentiation nf1
GO:0048713	0.0000100000	0.0000679420	1	regulation of oligodendrocyte differentiation nf1
GO:0048710	0.0000100000	0.0000679420	1	regulation of astrocyte differentiation nf1
GO:1902459	0.0000100000	0.0000679420	1	positive regulation of stem cell population maintenance tp63
GO:0010629	0.0000100000	0.0000679420	12	negative regulation of gene expression nfib.nkx2-1.sin3a.mitf.ovol2.tp63.pias1.pla2g10.dnmt3a.igf2bp2.crem.tcf25
GO:0048715	0.0000100000	0.0000679420	1	negative regulation of oligodendrocyte differentiation nf1
GO:1903531	0.0000100000	0.0000679420	2	negative regulation of secretion by cell fgf23.nf1
GO:0021960	0.0000100000	0.0000679420	1	anterior commissure morphogenesis nfib
GO:0097285	0.0000100000	0.0000679420	2	cell-type specific apoptotic process tp63.dnmt3a
GO:0019199	0.0000100000	0.0000679420	1	transmembrane receptor protein kinase activity crim1
GO:0046579	0.0000100000	0.0000679420	1	positive regulation of Ras protein signal transduction itpkb
GO:0033122	0.0000100000	0.0000679420	1	negative regulation of purine nucleotide catabolic process tigar
GO:0016628	0.0000100000	0.0000679420	1	oxidoreductase activity. acting on the CH-CH group of donors. NAD
GO:0033121	0.0000100000	0.0000679420	1	regulation of purine nucleotide catabolic process tigar
GO:0016627	0.0000100000	0.0000679420	1	oxidoreductase activity. acting on the CH-CH group of donors akr1d1
GO:0034641	0.0000100000	0.0000679420	32	cellular nitrogen compound metabolic process chaf1b.neil1.dus4l.swap70.aldh1l1.nfib.nkx2-1.sin3a.mitf.mc1r.creb3l2.tex12.hltf.nfya.wdr36.ovol2.tp63.pias1.pla2g10.pgk2.apobec2.dnmt3a.zcchc8.znf276.ncoa7.commd4.ppil1.gtf2i.crem.tcf25.ppcdc.fanca
GO:0032502	0.0000100000	0.0000679420	31	developmental process nfib.nkx2-1.sin3a.mitf.rnf213.krt1.bcap29.fgf23.mc1r.nf1.fndc3a.tigar.creb3l2.vil1.sept7.ovol2.tp63.pias1.dnmt3a.evi2b.ahi1.igf2bp2.krt74.krt73.krt72.il18.crem.plekha1.tcf25.fanca.crim1
GO:0046580	0.0000100000	0.0000679420	1	negative regulation of Ras protein signal transduction nf1
GO:0032501	0.0000100000	0.0000679420	21	multicellular organismal process nkx2-1.mitf.slc11a1.krt1.mc1r.akr1d1.nf1.vil1.wdr36.ovol2.tp63.pias1.ahi1.slc26a4.krt74.krt73.krt72.il18.crem.plekha1.p3h2
GO:0034645	0.0000100000	0.0000679420	18	cellular macromolecule biosynthetic process chaf1b.nfib.nkx2-1.sin3a.mitf.creb3l2.tex12.hltf.nfya.ovol2.tp63.pias1.znf276.ncoa7.commd4.gtf2i.crem.tcf25
GO:0032506	0.0000100000	0.0000679420	1	cytokinetic process spire2
GO:0000209	0.0000100000	0.0000679420	4	protein polyubiquitination rnf213.herc5.anapc4.bfar
GO:0006950	0.0000100000	0.0000679420	18	response to stress chaf1b.neil1.slfn11.sin3a.slc11a1.krt1.scamp5.mc1r.herc5.nf1.tigar.fads1.creb3l2.cradd.dnmt3a.il18.plekha1.fanca
GO:0016614	0.0000100000	0.0000679420	2	oxidoreductase activity. acting on CH-OH group of donors miox.akr1d1
GO:0016616	0.0000100000	0.0000679420	2	oxidoreductase activity. acting on the CH-OH group of donors. NAD
GO:0035239	0.0000100000	0.0000679420	4	tube morphogenesis nkx2-1.ovol2.tp63.ahi1
GO:0016620	0.0000100000	0.0000679420	1	oxidoreductase activity. acting on the aldehyde or oxo group of
GO:0021987	0.0000100000	0.0000679420	1	cerebral cortex development nf1
GO:0033144	0.0000100000	0.0000679420	1	negative regulation of intracellular steroid hormone receptor signaling pathway tp63
GO:0033143	0.0000100000	0.0000679420	1	regulation of intracellular steroid hormone receptor signaling pathway tp63
GO:0006956	0.0000100000	0.0000679420	1	complement activation krt1
GO:1902893	0.0000100000	0.0000679420	1	regulation of pri-miRNA transcription from RNA polymerase II promoter nfib
GO:1902894	0.0000100000	0.0000679420	1	negative regulation of pri-miRNA transcription from RNA polymerase II promoter
GO:0006959	0.0000100000	0.0000679420	2	humoral immune response slc11a1.krt1
GO:1902896	0.0000100000	0.0000679420	1	terminal web assembly vil1
GO:0009267	0.0000100000	0.0000679420	1	cellular response to starvation fads1
GO:1902494	0.0000100000	0.0000679420	3	catalytic complex sin3a.cdk14.anapc4
GO:0071599	0.0000100000	0.0000679420	1	otic vesicle development ahi1
GO:0098793	0.0000100000	0.0000679420	1	presynapse nf1
GO:0006974	0.0000100000	0.0000679420	6	cellular response to DNA damage stimulus chaf1b.neil1.mc1r.tigar.cradd.fanca
GO:0034654	0.0000100000	0.0000679420	19	nucleobase-containing compound biosynthetic process chaf1b.nfib.nkx2-1.sin3a.mitf.creb3l2.tex12.hltf.nfya.ovol2.tp63.pias1.znf276.ncoa7.commd4.gtf2i.crem.tcf25.ppcdc
GO:0050479	0.0000100000	0.0000679420	1	glyceryl-ether monooxygenase activity agmo
GO:0040038	0.0000100000	0.0000679420	1	polar body extrusion after meiotic divisions spire2
GO:0009256	0.0000100000	0.0000679420	1	10-formyltetrahydrofolate metabolic process aldh1l1
GO:0009258	0.0000100000	0.0000679420	1	10-formyltetrahydrofolate catabolic process aldh1l1
GO:0036038	0.0000100000	0.0000679420	1	TCTN-B9D complex ahi1
GO:0046164	0.0000100000	0.0000679420	3	alcohol catabolic process miox.fgf23.akr1d1
GO:0046165	0.0000100000	0.0000679420	1	alcohol biosynthetic process itpkb
GO:0060304	0.0000100000	0.0000679420	1	regulation of phosphatidylinositol dephosphorylation mtmr9
GO:0034605	0.0000100000	0.0000679420	1	cellular response to heat nf1
GO:0046942	0.0000100000	0.0000679420	5	carboxylic acid transport slc11a1.nf1.slc13a5.pla2g10.slc26a4
GO:0007035	0.0000100000	0.0000679420	1	vacuolar acidification slc11a1
GO:0098791	0.0000100000	0.0000679420	1	Golgi subcompartment nbea
GO:0006977	0.0000100000	0.0000679420	1	DNA damage response. signal transduction by p53 class mediator resulting
GO:0000248	0.0000100000	0.0000679420	1	C-5 sterol desaturase activity fads1
GO:0098772	0.0000100000	0.0000679420	6	molecular function regulator fgf23.nf1.vil1.sbf2.mtmr9.crim1
GO:0033554	0.0000100000	0.0000679420	13	cellular response to stress chaf1b.neil1.sin3a.scamp5.mc1r.nf1.tigar.fads1.creb3l2.cradd.dnmt3a.plekha1.fanca
GO:0046173	0.0000100000	0.0000679420	1	polyol biosynthetic process itpkb
GO:0033559	0.0000100000	0.0000679420	2	unsaturated fatty acid metabolic process fads1.pla2g10
GO:0033561	0.0000100000	0.0000679420	2	regulation of water loss via skin krt1.tp63
GO:0033146	0.0000100000	0.0000679420	1	regulation of intracellular estrogen receptor signaling pathway tp63
GO:0033147	0.0000100000	0.0000679420	1	negative regulation of intracellular estrogen receptor signaling pathway tp63
GO:1902074	0.0000100000	0.0000679420	1	response to salt fgf23
GO:0055114	0.0000100000	0.0000679420	8	oxidation-reduction process miox.dus4l.aldh1l1.akr1d1.bco2.fads1.agmo.p3h2
GO:0033186	0.0000100000	0.0000679420	1	CAF-1 complex chaf1b
GO:0030799	0.0000100000	0.0000679420	1	regulation of cyclic nucleotide metabolic process nf1
GO:0033566	0.0000100000	0.0000679420	1	gamma-tubulin complex localization cep72
GO:0022607	0.0000100000	0.0000679420	13	cellular component assembly chaf1b.swap70.kntc1.mitf.rnf213.cep72.spire2.vil1.sept7.sbf2.tp63.pias1.fanca
GO:0034629	0.0000100000	0.0000679420	1	cellular protein complex localization cep72
GO:1903508	0.0000100000	0.0000679420	18	positive regulation of nucleic acid-templated transcription nfib.nkx2-1.sin3a.mitf.slc11a1.fgf23.mc1r.creb3l2.hltf.nfya.ovol2.tp63.pias1.ahi1.ncoa7.il18.crem.ccdc62
GO:0022603	0.0000100000	0.0000679420	11	regulation of anatomical structure morphogenesis nfib.nkx2-1.krt1.nf1.vil1.sept7.wdr36.ovol2.ahi1.omg.gtf2i
GO:0034622	0.0000100000	0.0000679420	3	cellular macromolecular complex assembly chaf1b.vil1.pias1
GO:1903507	0.0000100000	0.0000679420	11	negative regulation of nucleic acid-templated transcription nfib.nkx2-1.sin3a.mitf.ovol2.tp63.pias1.pla2g10.dnmt3a.crem.tcf25
GO:1903506	0.0000100000	0.0000679420	28	regulation of nucleic acid-templated transcription chaf1b.nfib.nkx2-1.sin3a.mitf.slc11a1.fgf23.mc1r.fads1.creb3l2.hltf.nfya.ovol2.tp63.pias1.pla2g10.dnmt3a.ahi1.znf276.ncoa7.commd4.il18.gtf2i.crem.tcf25.ccdc62.fanca.ctdsp1
GO:0021955	0.0000100000	0.0000679420	1	central nervous system neuron axonogenesis nfib
GO:0021952	0.0000100000	0.0000679420	1	central nervous system projection neuron axonogenesis nfib
GO:0005010	0.0000100000	0.0000679420	1	insulin-like growth factor-activated receptor activity crim1
GO:1902099	0.0000100000	0.0000679420	1	regulation of metaphase/anaphase transition of cell cycle anapc4
GO:1902153	0.0000100000	0.0000679420	1	regulation of response to DNA damage checkpoint signaling tigar
GO:1902151	0.0000100000	0.0000679420	1	regulation of response to DNA integrity checkpoint signaling tigar
GO:0052547	0.0000100000	0.0000679420	4	regulation of peptidase activity vil1.tp63.cradd.crim1
GO:0052548	0.0000100000	0.0000679420	4	regulation of endopeptidase activity vil1.tp63.cradd.crim1
GO:0032074	0.0000100000	0.0000679420	1	negative regulation of nuclease activity neil1
GO:0046133	0.0000100000	0.0000679420	1	pyrimidine ribonucleoside catabolic process apobec2
GO:0060334	0.0000100000	0.0000679420	1	regulation of interferon-gamma-mediated signaling pathway pias1
GO:0060337	0.0000100000	0.0000679420	1	type I interferon signaling pathway xaf1
GO:0042127	0.0000100000	0.0000679420	9	regulation of cell proliferation nfib.mitf.nf1.ovol2.tp63.pias1.il18.p3h2.fanca
GO:0060716	0.0000100000	0.0000679420	1	labyrinthine layer blood vessel development ovol2
GO:0060330	0.0000100000	0.0000679420	1	regulation of response to interferon-gamma pias1
GO:0071108	0.0000100000	0.0000679420	1	protein K48-linked deubiquitination usp37
GO:0005791	0.0000100000	0.0000679420	1	rough endoplasmic reticulum tp63
GO:0071107	0.0000100000	0.0000679420	1	response to parathyroid hormone fgf23
GO:0005794	0.0000100000	0.0000679420	5	Golgi apparatus exoc3.fndc3a.tp63.cog5.p3h2
GO:0000280	0.0000100000	0.0000679420	1	nuclear division fanca
GO:0048384	0.0000100000	0.0000679420	1	retinoic acid receptor signaling pathway crem
GO:0060347	0.0000100000	0.0000679420	1	heart trabecula formation ovol2
GO:0005789	0.0000100000	0.0000679420	4	endoplasmic reticulum membrane plcd4.fads1.creb3l2.agmo
GO:0019637	0.0000100000	0.0000679420	14	organophosphate metabolic process miox.neil1.plcd4.nkx2-1.fgf23.tigar.fads1.pla2g10.ppip5k2.pgk2.mtmr9.itpkb.plekha1.ppcdc
GO:0008138	0.0000100000	0.0000679420	1	protein tyrosine/serine/threonine phosphatase activity dusp12
GO:0060343	0.0000100000	0.0000679420	1	trabecula formation ovol2
GO:0032479	0.0000100000	0.0000679420	1	regulation of type I interferon production herc5
GO:0005783	0.0000100000	0.0000679420	6	endoplasmic reticulum cped1.creb3l2.tp63.bfar.agmo.p3h2
GO:0071901	0.0000100000	0.0000679420	1	negative regulation of protein serine/threonine kinase activity nf1
GO:0044282	0.0000100000	0.0000679420	4	small molecule catabolic process miox.aldh1l1.fgf23.akr1d1
GO:0044283	0.0000100000	0.0000679420	3	small molecule biosynthetic process akr1d1.fads1.itpkb
GO:0044281	0.0000100000	0.0000679420	16	small molecule metabolic process miox.neil1.aldh1l1.plcd4.fgf23.akr1d1.bco2.fads1.pla2g10.ppip5k2.pgk2.apobec2.agmo.itpkb.crem.ppcdc
GO:0042104	0.0000100000	0.0000679420	1	positive regulation of activated T cell proliferation il18
GO:0008140	0.0000100000	0.0000679420	1	cAMP response element binding protein binding crem
GO:0042102	0.0000100000	0.0000679420	1	positive regulation of T cell proliferation il18
GO:0042107	0.0000100000	0.0000679420	1	cytokine metabolic process il18
GO:0006003	0.0000100000	0.0000679420	1	fructose 2.6-bisphosphate metabolic process tigar
GO:0032480	0.0000100000	0.0000679420	1	negative regulation of type I interferon production herc5
GO:0005774	0.0000100000	0.0000679420	1	vacuolar membrane sbf2
GO:0060742	0.0000100000	0.0000679420	1	epithelial cell differentiation involved in prostate gland development tp63
GO:0060740	0.0000100000	0.0000679420	1	prostate gland epithelium morphogenesis tp63
GO:0014733	0.0000100000	0.0000679420	1	regulation of skeletal muscle adaptation gtf2i
GO:0001228	0.0000100000	0.0000679420	6	transcriptional activator activity. RNA polymerase II transcription regulatory region sequence-specific
GO:0008150	0.0000100000	0.0000679420	90	biological_process miox.chaf1b.neil1.dus4l.swap70.aldh1l1.kntc1.slfn11.plcd4.nfib.slc41a3.ptpn9.nkx2-1.sin3a.mitf.slc11a1.rnf213.krt1.bcap29.scamp5.fgf23.exoc3.mc1r.akr1d1.def8.herc5.nf1.cep72.usp37.bco2.treml2.fndc3a.spire2.tigar.fads1.creb3l2.tex12.vil1.sept7.hltf.nfya.sbf2.slc9a3.wdr36.slc13a5.ovol2.tp63.pias1.pla2g10.cradd.ppip5k2.pgk2.xaf1.apobec2.mtmr9.dnmt3a.evi2b.zcchc8.ahi1.cdk14.slc26a4…
GO:0060327	0.0000100000	0.0000679420	1	cytoplasmic actin-based contraction involved in cell motility vil1
GO:0060325	0.0000100000	0.0000679420	1	face morphogenesis plekha1
GO:0005384	0.0000100000	0.0000679420	1	manganese ion transmembrane transporter activity slc11a1
GO:1902807	0.0000100000	0.0000679420	3	negative regulation of cell cycle G1/S phase transition slfn11.cradd.ctdsp1
GO:0008152	0.0000100000	0.0000679420	61	metabolic process miox.chaf1b.neil1.dus4l.swap70.aldh1l1.plcd4.nfib.ptpn9.nkx2-1.sin3a.mitf.slc11a1.rnf213.krt1.fgf23.mc1r.akr1d1.herc5.nf1.usp37.bco2.tigar.fads1.creb3l2.tex12.hltf.nfya.wdr36.ovol2.tp63.pias1.pla2g10.cradd.ppip5k2.pgk2.apobec2.mtmr9.dnmt3a.zcchc8.cdk14.anapc4.znf276.ncoa7.bfar.dusp12.commd4.man2c1.agmo.itpkb.il18.ppil1.unc5cl.gtf2i.crem.plekha1.p3h2.tcf25.ppcdc.fanca.ctdsp1
GO:0002009	0.0000100000	0.0000679420	4	morphogenesis of an epithelium nkx2-1.ovol2.tp63.ahi1
GO:0044265	0.0000100000	0.0000679420	4	cellular macromolecule catabolic process rnf213.usp37.anapc4.bfar
GO:0044262	0.0000100000	0.0000679420	2	cellular carbohydrate metabolic process miox.ppip5k2
GO:0044260	0.0000100000	0.0000679420	43	cellular macromolecule metabolic process chaf1b.neil1.dus4l.swap70.nfib.ptpn9.nkx2-1.sin3a.mitf.rnf213.krt1.fgf23.mc1r.herc5.nf1.usp37.creb3l2.tex12.hltf.nfya.wdr36.ovol2.tp63.pias1.apobec2.dnmt3a.zcchc8.cdk14.anapc4.znf276.ncoa7.bfar.dusp12.commd4.itpkb.il18.ppil1.gtf2i.crem.p3h2.tcf25.fanca.ctdsp1
GO:0060753	0.0000100000	0.0000679420	1	regulation of mast cell chemotaxis swap70
GO:0061436	0.0000100000	0.0000679420	2	establishment of skin barrier krt1.tp63
GO:0060754	0.0000100000	0.0000679420	1	positive regulation of mast cell chemotaxis swap70
GO:0002020	0.0000100000	0.0000679420	2	protease binding cradd.bfar
GO:0060759	0.0000100000	0.0000679420	1	regulation of response to cytokine stimulus pias1
GO:0005759	0.0000100000	0.0000679420	1	mitochondrial matrix bco2
GO:0032026	0.0000100000	0.0000679420	1	response to magnesium ion fgf23
GO:0021897	0.0000100000	0.0000679420	1	forebrain astrocyte development nf1
GO:0051444	0.0000100000	0.0000679420	1	negative regulation of ubiquitin-protein transferase activity anapc4
GO:0032025	0.0000100000	0.0000679420	1	response to cobalt ion tigar
GO:0051443	0.0000100000	0.0000679420	1	positive regulation of ubiquitin-protein transferase activity anapc4
GO:0021892	0.0000100000	0.0000679420	1	cerebral cortex GABAergic interneuron differentiation nkx2-1
GO:0044255	0.0000100000	0.0000679420	10	cellular lipid metabolic process plcd4.nkx2-1.fgf23.bco2.fads1.pla2g10.mtmr9.agmo.crem.plekha1
GO:0032020	0.0000100000	0.0000679420	1	ISG15-protein conjugation herc5
GO:0044271	0.0000100000	0.0000679420	19	cellular nitrogen compound biosynthetic process chaf1b.nfib.nkx2-1.sin3a.mitf.creb3l2.tex12.hltf.nfya.ovol2.tp63.pias1.znf276.ncoa7.commd4.gtf2i.crem.tcf25.ppcdc
GO:0070888	0.0000100000	0.0000679420	1	E-box binding mitf
GO:0044267	0.0000100000	0.0000679420	20	cellular protein metabolic process ptpn9.sin3a.mitf.rnf213.krt1.fgf23.herc5.nf1.usp37.hltf.pias1.cdk14.anapc4.bfar.dusp12.itpkb.il18.ppil1.p3h2.ctdsp1
GO:0044242	0.0000100000	0.0000679420	1	cellular lipid catabolic process bco2
GO:0097369	0.0000100000	0.0000679420	1	sodium ion import slc9a3
GO:0032436	0.0000100000	0.0000679420	1	positive regulation of proteasomal ubiquitin-dependent protein catabolic process pias1
GO:0035258	0.0000100000	0.0000679420	2	steroid hormone receptor binding pias1.ccdc62
GO:0035257	0.0000100000	0.0000679420	3	nuclear hormone receptor binding pias1.ncoa7.ccdc62
GO:0032434	0.0000100000	0.0000679420	2	regulation of proteasomal ubiquitin-dependent protein catabolic process pias1.anapc4
GO:0002040	0.0000100000	0.0000679420	1	sprouting angiogenesis rnf213
GO:1901028	0.0000100000	0.0000679420	1	regulation of mitochondrial outer membrane permeabilization involved in apoptotic signaling
GO:0005739	0.0000100000	0.0000679420	5	mitochondrion aldh1l1.bco2.fads1.tp63.xaf1
GO:0002039	0.0000100000	0.0000679420	1	p53 binding tp63
GO:0097371	0.0000100000	0.0000679420	1	MDM2/MDM4 family protein binding tp63
GO:0005737	0.0000100000	0.0000679420	25	cytoplasm miox.chaf1b.neil1.swap70.ptpn9.rnf213.nf1.tigar.vil1.hltf.tp63.cradd.pgk2.mtmr9.dnmt3a.cdk14.igf2bp2.dusp12.krt74.commd4.unc5cl.crem.plekha1.ccdc62.fanca
GO:0044237	0.0000100000	0.0000679420	57	cellular metabolic process miox.chaf1b.neil1.dus4l.swap70.aldh1l1.plcd4.nfib.ptpn9.nkx2-1.sin3a.mitf.rnf213.krt1.fgf23.mc1r.akr1d1.herc5.nf1.usp37.bco2.tigar.fads1.creb3l2.tex12.hltf.nfya.wdr36.ovol2.tp63.pias1.pla2g10.ppip5k2.pgk2.apobec2.mtmr9.dnmt3a.zcchc8.cdk14.anapc4.znf276.ncoa7.bfar.dusp12.commd4.agmo.itpkb.il18.ppil1.gtf2i.crem.plekha1.p3h2.tcf25.ppcdc.fanca.ctdsp1
GO:0044238	0.0000100000	0.0000679420	59	primary metabolic process miox.chaf1b.neil1.dus4l.swap70.aldh1l1.plcd4.nfib.ptpn9.nkx2-1.sin3a.mitf.rnf213.krt1.fgf23.mc1r.akr1d1.herc5.nf1.usp37.bco2.fads1.creb3l2.tex12.hltf.nfya.wdr36.ovol2.tp63.pias1.pla2g10.cradd.ppip5k2.pgk2.apobec2.mtmr9.dnmt3a.zcchc8.cdk14.anapc4.znf276.ncoa7.bfar.dusp12.commd4.man2c1.agmo.itpkb.il18.ppil1.unc5cl.gtf2i.crem.plekha1.p3h2.tcf25.ppcdc.fanca.ctdsp1
GO:1901030	0.0000100000	0.0000679420	1	positive regulation of mitochondrial outer membrane permeabilization involved in apoptotic
GO:0051481	0.0000100000	0.0000679420	1	negative regulation of cytosolic calcium ion concentration gtf2i
GO:0005730	0.0000100000	0.0000679420	5	nucleolus sin3a.rnf213.nf1.hltf.wdr36
GO:0006915	0.0000100000	0.0000679420	7	apoptotic process bcap29.tigar.vil1.tp63.xaf1.dnmt3a.bfar
GO:0032446	0.0000100000	0.0000679420	7	protein modification by small protein conjugation mitf.rnf213.herc5.hltf.pias1.anapc4.bfar
GO:1902145	0.0000100000	0.0000679420	1	regulation of response to cell cycle checkpoint signaling tigar
GO:0002053	0.0000100000	0.0000679420	1	positive regulation of mesenchymal cell proliferation tp63
GO:0031984	0.0000100000	0.0000679420	1	organelle subcompartment nbea
GO:0016604	0.0000100000	0.0000679420	2	nuclear body pias1.zcchc8
GO:0016602	0.0000100000	0.0000679420	1	CCAAT-binding factor complex nfya
GO:0016607	0.0000100000	0.0000679420	1	nuclear speck pias1
GO:0044248	0.0000100000	0.0000679420	11	cellular catabolic process miox.neil1.aldh1l1.rnf213.fgf23.akr1d1.usp37.bco2.apobec2.anapc4.bfar
GO:0044249	0.0000100000	0.0000679420	26	cellular biosynthetic process chaf1b.nfib.nkx2-1.sin3a.mitf.fgf23.akr1d1.fads1.creb3l2.tex12.hltf.nfya.ovol2.tp63.pias1.pla2g10.mtmr9.znf276.ncoa7.commd4.agmo.gtf2i.crem.plekha1.tcf25.ppcdc
GO:0044212	0.0000100000	0.0000679420	9	transcription regulatory region DNA binding nfib.nkx2-1.sin3a.mitf.creb3l2.hltf.nfya.tp63.crem
GO:0015078	0.0000100000	0.0000679420	2	hydrogen ion transmembrane transporter activity slc11a1.slc9a3
GO:1900739	0.0000100000	0.0000679420	1	regulation of protein insertion into mitochondrial membrane involved in apoptotic
GO:0031526	0.0000100000	0.0000679420	2	brush border membrane slc9a3.slc26a4
GO:0070839	0.0000100000	0.0000679420	1	divalent metal ion export slc11a1
GO:0051402	0.0000100000	0.0000679420	1	neuron apoptotic process tp63
GO:0009653	0.0000100000	0.0000679420	9	anatomical structure morphogenesis nfib.nkx2-1.nf1.sept7.ovol2.tp63.ahi1.igf2bp2.plekha1
GO:0031529	0.0000100000	0.0000679420	1	ruffle organization plekha1
GO:0051014	0.0000100000	0.0000679420	1	actin filament severing vil1
GO:0002067	0.0000100000	0.0000679420	1	glandular epithelial cell differentiation tp63
GO:1901003	0.0000100000	0.0000679420	1	negative regulation of fermentation tigar
GO:0051016	0.0000100000	0.0000679420	1	barbed-end actin filament capping vil1
GO:1900740	0.0000100000	0.0000679420	1	positive regulation of protein insertion into mitochondrial membrane involved in
GO:0002062	0.0000100000	0.0000679420	2	chondrocyte differentiation nfib.creb3l2
GO:0002065	0.0000100000	0.0000679420	2	columnar/cuboidal epithelial cell differentiation mitf.tp63
GO:0002064	0.0000100000	0.0000679420	3	epithelial cell development fndc3a.tigar.tp63
GO:0051017	0.0000100000	0.0000679420	2	actin filament bundle assembly swap70.spire2
GO:0043170	0.0000100000	0.0000679420	46	macromolecule metabolic process chaf1b.neil1.dus4l.swap70.nfib.ptpn9.nkx2-1.sin3a.mitf.slc11a1.rnf213.krt1.fgf23.mc1r.herc5.nf1.usp37.creb3l2.tex12.hltf.nfya.wdr36.ovol2.tp63.pias1.cradd.apobec2.dnmt3a.zcchc8.cdk14.anapc4.znf276.ncoa7.bfar.dusp12.commd4.itpkb.il18.ppil1.unc5cl.gtf2i.crem.p3h2.tcf25.fanca.ctdsp1
GO:0051019	0.0000100000	0.0000679420	1	mitogen-activated protein kinase binding gtf2i
GO:0002460	0.0000100000	0.0000679420	2	adaptive immune response based on somatic recombination of immune receptors
GO:0044822	0.0000100000	0.0000679420	1	poly(A) RNA binding igf2bp2
GO:0007519	0.0000100000	0.0000679420	1	skeletal muscle tissue development nf1
GO:0015849	0.0000100000	0.0000679420	5	organic acid transport slc11a1.nf1.slc13a5.pla2g10.slc26a4
GO:1990837	0.0000100000	0.0000679420	7	sequence-specific double-stranded DNA binding nfib.nkx2-1.sin3a.mitf.hltf.nfya.crem
GO:0002456	0.0000100000	0.0000679420	2	T cell mediated immunity slc11a1.il18
GO:0031543	0.0000100000	0.0000679420	1	peptidyl-proline dioxygenase activity p3h2
GO:0031544	0.0000100000	0.0000679420	1	peptidyl-proline 3-dioxygenase activity p3h2
GO:0051427	0.0000100000	0.0000679420	3	hormone receptor binding pias1.ncoa7.ccdc62
GO:0042578	0.0000100000	0.0000679420	6	phosphoric ester hydrolase activity plcd4.ptpn9.tigar.mtmr9.dusp12.ctdsp1
GO:0042574	0.0000100000	0.0000679420	1	retinal metabolic process bco2
GO:0042573	0.0000100000	0.0000679420	1	retinoic acid metabolic process bco2
GO:0030234	0.0000100000	0.0000679420	5	enzyme regulator activity nf1.vil1.sbf2.mtmr9.crim1
GO:0034248	0.0000100000	0.0000679420	2	regulation of cellular amide metabolic process tigar.igf2bp2
GO:0034249	0.0000100000	0.0000679420	1	negative regulation of cellular amide metabolic process igf2bp2
GO:0042176	0.0000100000	0.0000679420	2	regulation of protein catabolic process pias1.anapc4
GO:0051437	0.0000100000	0.0000679420	1	positive regulation of ubiquitin-protein ligase activity involved in regulation of
GO:0051438	0.0000100000	0.0000679420	1	regulation of ubiquitin-protein transferase activity anapc4
GO:0042592	0.0000100000	0.0000679420	12	homeostatic process swap70.sin3a.slc11a1.krt1.fgf23.wdr36.tp63.pla2g10.slc26a4.itpkb.il18.gtf2i
GO:0051436	0.0000100000	0.0000679420	1	negative regulation of ubiquitin-protein ligase activity involved in mitotic cell
GO:0051439	0.0000100000	0.0000679420	1	regulation of ubiquitin-protein ligase activity involved in mitotic cell cycle
GO:0036342	0.0000100000	0.0000679420	1	post-anal tail morphogenesis tp63
GO:1901800	0.0000100000	0.0000679420	1	positive regulation of proteasomal protein catabolic process pias1
GO:0002090	0.0000100000	0.0000679420	1	regulation of receptor internalization ahi1
GO:0043161	0.0000100000	0.0000679420	2	proteasome-mediated ubiquitin-dependent protein catabolic process anapc4.bfar
GO:0051028	0.0000100000	0.0000679420	1	mRNA transport igf2bp2
GO:1902107	0.0000100000	0.0000679420	3	positive regulation of leukocyte differentiation evi2b.itpkb.il18
GO:1902106	0.0000100000	0.0000679420	1	negative regulation of leukocyte differentiation nf1
GO:1902105	0.0000100000	0.0000679420	6	regulation of leukocyte differentiation mitf.nf1.evi2b.itpkb.il18.fanca
GO:0002092	0.0000100000	0.0000679420	1	positive regulation of receptor internalization ahi1
GO:0001656	0.0000100000	0.0000679420	1	metanephros development nf1
GO:0070405	0.0000100000	0.0000679420	1	ammonium ion binding nf1
GO:0019203	0.0000100000	0.0000679420	1	carbohydrate phosphatase activity tigar
GO:0015812	0.0000100000	0.0000679420	1	gamma-aminobutyric acid transport nf1
GO:0007569	0.0000100000	0.0000679420	1	cell aging tp63
GO:0007568	0.0000100000	0.0000679420	3	aging sin3a.tp63.dnmt3a
GO:0000122	0.0000100000	0.0000679420	8	negative regulation of transcription from RNA polymerase II promoter nfib.nkx2-1.sin3a.mitf.pias1.dnmt3a.crem.tcf25
GO:0010558	0.0000100000	0.0000679420	12	negative regulation of macromolecule biosynthetic process nfib.nkx2-1.sin3a.mitf.ovol2.tp63.pias1.pla2g10.dnmt3a.igf2bp2.crem.tcf25
GO:0010557	0.0000100000	0.0000679420	18	positive regulation of macromolecule biosynthetic process nfib.nkx2-1.sin3a.mitf.slc11a1.fgf23.mc1r.creb3l2.hltf.nfya.ovol2.tp63.pias1.ahi1.ncoa7.il18.crem.ccdc62
GO:0010556	0.0000100000	0.0000679420	30	regulation of macromolecule biosynthetic process chaf1b.nfib.nkx2-1.sin3a.mitf.slc11a1.fgf23.mc1r.usp37.fads1.creb3l2.hltf.nfya.ovol2.tp63.pias1.pla2g10.dnmt3a.ahi1.igf2bp2.znf276.ncoa7.commd4.il18.gtf2i.crem.tcf25.ccdc62.fanca.ctdsp1
GO:0001649	0.0000100000	0.0000679420	2	osteoblast differentiation bcap29.nf1
GO:0045934	0.0000100000	0.0000679420	13	negative regulation of nucleobase-containing compound metabolic process neil1.nfib.nkx2-1.sin3a.mitf.tigar.ovol2.tp63.pias1.pla2g10.dnmt3a.crem.tcf25
GO:0015802	0.0000100000	0.0000679420	1	basic amino acid transport slc11a1
GO:0045930	0.0000100000	0.0000679420	4	negative regulation of mitotic cell cycle kntc1.slfn11.cradd.ctdsp1
GO:0001650	0.0000100000	0.0000679420	1	fibrillar center nfib
GO:0015809	0.0000100000	0.0000679420	1	arginine transport slc11a1
GO:0045935	0.0000100000	0.0000679420	20	positive regulation of nucleobase-containing compound metabolic process nfib.nkx2-1.sin3a.mitf.slc11a1.fgf23.mc1r.nf1.tigar.creb3l2.hltf.nfya.ovol2.tp63.pias1.ahi1.ncoa7.il18.crem.ccdc62
GO:0001676	0.0000100000	0.0000679420	2	long-chain fatty acid metabolic process fads1.pla2g10
GO:0031503	0.0000100000	0.0000679420	1	protein complex localization cep72
GO:0016265	0.0000100000	0.0000679420	11	death krt1.bcap29.tigar.vil1.tp63.xaf1.dnmt3a.bfar.krt74.krt73.krt72
GO:0000151	0.0000100000	0.0000679420	1	ubiquitin ligase complex anapc4
GO:0030280	0.0000100000	0.0000679420	1	structural constituent of epidermis krt1
GO:0000152	0.0000100000	0.0000679420	1	nuclear ubiquitin ligase complex anapc4
GO:0030279	0.0000100000	0.0000679420	1	negative regulation of ossification fgf23
GO:0030278	0.0000100000	0.0000679420	2	regulation of ossification fgf23.tp63
GO:0045017	0.0000100000	0.0000679420	5	glycerolipid biosynthetic process fgf23.pla2g10.mtmr9.agmo.plekha1
GO:0044839	0.0000100000	0.0000679420	2	cell cycle G2/M phase transition cep72.cdk14
GO:0045944	0.0000100000	0.0000679420	15	positive regulation of transcription from RNA polymerase II promoter nfib.nkx2-1.sin3a.mitf.slc11a1.mc1r.creb3l2.hltf.ovol2.tp63.ahi1.ncoa7.il18.crem.ccdc62
GO:0014706	0.0000100000	0.0000679420	1	striated muscle tissue development nf1
GO:0008593	0.0000100000	0.0000679420	1	regulation of Notch signaling pathway tp63
GO:1900373	0.0000100000	0.0000679420	1	positive regulation of purine nucleotide biosynthetic process nf1
GO:0001669	0.0000100000	0.0000679420	1	acrosomal vesicle fndc3a
GO:1900371	0.0000100000	0.0000679420	1	regulation of purine nucleotide biosynthetic process nf1
GO:0007586	0.0000100000	0.0000679420	1	digestion akr1d1
GO:2000647	0.0000100000	0.0000679420	3	negative regulation of stem cell proliferation nfib.nf1.ovol2
GO:2000648	0.0000100000	0.0000679420	1	positive regulation of stem cell proliferation tp63
GO:0045010	0.0000100000	0.0000679420	2	actin nucleation spire2.vil1
GO:0008199	0.0000100000	0.0000679420	1	ferric iron binding miox
GO:0008585	0.0000100000	0.0000679420	1	female gonad development fanca
GO:0004618	0.0000100000	0.0000679420	1	phosphoglycerate kinase activity pgk2
GO:0045008	0.0000100000	0.0000679420	1	depyrimidination neil1
GO:0008584	0.0000100000	0.0000679420	1	male gonad development fanca
GO:0044843	0.0000100000	0.0000679420	2	cell cycle G1/S phase transition usp37.pias1
GO:0034976	0.0000100000	0.0000679420	2	response to endoplasmic reticulum stress scamp5.creb3l2
GO:0048844	0.0000100000	0.0000679420	1	artery morphogenesis nf1
GO:0034593	0.0000100000	0.0000679420	1	phosphatidylinositol bisphosphate phosphatase activity mtmr9
GO:0042787	0.0000100000	0.0000679420	2	protein ubiquitination involved in ubiquitin-dependent protein catabolic process anapc4.bfar
GO:0006650	0.0000100000	0.0000679420	5	glycerophospholipid metabolic process plcd4.fgf23.pla2g10.mtmr9.plekha1
GO:0009109	0.0000100000	0.0000679420	1	coenzyme catabolic process aldh1l1
GO:0018130	0.0000100000	0.0000679420	19	heterocycle biosynthetic process chaf1b.nfib.nkx2-1.sin3a.mitf.creb3l2.tex12.hltf.nfya.ovol2.tp63.pias1.znf276.ncoa7.commd4.gtf2i.crem.tcf25.ppcdc
GO:0006638	0.0000100000	0.0000679420	1	neutral lipid metabolic process agmo
GO:0006636	0.0000100000	0.0000679420	1	unsaturated fatty acid biosynthetic process fads1
GO:0048839	0.0000100000	0.0000679420	1	inner ear development ahi1
GO:0010744	0.0000100000	0.0000679420	2	positive regulation of macrophage derived foam cell differentiation pla2g10.il18
GO:0010743	0.0000100000	0.0000679420	2	regulation of macrophage derived foam cell differentiation pla2g10.il18
GO:0006639	0.0000100000	0.0000679420	1	acylglycerol metabolic process agmo
GO:0055062	0.0000100000	0.0000679420	1	phosphate ion homeostasis fgf23
GO:0055067	0.0000100000	0.0000679420	2	monovalent inorganic cation homeostasis slc11a1.slc26a4
GO:0072376	0.0000100000	0.0000679420	1	protein activation cascade krt1
GO:0006641	0.0000100000	0.0000679420	1	triglyceride metabolic process agmo
GO:0006644	0.0000100000	0.0000679420	7	phospholipid metabolic process plcd4.nkx2-1.fgf23.fads1.pla2g10.mtmr9.plekha1
GO:0006643	0.0000100000	0.0000679420	2	membrane lipid metabolic process agmo.crem
GO:0006629	0.0000100000	0.0000679420	11	lipid metabolic process plcd4.nkx2-1.fgf23.akr1d1.bco2.fads1.pla2g10.mtmr9.agmo.crem.plekha1
GO:0045124	0.0000100000	0.0000679420	2	regulation of bone resorption def8.nf1
GO:0048869	0.0000100000	0.0000679420	20	cellular developmental process nfib.nkx2-1.sin3a.mitf.bcap29.fgf23.nf1.fndc3a.tigar.creb3l2.vil1.sept7.ovol2.tp63.pias1.dnmt3a.evi2b.ahi1.crem.plekha1
GO:0010717	0.0000100000	0.0000679420	2	regulation of epithelial to mesenchymal transition nkx2-1.ovol2
GO:0010719	0.0000100000	0.0000679420	2	negative regulation of epithelial to mesenchymal transition nkx2-1.ovol2
GO:0055073	0.0000100000	0.0000679420	1	cadmium ion homeostasis slc11a1
GO:0051293	0.0000100000	0.0000679420	1	establishment of spindle localization spire2
GO:0048872	0.0000100000	0.0000679420	1	homeostasis of number of cells itpkb
GO:0048871	0.0000100000	0.0000679420	3	multicellular organismal homeostasis slc11a1.krt1.tp63
GO:0014014	0.0000100000	0.0000679420	1	negative regulation of gliogenesis nf1
GO:0051289	0.0000100000	0.0000679420	1	protein homotetramerization tp63
GO:0014013	0.0000100000	0.0000679420	1	regulation of gliogenesis nf1
GO:0006633	0.0000100000	0.0000679420	1	fatty acid biosynthetic process fads1
GO:0055081	0.0000100000	0.0000679420	1	anion homeostasis fgf23
GO:0035303	0.0000100000	0.0000679420	2	regulation of dephosphorylation swap70.mtmr9
GO:0035304	0.0000100000	0.0000679420	2	regulation of protein dephosphorylation swap70.mtmr9
GO:0035306	0.0000100000	0.0000679420	1	positive regulation of dephosphorylation mtmr9
GO:0035307	0.0000100000	0.0000679420	1	positive regulation of protein dephosphorylation mtmr9
GO:0009611	0.0000100000	0.0000679420	2	response to wounding slc11a1.nf1
GO:0048857	0.0000100000	0.0000679420	2	neural nucleus development nfib.nkx2-1
GO:0048856	0.0000100000	0.0000679420	16	anatomical structure development nfib.nkx2-1.sin3a.mitf.nf1.fndc3a.tigar.creb3l2.ovol2.tp63.evi2b.ahi1.plekha1.tcf25.fanca.crim1
GO:0070121	0.0000100000	0.0000679420	1	Kupffer's vesicle development ahi1
GO:0048853	0.0000100000	0.0000679420	1	forebrain morphogenesis nf1
GO:0055083	0.0000100000	0.0000679420	1	monovalent inorganic anion homeostasis fgf23
GO:0048863	0.0000100000	0.0000679420	1	stem cell differentiation tp63
GO:0051295	0.0000100000	0.0000679420	1	establishment of meiotic spindle localization spire2
GO:0050790	0.0000100000	0.0000679420	14	regulation of catalytic activity neil1.slc11a1.fgf23.herc5.nf1.tigar.vil1.sbf2.tp63.cradd.mtmr9.anapc4.il18.crim1
GO:0018149	0.0000100000	0.0000679420	1	peptide cross-linking krt1
GO:0009111	0.0000100000	0.0000679420	1	vitamin catabolic process fgf23
GO:0014002	0.0000100000	0.0000679420	1	astrocyte development nf1
GO:0030216	0.0000100000	0.0000679420	1	keratinocyte differentiation tp63
GO:0050794	0.0000100000	0.0000679420	60	regulation of cellular process chaf1b.neil1.swap70.kntc1.slfn11.plcd4.nfib.nkx2-1.sin3a.mitf.slc11a1.rnf213.scamp5.fgf23.mc1r.def8.herc5.nf1.cep72.usp37.bco2.spire2.tigar.fads1.creb3l2.vil1.sept7.hltf.nfya.wdr36.ovol2.tp63.pias1.pla2g10.cradd.xaf1.mtmr9.dnmt3a.evi2b.ahi1.cdk14.igf2bp2.anapc4.znf276.ncoa7.bfar.omg.commd4.itpkb.il18.unc5cl.gtf2i.crem.plekha1.p3h2.tcf25.ccdc62.fanca.ctdsp1.crim1
GO:1902309	0.0000100000	0.0000679420	1	negative regulation of peptidyl-serine dephosphorylation swap70
GO:0050793	0.0000100000	0.0000679420	23	regulation of developmental process nfib.nkx2-1.sin3a.mitf.krt1.fgf23.nf1.fads1.vil1.sept7.wdr36.ovol2.tp63.pias1.pla2g10.evi2b.ahi1.omg.itpkb.il18.gtf2i.fanca.ctdsp1
GO:0046638	0.0000100000	0.0000679420	2	positive regulation of alpha-beta T cell differentiation itpkb.il18
GO:0007389	0.0000100000	0.0000679420	4	pattern specification process nkx2-1.ovol2.tp63.ahi1
GO:0046637	0.0000100000	0.0000679420	2	regulation of alpha-beta T cell differentiation itpkb.il18
GO:0046635	0.0000100000	0.0000679420	2	positive regulation of alpha-beta T cell activation itpkb.il18
GO:0046634	0.0000100000	0.0000679420	2	regulation of alpha-beta T cell activation itpkb.il18
GO:0045103	0.0000100000	0.0000679420	1	intermediate filament-based process krt74
GO:1902308	0.0000100000	0.0000679420	1	regulation of peptidyl-serine dephosphorylation swap70
GO:0045104	0.0000100000	0.0000679420	1	intermediate filament cytoskeleton organization krt74
GO:0002761	0.0000100000	0.0000679420	3	regulation of myeloid leukocyte differentiation mitf.nf1.evi2b
GO:0003002	0.0000100000	0.0000679420	3	regionalization nkx2-1.ovol2.tp63
GO:0002762	0.0000100000	0.0000679420	1	negative regulation of myeloid leukocyte differentiation nf1
GO:0050789	0.0000100000	0.0000679420	65	regulation of biological process chaf1b.neil1.swap70.kntc1.slfn11.plcd4.nfib.nkx2-1.sin3a.mitf.slc11a1.rnf213.krt1.scamp5.fgf23.mc1r.def8.herc5.nf1.cep72.usp37.bco2.treml2.spire2.tigar.fads1.creb3l2.vil1.sept7.hltf.nfya.sbf2.wdr36.ovol2.tp63.pias1.pla2g10.cradd.xaf1.apobec2.mtmr9.dnmt3a.evi2b.ahi1.cdk14.slc26a4.igf2bp2.anapc4.znf276.ncoa7.bfar.omg.commd4.itpkb.il18.unc5cl.gtf2i.crem.plekha1.p3h2.…
GO:0046640	0.0000100000	0.0000679420	1	regulation of alpha-beta T cell proliferation il18
GO:0046641	0.0000100000	0.0000679420	1	positive regulation of alpha-beta T cell proliferation il18
GO:0048878	0.0000100000	0.0000679420	10	chemical homeostasis swap70.sin3a.slc11a1.krt1.fgf23.tp63.pla2g10.slc26a4.il18.gtf2i
GO:0004083	0.0000100000	0.0000679420	1	bisphosphoglycerate 2-phosphatase activity tigar
GO:0050776	0.0000100000	0.0000679420	7	regulation of immune response sin3a.slc11a1.krt1.treml2.pias1.il18.plekha1
GO:0042730	0.0000100000	0.0000679420	1	fibrinolysis krt1
GO:2000271	0.0000100000	0.0000679420	1	positive regulation of fibroblast apoptotic process tp63
GO:0019838	0.0000100000	0.0000679420	1	growth factor binding crim1
GO:2000269	0.0000100000	0.0000679420	1	regulation of fibroblast apoptotic process tp63
GO:0018193	0.0000100000	0.0000679420	5	peptidyl-amino acid modification mitf.fgf23.pias1.ppil1.p3h2
GO:1903299	0.0000100000	0.0000679420	1	regulation of hexokinase activity tigar
GO:0070168	0.0000100000	0.0000679420	1	negative regulation of biomineral tissue development fgf23
GO:0050755	0.0000100000	0.0000679420	1	chemokine metabolic process il18
GO:0003006	0.0000100000	0.0000679420	6	developmental process involved in reproduction nkx2-1.fndc3a.ovol2.tp63.plekha1.fanca
GO:1990234	0.0000100000	0.0000679420	2	transferase complex cdk14.anapc4
GO:0051865	0.0000100000	0.0000679420	2	protein autoubiquitination rnf213.bfar
GO:0006281	0.0000100000	0.0000679420	4	DNA repair chaf1b.neil1.mc1r.fanca
GO:0006285	0.0000100000	0.0000679420	1	base-excision repair. AP site formation neil1
GO:0042308	0.0000100000	0.0000679420	1	negative regulation of protein import into nucleus nf1
GO:0042306	0.0000100000	0.0000679420	2	regulation of protein import into nucleus nf1.il18
GO:0003824	0.0000100000	0.0000679420	34	catalytic activity miox.neil1.aldh1l1.plcd4.ptpn9.sin3a.rnf213.fgf23.akr1d1.herc5.usp37.bco2.tigar.fads1.hltf.pias1.pla2g10.ppip5k2.pgk2.apobec2.mtmr9.dnmt3a.cdk14.anapc4.bfar.dusp12.man2c1.agmo.itpkb.unc5cl.p3h2.ppcdc.ctdsp1.crim1
GO:0002309	0.0000100000	0.0000679420	1	T cell proliferation involved in immune response slc11a1
GO:0072329	0.0000100000	0.0000679420	1	monocarboxylic acid catabolic process akr1d1
GO:0046653	0.0000100000	0.0000679420	1	tetrahydrofolate metabolic process aldh1l1
GO:0046655	0.0000100000	0.0000679420	1	folic acid metabolic process aldh1l1
GO:0060662	0.0000100000	0.0000679420	1	salivary gland cavitation nfib
GO:0043325	0.0000100000	0.0000679420	1	phosphatidylinositol-3.4-bisphosphate binding plekha1
GO:0006260	0.0000100000	0.0000679420	3	DNA replication chaf1b.nfib.sin3a
GO:0005198	0.0000100000	0.0000679420	5	structural molecule activity krt1.sept7.krt74.krt73.krt72
GO:0000987	0.0000100000	0.0000679420	3	core promoter proximal region sequence-specific DNA binding nfib.mitf.hltf
GO:0000988	0.0000100000	0.0000679420	4	transcription factor activity. protein binding tp63.pias1.ncoa7.ccdc62
GO:0006694	0.0000100000	0.0000679420	1	steroid biosynthetic process akr1d1
GO:0006699	0.0000100000	0.0000679420	1	bile acid biosynthetic process akr1d1
GO:0000981	0.0000100000	0.0000679420	8	RNA polymerase II transcription factor activity. sequence-specific DNA binding nfib.nkx2-1.mitf.creb3l2.hltf.ovol2.tp63.crem
GO:0000982	0.0000100000	0.0000679420	5	transcription factor activity. RNA polymerase II core promoter proximal region
GO:0045597	0.0000100000	0.0000679420	8	positive regulation of cell differentiation ovol2.tp63.pias1.pla2g10.evi2b.ahi1.itpkb.il18
GO:0019222	0.0000100000	0.0000679420	45	regulation of metabolic process chaf1b.neil1.swap70.nfib.nkx2-1.sin3a.mitf.slc11a1.fgf23.mc1r.herc5.nf1.usp37.bco2.tigar.fads1.creb3l2.vil1.hltf.nfya.sbf2.ovol2.tp63.pias1.pla2g10.cradd.apobec2.mtmr9.dnmt3a.ahi1.igf2bp2.anapc4.znf276.ncoa7.commd4.itpkb.il18.unc5cl.gtf2i.crem.tcf25.ccdc62.fanca.ctdsp1.crim1
GO:0006690	0.0000100000	0.0000679420	2	icosanoid metabolic process fads1.pla2g10
GO:0000989	0.0000100000	0.0000679420	4	transcription factor activity. transcription factor binding tp63.pias1.ncoa7.ccdc62
GO:0019219	0.0000100000	0.0000679420	32	regulation of nucleobase-containing compound metabolic process chaf1b.neil1.nfib.nkx2-1.sin3a.mitf.slc11a1.fgf23.mc1r.nf1.usp37.tigar.fads1.creb3l2.hltf.nfya.ovol2.tp63.pias1.pla2g10.dnmt3a.ahi1.znf276.ncoa7.commd4.il18.gtf2i.crem.tcf25.ccdc62.fanca.ctdsp1
GO:0061045	0.0000100000	0.0000679420	1	negative regulation of wound healing krt1
GO:0072348	0.0000100000	0.0000679420	1	sulfur compound transport slc26a4
GO:0048807	0.0000100000	0.0000679420	1	female genitalia morphogenesis tp63
GO:0060601	0.0000100000	0.0000679420	1	lateral sprouting from an epithelium tp63
GO:0060605	0.0000100000	0.0000679420	1	tube lumen cavitation nfib
GO:0000975	0.0000100000	0.0000679420	9	regulatory region DNA binding nfib.nkx2-1.sin3a.mitf.creb3l2.hltf.nfya.tp63.crem
GO:0050113	0.0000100000	0.0000679420	1	inositol oxygenase activity miox
GO:0000976	0.0000100000	0.0000679420	7	transcription regulatory region sequence-specific DNA binding nfib.nkx2-1.sin3a.mitf.hltf.nfya.crem
GO:0000977	0.0000100000	0.0000679420	5	RNA polymerase II regulatory region sequence-specific DNA binding nfib.nkx2-1.mitf.hltf.crem
GO:0016070	0.0000100000	0.0000679420	22	RNA metabolic process chaf1b.dus4l.nfib.nkx2-1.sin3a.mitf.creb3l2.hltf.nfya.wdr36.ovol2.tp63.pias1.apobec2.zcchc8.znf276.ncoa7.commd4.ppil1.gtf2i.crem.tcf25
GO:0065009	0.0000100000	0.0000679420	17	regulation of molecular function neil1.sin3a.slc11a1.fgf23.herc5.nf1.tigar.vil1.sbf2.tp63.pla2g10.cradd.mtmr9.anapc4.il18.fanca.crim1
GO:0045589	0.0000100000	0.0000679420	1	regulation of regulatory T cell differentiation fanca
GO:0065007	0.0000100000	0.0000679420	66	biological regulation chaf1b.neil1.swap70.kntc1.slfn11.plcd4.nfib.nkx2-1.sin3a.mitf.slc11a1.rnf213.krt1.scamp5.fgf23.mc1r.akr1d1.def8.herc5.nf1.cep72.usp37.bco2.treml2.spire2.tigar.fads1.creb3l2.vil1.sept7.hltf.nfya.sbf2.wdr36.ovol2.tp63.pias1.pla2g10.cradd.xaf1.apobec2.mtmr9.dnmt3a.evi2b.ahi1.cdk14.slc26a4.igf2bp2.anapc4.znf276.ncoa7.bfar.omg.commd4.itpkb.il18.unc5cl.gtf2i.crem.plekha1.p3h2.tcf2…
GO:0065008	0.0000100000	0.0000679420	21	regulation of biological quality swap70.sin3a.slc11a1.krt1.fgf23.akr1d1.nf1.bco2.spire2.vil1.sept7.wdr36.tp63.pla2g10.mtmr9.slc26a4.igf2bp2.itpkb.il18.gtf2i.plekha1
GO:0065003	0.0000100000	0.0000679420	10	macromolecular complex assembly chaf1b.kntc1.mitf.rnf213.vil1.sept7.sbf2.tp63.pias1.fanca
GO:0000978	0.0000100000	0.0000679420	3	RNA polymerase II core promoter proximal region sequence-specific DNA binding
GO:0014065	0.0000100000	0.0000679420	2	phosphatidylinositol 3-kinase signaling nf1.plekha1
GO:0065004	0.0000100000	0.0000679420	2	protein-DNA complex assembly chaf1b.pias1
GO:0019215	0.0000100000	0.0000679420	1	intermediate filament binding krt74
GO:0065001	0.0000100000	0.0000679420	1	specification of axis polarity ahi1
GO:0019216	0.0000100000	0.0000679420	4	regulation of lipid metabolic process sin3a.fads1.nfya.mtmr9
GO:0072330	0.0000100000	0.0000679420	2	monocarboxylic acid biosynthetic process akr1d1.fads1
GO:0019208	0.0000100000	0.0000679420	1	phosphatase regulator activity sbf2
GO:0030643	0.0000100000	0.0000679420	1	cellular phosphate ion homeostasis fgf23
GO:0008542	0.0000100000	0.0000679420	2	visual learning nf1.pias1
GO:0045595	0.0000100000	0.0000679420	18	regulation of cell differentiation nkx2-1.sin3a.mitf.fgf23.nf1.fads1.wdr36.ovol2.tp63.pias1.pla2g10.evi2b.ahi1.omg.itpkb.il18.fanca.ctdsp1
GO:0045596	0.0000100000	0.0000679420	9	negative regulation of cell differentiation nkx2-1.fgf23.nf1.ovol2.tp63.omg.itpkb.il18.ctdsp1
GO:0019899	0.0000100000	0.0000679420	13	enzyme binding nkx2-1.mc1r.usp37.hltf.sbf2.pias1.cradd.mtmr9.anapc4.bfar.dusp12.gtf2i.nbea
GO:0014051	0.0000100000	0.0000679420	1	gamma-aminobutyric acid secretion nf1
GO:0010259	0.0000100000	0.0000679420	1	multicellular organismal aging tp63
GO:0048820	0.0000100000	0.0000679420	1	hair follicle maturation nf1
GO:0045580	0.0000100000	0.0000679420	3	regulation of T cell differentiation itpkb.il18.fanca
GO:1903894	0.0000100000	0.0000679420	1	regulation of IRE1-mediated unfolded protein response bfar
GO:1901524	0.0000100000	0.0000679420	1	regulation of macromitophagy tigar
GO:1903895	0.0000100000	0.0000679420	1	negative regulation of IRE1-mediated unfolded protein response bfar
GO:1901525	0.0000100000	0.0000679420	1	negative regulation of macromitophagy tigar
GO:0033866	0.0000100000	0.0000679420	1	nucleoside bisphosphate biosynthetic process ppcdc
GO:0045582	0.0000100000	0.0000679420	2	positive regulation of T cell differentiation itpkb.il18
GO:0032660	0.0000100000	0.0000679420	1	regulation of interleukin-17 production il18
GO:0006661	0.0000100000	0.0000679420	3	phosphatidylinositol biosynthetic process fgf23.mtmr9.plekha1
GO:0006662	0.0000100000	0.0000679420	1	glycerol ether metabolic process agmo
GO:0051881	0.0000100000	0.0000679420	1	regulation of mitochondrial membrane potential bco2
GO:0014044	0.0000100000	0.0000679420	1	Schwann cell development nf1
GO:0008022	0.0000100000	0.0000679420	2	protein C-terminus binding neil1.pias1
GO:0014047	0.0000100000	0.0000679420	1	glutamate secretion nf1
GO:0043368	0.0000100000	0.0000679420	1	positive T cell selection itpkb
GO:0043370	0.0000100000	0.0000679420	1	regulation of CD4-positive. alpha-beta T cell differentiation il18
GO:0043372	0.0000100000	0.0000679420	1	positive regulation of CD4-positive. alpha-beta T cell differentiation il18
GO:0071695	0.0000100000	0.0000679420	1	anatomical structure maturation nf1
GO:1902358	0.0000100000	0.0000679420	1	sulfate transmembrane transport slc26a4
GO:0042267	0.0000100000	0.0000679420	1	natural killer cell mediated cytotoxicity il18
GO:0033029	0.0000100000	0.0000679420	1	regulation of neutrophil apoptotic process itpkb
GO:0071679	0.0000100000	0.0000679420	1	commissural neuron axon guidance nfib
GO:0006325	0.0000100000	0.0000679420	4	chromatin organization chaf1b.hltf.tp63.dnmt3a
GO:0098597	0.0000100000	0.0000679420	1	observational learning nf1
GO:0005622	0.0000100000	0.0000679420	5	intracellular mc1r.def8.bco2.tigar.ncoa7
GO:0070534	0.0000100000	0.0000679420	1	protein K63-linked ubiquitination bfar
GO:1903301	0.0000100000	0.0000679420	1	positive regulation of hexokinase activity tigar
GO:0033030	0.0000100000	0.0000679420	1	negative regulation of neutrophil apoptotic process itpkb
GO:0033033	0.0000100000	0.0000679420	1	negative regulation of myeloid cell apoptotic process itpkb
GO:0033032	0.0000100000	0.0000679420	1	regulation of myeloid cell apoptotic process itpkb
GO:0016556	0.0000100000	0.0000679420	1	mRNA modification apobec2
GO:0016553	0.0000100000	0.0000679420	1	base conversion or substitution editing apobec2
GO:0042253	0.0000100000	0.0000679420	1	granulocyte macrophage colony-stimulating factor biosynthetic process il18
GO:0016554	0.0000100000	0.0000679420	1	cytidine to uridine editing apobec2
GO:0006334	0.0000100000	0.0000679420	1	nucleosome assembly chaf1b
GO:0006335	0.0000100000	0.0000679420	1	DNA replication-dependent nucleosome assembly chaf1b
GO:0006333	0.0000100000	0.0000679420	1	chromatin assembly or disassembly chaf1b
GO:0090317	0.0000100000	0.0000679420	1	negative regulation of intracellular protein transport nf1
GO:0001302	0.0000100000	0.0000679420	1	replicative cell aging tp63
GO:1901576	0.0000100000	0.0000679420	28	organic substance biosynthetic process chaf1b.nfib.nkx2-1.sin3a.mitf.slc11a1.fgf23.akr1d1.fads1.creb3l2.tex12.hltf.nfya.ovol2.tp63.pias1.pla2g10.mtmr9.znf276.ncoa7.commd4.agmo.itpkb.gtf2i.crem.plekha1.tcf25.ppcdc
GO:0008440	0.0000100000	0.0000679420	1	inositol-1.4.5-trisphosphate 3-kinase activity itpkb
GO:1901575	0.0000100000	0.0000679420	15	organic substance catabolic process miox.neil1.aldh1l1.plcd4.rnf213.fgf23.akr1d1.usp37.bco2.pla2g10.pgk2.apobec2.anapc4.bfar.man2c1
GO:0016567	0.0000100000	0.0000679420	5	protein ubiquitination rnf213.herc5.hltf.anapc4.bfar
GO:1901570	0.0000100000	0.0000679420	1	fatty acid derivative biosynthetic process fads1
GO:0005634	0.0000100000	0.0000679420	41	nucleus chaf1b.neil1.swap70.kntc1.slfn11.nfib.nkx2-1.sin3a.mitf.krt1.nf1.usp37.tigar.creb3l2.sept7.hltf.nfya.ovol2.tp63.pias1.cradd.pgk2.xaf1.dnmt3a.zcchc8.cdk14.igf2bp2.anapc4.znf276.ncoa7.dusp12.krt73.commd4.itpkb.gtf2i.crem.plekha1.tcf25.ccdc62.fanca.ctdsp1
GO:0097472	0.0000100000	0.0000679420	1	cyclin-dependent protein kinase activity cdk14
GO:0019310	0.0000100000	0.0000679420	1	inositol catabolic process miox
GO:0070513	0.0000100000	0.0000679420	1	death domain binding cradd
GO:0071279	0.0000100000	0.0000679420	1	cellular response to cobalt ion tigar
GO:0071277	0.0000100000	0.0000679420	1	cellular response to calcium ion itpkb
GO:0047787	0.0000100000	0.0000679420	1	delta4-3-oxosteroid 5beta-reductase activity akr1d1
GO:0043010	0.0000100000	0.0000679420	1	camera-type eye development mitf
GO:0048468	0.0000100000	0.0000679420	5	cell development nf1.fndc3a.tigar.tp63.evi2b
GO:0042296	0.0000100000	0.0000679420	1	ISG15 transferase activity herc5
GO:0032740	0.0000100000	0.0000679420	1	positive regulation of interleukin-17 production il18
GO:1901568	0.0000100000	0.0000679420	2	fatty acid derivative metabolic process fads1.pla2g10
GO:0052866	0.0000100000	0.0000679420	1	phosphatidylinositol phosphate phosphatase activity mtmr9
GO:0032306	0.0000100000	0.0000679420	1	regulation of prostaglandin secretion pla2g10
GO:0032308	0.0000100000	0.0000679420	1	positive regulation of prostaglandin secretion pla2g10
GO:0071260	0.0000100000	0.0000679420	1	cellular response to mechanical stimulus cradd
GO:0016568	0.0000100000	0.0000679420	3	chromatin modification hltf.tp63.dnmt3a
GO:0006367	0.0000100000	0.0000679420	1	transcription initiation from RNA polymerase II promoter gtf2i
GO:0016108	0.0000100000	0.0000679420	1	tetraterpenoid metabolic process bco2
GO:0060674	0.0000100000	0.0000679420	1	placenta blood vessel development ovol2
GO:0006366	0.0000100000	0.0000679420	8	transcription from RNA polymerase II promoter nfib.mitf.creb3l2.hltf.nfya.ovol2.tp63.gtf2i
GO:0001755	0.0000100000	0.0000679420	1	neural crest cell migration ovol2
GO:0061333	0.0000100000	0.0000679420	1	renal tubule morphogenesis ahi1
GO:0030199	0.0000100000	0.0000679420	1	collagen fibril organization nf1
GO:0070574	0.0000100000	0.0000679420	1	cadmium ion transmembrane transport slc11a1
GO:0035743	0.0000100000	0.0000679420	1	CD4-positive. alpha-beta T cell cytokine production il18
GO:0035744	0.0000100000	0.0000679420	1	T-helper 1 cell cytokine production il18
GO:0016116	0.0000100000	0.0000679420	1	carotenoid metabolic process bco2
GO:0032729	0.0000100000	0.0000679420	2	positive regulation of interferon-gamma production slc11a1.il18
GO:0002367	0.0000100000	0.0000679420	2	cytokine production involved in immune response slc11a1.il18
GO:0032372	0.0000100000	0.0000679420	1	negative regulation of sterol transport pla2g10
GO:0002369	0.0000100000	0.0000679420	2	T cell cytokine production slc11a1.il18
GO:0032725	0.0000100000	0.0000679420	1	positive regulation of granulocyte macrophage colony-stimulating factor production il18
GO:0042219	0.0000100000	0.0000679420	1	cellular modified amino acid catabolic process aldh1l1
GO:0016925	0.0000100000	0.0000679420	2	protein sumoylation mitf.pias1
GO:0042214	0.0000100000	0.0000679420	1	terpene metabolic process bco2
GO:0060689	0.0000100000	0.0000679420	1	cell differentiation involved in salivary gland development nfib
GO:0048485	0.0000100000	0.0000679420	2	sympathetic nervous system development nf1.tp63
GO:0060271	0.0000100000	0.0000679420	2	cilium morphogenesis sept7.ahi1
GO:0016101	0.0000100000	0.0000679420	1	diterpenoid metabolic process bco2
GO:0005654	0.0000100000	0.0000679420	25	nucleoplasm chaf1b.neil1.slfn11.ptpn9.nkx2-1.sin3a.mitf.usp37.creb3l2.hltf.nfya.wdr36.tp63.pias1.dnmt3a.zcchc8.anapc4.cog5.man2c1.ppil1.gtf2i.plekha1.ccdc62.fanca.ctdsp1
GO:1903829	0.0000100000	0.0000679420	3	positive regulation of cellular protein localization vil1.tp63.il18
GO:0051302	0.0000100000	0.0000679420	4	regulation of cell division kntc1.tp63.evi2b.anapc4
GO:1903827	0.0000100000	0.0000679420	6	regulation of cellular protein localization sin3a.nf1.cep72.vil1.tp63.il18
GO:0051301	0.0000100000	0.0000679420	6	cell division kntc1.usp37.sept7.tp63.cdk14.anapc4
GO:0001736	0.0000100000	0.0000679420	1	establishment of planar polarity tp63
GO:2001236	0.0000100000	0.0000679420	1	regulation of extrinsic apoptotic signaling pathway nf1
GO:2001238	0.0000100000	0.0000679420	1	positive regulation of extrinsic apoptotic signaling pathway nf1
GO:2001239	0.0000100000	0.0000679420	1	regulation of extrinsic apoptotic signaling pathway in absence of ligand
GO:2001233	0.0000100000	0.0000679420	3	regulation of apoptotic signaling pathway nf1.tp63.cradd
GO:0090304	0.0000100000	0.0000679420	28	nucleic acid metabolic process chaf1b.neil1.dus4l.swap70.nfib.nkx2-1.sin3a.mitf.mc1r.creb3l2.tex12.hltf.nfya.wdr36.ovol2.tp63.pias1.apobec2.dnmt3a.zcchc8.znf276.ncoa7.commd4.ppil1.gtf2i.crem.tcf25.fanca
GO:2001235	0.0000100000	0.0000679420	3	positive regulation of apoptotic signaling pathway nf1.tp63.cradd
GO:2000738	0.0000100000	0.0000679420	1	positive regulation of stem cell differentiation tp63
GO:0015111	0.0000100000	0.0000679420	1	iodide transmembrane transporter activity slc26a4
GO:2000737	0.0000100000	0.0000679420	2	negative regulation of stem cell differentiation nkx2-1.ovol2
GO:0001738	0.0000100000	0.0000679420	1	morphogenesis of a polarized epithelium ahi1
GO:2000736	0.0000100000	0.0000679420	3	regulation of stem cell differentiation nkx2-1.ovol2.tp63
GO:0043409	0.0000100000	0.0000679420	1	negative regulation of MAPK cascade nf1
GO:0035727	0.0000100000	0.0000679420	1	lysophosphatidic acid binding vil1
GO:0005680	0.0000100000	0.0000679420	1	anaphase-promoting complex anapc4
GO:0046247	0.0000100000	0.0000679420	1	terpene catabolic process bco2
GO:0035729	0.0000100000	0.0000679420	1	cellular response to hepatocyte growth factor stimulus vil1
GO:1901990	0.0000100000	0.0000679420	7	regulation of mitotic cell cycle phase transition kntc1.slfn11.sin3a.cep72.cradd.anapc4.ctdsp1
GO:0043407	0.0000100000	0.0000679420	1	negative regulation of MAP kinase activity nf1
GO:0005681	0.0000100000	0.0000679420	2	spliceosomal complex zcchc8.ppil1
GO:0006338	0.0000100000	0.0000679420	1	chromatin remodeling tp63
GO:2001241	0.0000100000	0.0000679420	1	positive regulation of extrinsic apoptotic signaling pathway in absence of
GO:0035726	0.0000100000	0.0000679420	1	common myeloid progenitor cell proliferation itpkb
GO:0006352	0.0000100000	0.0000679420	1	DNA-templated transcription. initiation gtf2i
GO:0006355	0.0000100000	0.0000679420	28	regulation of transcription. DNA-templated chaf1b.nfib.nkx2-1.sin3a.mitf.slc11a1.fgf23.mc1r.fads1.creb3l2.hltf.nfya.ovol2.tp63.pias1.pla2g10.dnmt3a.ahi1.znf276.ncoa7.commd4.il18.gtf2i.crem.tcf25.ccdc62.fanca.ctdsp1
GO:0016903	0.0000100000	0.0000679420	1	oxidoreductase activity. acting on the aldehyde or oxo group of
GO:0006357	0.0000100000	0.0000679420	20	regulation of transcription from RNA polymerase II promoter nfib.nkx2-1.sin3a.mitf.slc11a1.mc1r.creb3l2.hltf.ovol2.tp63.pias1.dnmt3a.ahi1.ncoa7.il18.gtf2i.crem.tcf25.ccdc62.ctdsp1
GO:0016119	0.0000100000	0.0000679420	1	carotene metabolic process bco2
GO:0042231	0.0000100000	0.0000679420	1	interleukin-13 biosynthetic process il18
GO:0006351	0.0000100000	0.0000679420	17	transcription. DNA-templated chaf1b.nfib.nkx2-1.sin3a.mitf.creb3l2.hltf.nfya.ovol2.tp63.pias1.znf276.ncoa7.commd4.gtf2i.crem.tcf25
GO:0015116	0.0000100000	0.0000679420	1	sulfate transmembrane transporter activity slc26a4
GO:0016525	0.0000100000	0.0000679420	2	negative regulation of angiogenesis nf1.gtf2i
GO:0016127	0.0000100000	0.0000679420	1	sterol catabolic process akr1d1
GO:0043412	0.0000100000	0.0000679420	24	macromolecule modification neil1.dus4l.ptpn9.sin3a.mitf.rnf213.krt1.fgf23.herc5.nf1.usp37.hltf.pias1.apobec2.dnmt3a.cdk14.anapc4.bfar.dusp12.itpkb.il18.ppil1.p3h2.ctdsp1
GO:0016125	0.0000100000	0.0000679420	1	sterol metabolic process akr1d1
GO:0016122	0.0000100000	0.0000679420	1	xanthophyll metabolic process bco2
GO:1901987	0.0000100000	0.0000679420	7	regulation of cell cycle phase transition kntc1.slfn11.sin3a.cep72.cradd.anapc4.ctdsp1
GO:0016121	0.0000100000	0.0000679420	1	carotene catabolic process bco2
GO:1990254	0.0000100000	0.0000679420	1	keratin filament binding krt74
GO:0051351	0.0000100000	0.0000679420	1	positive regulation of ligase activity anapc4
GO:0051352	0.0000100000	0.0000679420	1	negative regulation of ligase activity anapc4
GO:0051353	0.0000100000	0.0000679420	1	positive regulation of oxidoreductase activity fgf23
GO:0030154	0.0000100000	0.0000679420	16	cell differentiation nfib.nkx2-1.sin3a.mitf.bcap29.fgf23.nf1.creb3l2.vil1.sept7.ovol2.tp63.pias1.dnmt3a.crem.plekha1
GO:0030162	0.0000100000	0.0000679420	6	regulation of proteolysis vil1.tp63.pias1.cradd.anapc4.crim1
GO:0030163	0.0000100000	0.0000679420	2	protein catabolic process anapc4.bfar
GO:0043069	0.0000100000	0.0000679420	8	negative regulation of programmed cell death sin3a.tigar.vil1.pias1.evi2b.ahi1.bfar.itpkb
GO:0043068	0.0000100000	0.0000679420	4	positive regulation of programmed cell death nf1.tigar.tp63.cradd
GO:0043067	0.0000100000	0.0000679420	11	regulation of programmed cell death sin3a.nf1.tigar.vil1.tp63.pias1.cradd.evi2b.ahi1.bfar.itpkb
GO:0031625	0.0000100000	0.0000679420	3	ubiquitin protein ligase binding mc1r.hltf.pias1
GO:0051341	0.0000100000	0.0000679420	1	regulation of oxidoreductase activity fgf23
GO:0031279	0.0000100000	0.0000679420	1	regulation of cyclase activity nf1
GO:0051340	0.0000100000	0.0000679420	1	regulation of ligase activity anapc4
GO:0051349	0.0000100000	0.0000679420	1	positive regulation of lyase activity nf1
GO:0051348	0.0000100000	0.0000679420	2	negative regulation of transferase activity nf1.anapc4
GO:0030165	0.0000100000	0.0000679420	3	PDZ domain binding slc9a3.plekha1.crim1
GO:0043086	0.0000100000	0.0000679420	5	negative regulation of catalytic activity neil1.nf1.vil1.anapc4.crim1
GO:0004980	0.0000100000	0.0000679420	1	melanocyte-stimulating hormone receptor activity mc1r
GO:0002830	0.0000100000	0.0000679420	1	positive regulation of type 2 immune response il18
GO:0031281	0.0000100000	0.0000679420	1	positive regulation of cyclase activity nf1
GO:0032375	0.0000100000	0.0000679420	1	negative regulation of cholesterol transport pla2g10
GO:0043090	0.0000100000	0.0000679420	1	amino acid import slc11a1
GO:0043091	0.0000100000	0.0000679420	1	L-arginine import slc11a1
GO:1903362	0.0000100000	0.0000679420	2	regulation of cellular protein catabolic process pias1.anapc4
GO:1903364	0.0000100000	0.0000679420	2	positive regulation of cellular protein catabolic process pias1.anapc4
GO:0030178	0.0000100000	0.0000679420	1	negative regulation of Wnt signaling pathway rnf213
GO:0015937	0.0000100000	0.0000679420	1	coenzyme A biosynthetic process ppcdc
GO:0030176	0.0000100000	0.0000679420	1	integral component of endoplasmic reticulum membrane bfar
GO:0015936	0.0000100000	0.0000679420	1	coenzyme A metabolic process ppcdc
GO:0051336	0.0000100000	0.0000679420	8	regulation of hydrolase activity neil1.nf1.vil1.sbf2.tp63.cradd.mtmr9.crim1
GO:0015931	0.0000100000	0.0000679420	1	nucleobase-containing compound transport igf2bp2
GO:0043092	0.0000100000	0.0000679420	1	L-amino acid import slc11a1
GO:0051339	0.0000100000	0.0000679420	1	regulation of lyase activity nf1
GO:1900046	0.0000100000	0.0000679420	1	regulation of hemostasis krt1
GO:1900047	0.0000100000	0.0000679420	1	negative regulation of hemostasis krt1
GO:0002828	0.0000100000	0.0000679420	1	regulation of type 2 immune response il18
GO:0002827	0.0000100000	0.0000679420	1	positive regulation of T-helper 1 type immune response slc11a1
GO:1904383	0.0000100000	0.0000679420	1	response to sodium phosphate fgf23
GO:0002825	0.0000100000	0.0000679420	1	regulation of T-helper 1 type immune response slc11a1
GO:0051726	0.0000100000	0.0000679420	10	regulation of cell cycle kntc1.slfn11.sin3a.herc5.cep72.cradd.evi2b.cdk14.anapc4.ctdsp1
GO:0032388	0.0000100000	0.0000679420	2	positive regulation of intracellular transport tp63.il18
GO:0012506	0.0000100000	0.0000679420	4	vesicle membrane slc11a1.exoc3.fndc3a.spire2
GO:0032386	0.0000100000	0.0000679420	3	regulation of intracellular transport nf1.tp63.il18
GO:2000791	0.0000100000	0.0000679420	1	negative regulation of mesenchymal cell proliferation involved in lung development
GO:0032387	0.0000100000	0.0000679420	1	negative regulation of intracellular transport nf1
GO:2000790	0.0000100000	0.0000679420	1	regulation of mesenchymal cell proliferation involved in lung development nfib
GO:0050727	0.0000100000	0.0000679420	3	regulation of inflammatory response krt1.il18.fanca
GO:0034110	0.0000100000	0.0000679420	3	regulation of homotypic cell-cell adhesion itpkb.il18.fanca
GO:2000348	0.0000100000	0.0000679420	1	regulation of CD40 signaling pathway fanca
GO:0012501	0.0000100000	0.0000679420	11	programmed cell death krt1.bcap29.tigar.vil1.tp63.xaf1.dnmt3a.bfar.krt74.krt73.krt72
GO:0034112	0.0000100000	0.0000679420	2	positive regulation of homotypic cell-cell adhesion itpkb.il18
GO:0060255	0.0000100000	0.0000679420	43	regulation of macromolecule metabolic process chaf1b.neil1.swap70.nfib.nkx2-1.sin3a.mitf.slc11a1.fgf23.mc1r.herc5.nf1.usp37.tigar.fads1.creb3l2.vil1.hltf.nfya.ovol2.tp63.pias1.pla2g10.cradd.apobec2.mtmr9.dnmt3a.ahi1.igf2bp2.anapc4.znf276.ncoa7.commd4.itpkb.il18.unc5cl.gtf2i.crem.tcf25.ccdc62.fanca.ctdsp1.crim1
GO:0012505	0.0000100000	0.0000679420	1	endomembrane system nbea
GO:0004197	0.0000100000	0.0000679420	1	cysteine-type endopeptidase activity usp37
GO:0030193	0.0000100000	0.0000679420	1	regulation of blood coagulation krt1
GO:0034103	0.0000100000	0.0000679420	3	regulation of tissue remodeling def8.nf1.il18
GO:0034105	0.0000100000	0.0000679420	2	positive regulation of tissue remodeling def8.il18
GO:0030195	0.0000100000	0.0000679420	1	negative regulation of blood coagulation krt1
GO:0050728	0.0000100000	0.0000679420	1	negative regulation of inflammatory response krt1
GO:0050729	0.0000100000	0.0000679420	1	positive regulation of inflammatory response il18
GO:0031670	0.0000100000	0.0000679420	1	cellular response to nutrient fgf23
GO:0071295	0.0000100000	0.0000679420	1	cellular response to vitamin fgf23
GO:0030111	0.0000100000	0.0000679420	2	regulation of Wnt signaling pathway rnf213.cdk14
GO:0031227	0.0000100000	0.0000679420	1	intrinsic component of endoplasmic reticulum membrane bfar
GO:0018205	0.0000100000	0.0000679420	2	peptidyl-lysine modification mitf.pias1
GO:0007406	0.0000100000	0.0000679420	1	negative regulation of neuroblast proliferation nf1
GO:2000795	0.0000100000	0.0000679420	1	negative regulation of epithelial cell proliferation involved in lung morphogenesis
GO:2000794	0.0000100000	0.0000679420	1	regulation of epithelial cell proliferation involved in lung morphogenesis nfib
GO:0031668	0.0000100000	0.0000679420	2	cellular response to extracellular stimulus fgf23.fads1
GO:0031669	0.0000100000	0.0000679420	2	cellular response to nutrient levels fgf23.fads1
GO:0004126	0.0000100000	0.0000679420	1	cytidine deaminase activity apobec2
GO:0010666	0.0000100000	0.0000679420	1	positive regulation of cardiac muscle cell apoptotic process tigar
GO:0051783	0.0000100000	0.0000679420	2	regulation of nuclear division kntc1.anapc4
GO:0010661	0.0000100000	0.0000679420	1	positive regulation of muscle cell apoptotic process tigar
GO:0031663	0.0000100000	0.0000679420	1	lipopolysaccharide-mediated signaling pathway il18
GO:0010663	0.0000100000	0.0000679420	1	positive regulation of striated muscle cell apoptotic process tigar
GO:0036459	0.0000100000	0.0000679420	1	ubiquitinyl hydrolase activity usp37
GO:0007417	0.0000100000	0.0000679420	1	central nervous system development ahi1
GO:0009566	0.0000100000	0.0000679420	1	fertilization fndc3a
GO:0007423	0.0000100000	0.0000679420	2	sensory organ development mitf.ahi1
GO:0018208	0.0000100000	0.0000679420	2	peptidyl-proline modification ppil1.p3h2
GO:0007422	0.0000100000	0.0000679420	1	peripheral nervous system development nf1
GO:0055092	0.0000100000	0.0000679420	2	sterol homeostasis pla2g10.il18
GO:0055090	0.0000100000	0.0000679420	1	acylglycerol homeostasis il18
GO:1903322	0.0000100000	0.0000679420	2	positive regulation of protein modification by small protein conjugation or
GO:0045182	0.0000100000	0.0000679420	1	translation regulator activity igf2bp2
GO:1903320	0.0000100000	0.0000679420	2	regulation of protein modification by small protein conjugation or removal
GO:1903321	0.0000100000	0.0000679420	1	negative regulation of protein modification by small protein conjugation or
GO:0010648	0.0000100000	0.0000679420	8	negative regulation of cell communication nkx2-1.rnf213.fgf23.nf1.tigar.tp63.bfar.plekha1
GO:0031647	0.0000100000	0.0000679420	1	regulation of protein stability mtmr9
GO:0051766	0.0000100000	0.0000679420	1	inositol trisphosphate kinase activity itpkb
GO:0030141	0.0000100000	0.0000679420	1	secretory granule fndc3a
GO:0043066	0.0000100000	0.0000679420	7	negative regulation of apoptotic process sin3a.vil1.pias1.evi2b.ahi1.bfar.itpkb
GO:0043065	0.0000100000	0.0000679420	4	positive regulation of apoptotic process nf1.tigar.tp63.cradd
GO:0060214	0.0000100000	0.0000679420	1	endocardium formation ovol2
GO:0031210	0.0000100000	0.0000679420	1	phosphatidylcholine binding nf1
GO:0010638	0.0000100000	0.0000679420	6	positive regulation of organelle organization swap70.sin3a.spire2.vil1.sept7.tp63
GO:0090370	0.0000100000	0.0000679420	1	negative regulation of cholesterol efflux pla2g10
GO:0010838	0.0000100000	0.0000679420	1	positive regulation of keratinocyte proliferation tp63
GO:0051171	0.0000100000	0.0000679420	33	regulation of nitrogen compound metabolic process chaf1b.neil1.nfib.nkx2-1.sin3a.mitf.slc11a1.fgf23.mc1r.nf1.usp37.tigar.fads1.creb3l2.hltf.nfya.ovol2.tp63.pias1.pla2g10.dnmt3a.ahi1.igf2bp2.znf276.ncoa7.commd4.il18.gtf2i.crem.tcf25.ccdc62.fanca.ctdsp1
GO:0051173	0.0000100000	0.0000679420	20	positive regulation of nitrogen compound metabolic process nfib.nkx2-1.sin3a.mitf.slc11a1.fgf23.mc1r.nf1.tigar.creb3l2.hltf.nfya.ovol2.tp63.pias1.ahi1.ncoa7.il18.crem.ccdc62
GO:0010837	0.0000100000	0.0000679420	2	regulation of keratinocyte proliferation ovol2.tp63
GO:0051172	0.0000100000	0.0000679420	14	negative regulation of nitrogen compound metabolic process neil1.nfib.nkx2-1.sin3a.mitf.tigar.ovol2.tp63.pias1.pla2g10.dnmt3a.igf2bp2.crem.tcf25
GO:0007286	0.0000100000	0.0000679420	1	spermatid development fndc3a
GO:0007283	0.0000100000	0.0000679420	6	spermatogenesis sept7.tp63.pias1.dnmt3a.crem.plekha1
GO:0045660	0.0000100000	0.0000679420	1	positive regulation of neutrophil differentiation evi2b
GO:0007281	0.0000100000	0.0000679420	1	germ cell development fndc3a
GO:0045662	0.0000100000	0.0000679420	1	negative regulation of myoblast differentiation il18
GO:0045661	0.0000100000	0.0000679420	1	regulation of myoblast differentiation il18
GO:0030104	0.0000100000	0.0000679420	2	water homeostasis krt1.tp63
GO:0030101	0.0000100000	0.0000679420	1	natural killer cell activation il18
GO:0030500	0.0000100000	0.0000679420	1	regulation of bone mineralization fgf23
GO:0007276	0.0000100000	0.0000679420	6	gamete generation sept7.tp63.pias1.dnmt3a.crem.plekha1
GO:0007272	0.0000100000	0.0000679420	2	ensheathment of neurons nf1.sbf2
GO:0010842	0.0000100000	0.0000679420	1	retina layer formation ahi1
GO:0030502	0.0000100000	0.0000679420	1	negative regulation of bone mineralization fgf23
GO:0001012	0.0000100000	0.0000679420	5	RNA polymerase II regulatory region DNA binding nfib.nkx2-1.mitf.hltf.crem
GO:0000413	0.0000100000	0.0000679420	1	protein peptidyl-prolyl isomerization ppil1
GO:0051195	0.0000100000	0.0000679420	1	negative regulation of cofactor metabolic process tigar
GO:0002683	0.0000100000	0.0000679420	2	negative regulation of immune system process nf1.itpkb
GO:0045682	0.0000100000	0.0000679420	2	regulation of epidermis development ovol2.tp63
GO:0002682	0.0000100000	0.0000679420	15	regulation of immune system process swap70.sin3a.mitf.slc11a1.krt1.herc5.nf1.treml2.pias1.pla2g10.evi2b.itpkb.il18.plekha1.fanca
GO:0045684	0.0000100000	0.0000679420	1	positive regulation of epidermis development ovol2
GO:0045683	0.0000100000	0.0000679420	1	negative regulation of epidermis development tp63
GO:0070986	0.0000100000	0.0000679420	1	left/right axis specification ahi1
GO:0046717	0.0000100000	0.0000679420	2	acid secretion nf1.pla2g10
GO:0006775	0.0000100000	0.0000679420	1	fat-soluble vitamin metabolic process fgf23
GO:0051187	0.0000100000	0.0000679420	1	cofactor catabolic process aldh1l1
GO:0044092	0.0000100000	0.0000679420	7	negative regulation of molecular function neil1.sin3a.nf1.vil1.pla2g10.anapc4.crim1
GO:0045671	0.0000100000	0.0000679420	1	negative regulation of osteoclast differentiation nf1
GO:0002694	0.0000100000	0.0000679420	4	regulation of leukocyte activation pla2g10.itpkb.il18.fanca
GO:0045670	0.0000100000	0.0000679420	2	regulation of osteoclast differentiation mitf.nf1
GO:0070268	0.0000100000	0.0000679420	4	cornification krt1.krt74.krt73.krt72
GO:0009913	0.0000100000	0.0000679420	2	epidermal cell differentiation ovol2.tp63
GO:0045669	0.0000100000	0.0000679420	1	positive regulation of osteoblast differentiation tp63
GO:0045667	0.0000100000	0.0000679420	2	regulation of osteoblast differentiation fgf23.tp63
GO:0045668	0.0000100000	0.0000679420	1	negative regulation of osteoblast differentiation fgf23
GO:0006760	0.0000100000	0.0000679420	1	folic acid-containing compound metabolic process aldh1l1
GO:0070979	0.0000100000	0.0000679420	1	protein K11-linked ubiquitination anapc4
GO:0006766	0.0000100000	0.0000679420	2	vitamin metabolic process aldh1l1.fgf23
GO:0033327	0.0000100000	0.0000679420	2	Leydig cell differentiation nkx2-1.plekha1
GO:0051198	0.0000100000	0.0000679420	1	negative regulation of coenzyme metabolic process tigar
GO:0030902	0.0000100000	0.0000679420	2	hindbrain development nfib.ahi1
GO:0006706	0.0000100000	0.0000679420	2	steroid catabolic process fgf23.akr1d1
GO:0006707	0.0000100000	0.0000679420	1	cholesterol catabolic process akr1d1
GO:2000394	0.0000100000	0.0000679420	1	positive regulation of lamellipodium morphogenesis vil1
GO:0061630	0.0000100000	0.0000679420	2	ubiquitin protein ligase activity hltf.bfar
GO:0045617	0.0000100000	0.0000679420	1	negative regulation of keratinocyte differentiation tp63
GO:0045616	0.0000100000	0.0000679420	2	regulation of keratinocyte differentiation ovol2.tp63
GO:0045619	0.0000100000	0.0000679420	3	regulation of lymphocyte differentiation itpkb.il18.fanca
GO:0045618	0.0000100000	0.0000679420	1	positive regulation of keratinocyte differentiation ovol2
GO:0001067	0.0000100000	0.0000679420	9	regulatory region nucleic acid binding nfib.nkx2-1.sin3a.mitf.creb3l2.hltf.nfya.tp63.crem
GO:2000380	0.0000100000	0.0000679420	1	regulation of mesoderm development tp63
GO:2000381	0.0000100000	0.0000679420	1	negative regulation of mesoderm development tp63
GO:1904589	0.0000100000	0.0000679420	2	regulation of protein import nf1.il18
GO:0045606	0.0000100000	0.0000679420	1	positive regulation of epidermal cell differentiation ovol2
GO:0045605	0.0000100000	0.0000679420	1	negative regulation of epidermal cell differentiation tp63
GO:1990118	0.0000100000	0.0000679420	1	sodium ion import into cell slc9a3
GO:0050870	0.0000100000	0.0000679420	2	positive regulation of T cell activation itpkb.il18
GO:2000377	0.0000100000	0.0000679420	2	regulation of reactive oxygen species metabolic process bco2.tigar
GO:0045604	0.0000100000	0.0000679420	2	regulation of epidermal cell differentiation ovol2.tp63
GO:0050878	0.0000100000	0.0000679420	2	regulation of body fluid levels krt1.tp63
GO:0006725	0.0000100000	0.0000679420	31	cellular aromatic compound metabolic process chaf1b.neil1.dus4l.swap70.aldh1l1.nfib.nkx2-1.sin3a.mitf.mc1r.creb3l2.tex12.hltf.nfya.wdr36.ovol2.tp63.pias1.pgk2.apobec2.dnmt3a.zcchc8.znf276.ncoa7.commd4.ppil1.gtf2i.crem.tcf25.ppcdc.fanca
GO:0035456	0.0000100000	0.0000679420	1	response to interferon-beta xaf1
GO:0007267	0.0000100000	0.0000679420	3	cell-cell signaling fads1.tp63.il18
GO:0010812	0.0000100000	0.0000679420	1	negative regulation of cell-substrate adhesion nf1
GO:0010817	0.0000100000	0.0000679420	4	regulation of hormone levels sin3a.akr1d1.bco2.plekha1
GO:0007269	0.0000100000	0.0000679420	1	neurotransmitter secretion nf1
GO:0045638	0.0000100000	0.0000679420	2	negative regulation of myeloid cell differentiation nf1.itpkb
GO:1904590	0.0000100000	0.0000679420	1	negative regulation of protein import nf1
GO:0045637	0.0000100000	0.0000679420	5	regulation of myeloid cell differentiation sin3a.mitf.nf1.evi2b.itpkb
GO:0045630	0.0000100000	0.0000679420	1	positive regulation of T-helper 2 cell differentiation il18
GO:0006730	0.0000100000	0.0000679420	1	one-carbon metabolic process aldh1l1
GO:0010821	0.0000100000	0.0000679420	2	regulation of mitochondrion organization tigar.tp63
GO:0010822	0.0000100000	0.0000679420	1	positive regulation of mitochondrion organization tp63
GO:0007259	0.0000100000	0.0000679420	1	JAK-STAT cascade pias1
GO:0001077	0.0000100000	0.0000679420	5	transcriptional activator activity. RNA polymerase II core promoter proximal region
GO:0050890	0.0000100000	0.0000679420	2	cognition nf1.pias1
GO:0050891	0.0000100000	0.0000679420	2	multicellular organismal water homeostasis krt1.tp63
GO:0045628	0.0000100000	0.0000679420	1	regulation of T-helper 2 cell differentiation il18
GO:0001071	0.0000100000	0.0000679420	12	nucleic acid binding transcription factor activity nfib.nkx2-1.sin3a.mitf.creb3l2.hltf.nfya.ovol2.tp63.gtf2i.crem.tcf25
GO:0045624	0.0000100000	0.0000679420	1	positive regulation of T-helper cell differentiation il18
GO:0045622	0.0000100000	0.0000679420	1	regulation of T-helper cell differentiation il18
GO:0070936	0.0000100000	0.0000679420	1	protein K48-linked ubiquitination bfar
GO:0006721	0.0000100000	0.0000679420	1	terpenoid metabolic process bco2
GO:0045621	0.0000100000	0.0000679420	2	positive regulation of lymphocyte differentiation itpkb.il18
GO:0006720	0.0000100000	0.0000679420	1	isoprenoid metabolic process bco2
GO:0051977	0.0000100000	0.0000679420	1	lysophospholipid transport pla2g10
GO:0009972	0.0000100000	0.0000679420	1	cytidine deamination apobec2
GO:0003700	0.0000100000	0.0000679420	12	transcription factor activity. sequence-specific DNA binding nfib.nkx2-1.sin3a.mitf.creb3l2.hltf.nfya.ovol2.tp63.gtf2i.crem.tcf25
GO:1902679	0.0000100000	0.0000679420	11	negative regulation of RNA biosynthetic process nfib.nkx2-1.sin3a.mitf.ovol2.tp63.pias1.pla2g10.dnmt3a.crem.tcf25
GO:0003705	0.0000100000	0.0000679420	2	transcription factor activity. RNA polymerase II distal enhancer sequence-specific binding
GO:0043455	0.0000100000	0.0000679420	1	regulation of secondary metabolic process tigar
GO:0043456	0.0000100000	0.0000679420	1	regulation of pentose-phosphate shunt tigar
GO:0071305	0.0000100000	0.0000679420	1	cellular response to vitamin D fgf23
GO:0098542	0.0000100000	0.0000679420	3	defense response to other organism slfn11.slc11a1.herc5
GO:0061140	0.0000100000	0.0000679420	2	lung secretory cell differentiation nfib.nkx2-1
GO:0061141	0.0000100000	0.0000679420	1	lung ciliated cell differentiation nfib
GO:0030573	0.0000100000	0.0000679420	1	bile acid catabolic process akr1d1
GO:0060548	0.0000100000	0.0000679420	9	negative regulation of cell death sin3a.tigar.vil1.pias1.evi2b.ahi1.ncoa7.bfar.itpkb
GO:0009968	0.0000100000	0.0000679420	6	negative regulation of signal transduction nkx2-1.rnf213.nf1.tp63.bfar.plekha1
GO:0003712	0.0000100000	0.0000679420	3	transcription cofactor activity pias1.ncoa7.ccdc62
GO:0023057	0.0000100000	0.0000679420	7	negative regulation of signaling nkx2-1.rnf213.fgf23.nf1.tp63.bfar.plekha1
GO:0009987	0.0000100000	0.0000679420	80	cellular process miox.chaf1b.neil1.dus4l.swap70.aldh1l1.kntc1.plcd4.nfib.slc41a3.ptpn9.nkx2-1.sin3a.mitf.slc11a1.rnf213.krt1.bcap29.scamp5.fgf23.mc1r.akr1d1.herc5.nf1.cep72.usp37.bco2.treml2.fndc3a.spire2.tigar.fads1.creb3l2.tex12.vil1.sept7.hltf.nfya.sbf2.slc9a3.wdr36.slc13a5.ovol2.tp63.pias1.pla2g10.cradd.ppip5k2.pgk2.xaf1.apobec2.mtmr9.dnmt3a.evi2b.zcchc8.ahi1.cdk14.slc26a4.anapc4.znf276.ncoa7…
GO:1902689	0.0000100000	0.0000679420	1	negative regulation of NAD metabolic process tigar
GO:0003714	0.0000100000	0.0000679420	1	transcription corepressor activity pias1
GO:1902688	0.0000100000	0.0000679420	1	regulation of NAD metabolic process tigar
GO:0003713	0.0000100000	0.0000679420	3	transcription coactivator activity pias1.ncoa7.ccdc62
GO:0042832	0.0000100000	0.0000679420	1	defense response to protozoan slc11a1
GO:1902680	0.0000100000	0.0000679420	18	positive regulation of RNA biosynthetic process nfib.nkx2-1.sin3a.mitf.slc11a1.fgf23.mc1r.creb3l2.hltf.nfya.ovol2.tp63.pias1.ahi1.ncoa7.il18.crem.ccdc62
GO:0072431	0.0000100000	0.0000679420	1	signal transduction involved in mitotic G1 DNA damage checkpoint cradd
GO:1903725	0.0000100000	0.0000679420	1	regulation of phospholipid metabolic process mtmr9
GO:0042445	0.0000100000	0.0000679420	3	hormone metabolic process akr1d1.bco2.plekha1
GO:0060537	0.0000100000	0.0000679420	2	muscle tissue development nf1.tp63
GO:1901615	0.0000100000	0.0000679420	7	organic hydroxy compound metabolic process miox.plcd4.fgf23.akr1d1.pla2g10.ppip5k2.itpkb
GO:0019752	0.0000100000	0.0000679420	7	carboxylic acid metabolic process aldh1l1.akr1d1.bco2.fads1.pla2g10.pgk2.crem
GO:0019751	0.0000100000	0.0000679420	4	polyol metabolic process miox.plcd4.ppip5k2.itpkb
GO:0060529	0.0000100000	0.0000679420	1	squamous basal epithelial stem cell differentiation involved in prostate gland
GO:0003723	0.0000100000	0.0000679420	10	RNA binding slfn11.sin3a.herc5.fndc3a.hltf.wdr36.apobec2.zcchc8.rsrc2.igf2bp2
GO:1902692	0.0000100000	0.0000679420	1	regulation of neuroblast proliferation nf1
GO:0043436	0.0000100000	0.0000679420	7	oxoacid metabolic process aldh1l1.akr1d1.bco2.fads1.pla2g10.pgk2.crem
GO:0003729	0.0000100000	0.0000679420	1	mRNA binding igf2bp2
GO:0003730	0.0000100000	0.0000679420	1	mRNA 3'-UTR binding igf2bp2
GO:0002604	0.0000100000	0.0000679420	1	regulation of dendritic cell antigen processing and presentation slc11a1
GO:0009058	0.0000100000	0.0000679420	30	biosynthetic process chaf1b.aldh1l1.nfib.nkx2-1.sin3a.mitf.slc11a1.fgf23.akr1d1.fads1.creb3l2.tex12.hltf.nfya.ovol2.tp63.pias1.pla2g10.mtmr9.znf276.ncoa7.commd4.agmo.itpkb.il18.gtf2i.crem.plekha1.tcf25.ppcdc
GO:0009059	0.0000100000	0.0000679420	19	macromolecule biosynthetic process chaf1b.nfib.nkx2-1.sin3a.mitf.slc11a1.creb3l2.tex12.hltf.nfya.ovol2.tp63.pias1.znf276.ncoa7.commd4.gtf2i.crem.tcf25
GO:0009056	0.0000100000	0.0000679420	15	catabolic process miox.neil1.aldh1l1.plcd4.rnf213.fgf23.akr1d1.usp37.bco2.pla2g10.pgk2.apobec2.anapc4.bfar.man2c1
GO:0009057	0.0000100000	0.0000679420	4	macromolecule catabolic process rnf213.usp37.anapc4.bfar
GO:0002606	0.0000100000	0.0000679420	1	positive regulation of dendritic cell antigen processing and presentation slc11a1
GO:0061135	0.0000100000	0.0000679420	2	endopeptidase regulator activity vil1.crim1
GO:1903749	0.0000100000	0.0000679420	1	positive regulation of establishment of protein localization to mitochondrion tp63
GO:0061136	0.0000100000	0.0000679420	2	regulation of proteasomal protein catabolic process pias1.anapc4
GO:1903747	0.0000100000	0.0000679420	1	regulation of establishment of protein localization to mitochondrion tp63
GO:0061134	0.0000100000	0.0000679420	2	peptidase regulator activity vil1.crim1
GO:0060513	0.0000100000	0.0000679420	1	prostatic bud formation tp63
GO:0019730	0.0000100000	0.0000679420	1	antimicrobial humoral response slc11a1
GO:0072413	0.0000100000	0.0000679420	1	signal transduction involved in mitotic cell cycle checkpoint cradd
GO:0060510	0.0000100000	0.0000679420	2	Type II pneumocyte differentiation nfib.nkx2-1
GO:0046394	0.0000100000	0.0000679420	2	carboxylic acid biosynthetic process akr1d1.fads1
GO:0046395	0.0000100000	0.0000679420	2	carboxylic acid catabolic process aldh1l1.akr1d1
GO:0008406	0.0000100000	0.0000679420	1	gonad development fanca
GO:0016874	0.0000100000	0.0000679420	1	ligase activity pias1
GO:0072078	0.0000100000	0.0000679420	1	nephron tubule morphogenesis ahi1
GO:0006796	0.0000100000	0.0000679420	20	phosphate-containing compound metabolic process miox.neil1.plcd4.ptpn9.nkx2-1.fgf23.nf1.tigar.fads1.pla2g10.ppip5k2.pgk2.mtmr9.cdk14.dusp12.itpkb.il18.plekha1.ppcdc.ctdsp1
GO:0006793	0.0000100000	0.0000679420	20	phosphorus metabolic process miox.neil1.plcd4.ptpn9.nkx2-1.fgf23.nf1.tigar.fads1.pla2g10.ppip5k2.pgk2.mtmr9.cdk14.dusp12.itpkb.il18.plekha1.ppcdc.ctdsp1
GO:0060509	0.0000100000	0.0000679420	1	Type I pneumocyte differentiation nfib
GO:0032787	0.0000100000	0.0000679420	6	monocarboxylic acid metabolic process akr1d1.bco2.fads1.pla2g10.pgk2.crem
GO:0098588	0.0000100000	0.0000679420	11	bounding membrane of organelle plcd4.slc11a1.scamp5.exoc3.fndc3a.tigar.fads1.creb3l2.sbf2.cog5.agmo
GO:0015691	0.0000100000	0.0000679420	1	cadmium ion transport slc11a1
GO:0043487	0.0000100000	0.0000679420	2	regulation of RNA stability slc11a1.igf2bp2
GO:0043488	0.0000100000	0.0000679420	2	regulation of mRNA stability slc11a1.igf2bp2
GO:0043489	0.0000100000	0.0000679420	1	RNA stabilization slc11a1
GO:0045686	0.0000100000	0.0000679420	1	negative regulation of glial cell differentiation nf1
GO:0045685	0.0000100000	0.0000679420	1	regulation of glial cell differentiation nf1
GO:0000832	0.0000100000	0.0000679420	1	inositol hexakisphosphate 5-kinase activity ppip5k2
GO:0072088	0.0000100000	0.0000679420	1	nephron epithelium morphogenesis ahi1
GO:0021730	0.0000100000	0.0000679420	1	trigeminal sensory nucleus development nfib
GO:0019798	0.0000100000	0.0000679420	1	procollagen-proline dioxygenase activity p3h2
GO:0019797	0.0000100000	0.0000679420	1	procollagen-proline 3-dioxygenase activity p3h2
GO:0032774	0.0000100000	0.0000679420	17	RNA biosynthetic process chaf1b.nfib.nkx2-1.sin3a.mitf.creb3l2.hltf.nfya.ovol2.tp63.pias1.znf276.ncoa7.commd4.gtf2i.crem.tcf25
GO:0070997	0.0000100000	0.0000679420	1	neuron death tp63
GO:0072091	0.0000100000	0.0000679420	4	regulation of stem cell proliferation nfib.nf1.ovol2.tp63
GO:0008429	0.0000100000	0.0000679420	1	phosphatidylethanolamine binding nf1
GO:1902652	0.0000100000	0.0000679420	1	secondary alcohol metabolic process akr1d1
GO:0048514	0.0000100000	0.0000679420	1	blood vessel morphogenesis nf1
GO:0009954	0.0000100000	0.0000679420	1	proximal/distal pattern formation tp63
GO:1901617	0.0000100000	0.0000679420	2	organic hydroxy compound biosynthetic process akr1d1.itpkb
GO:0048513	0.0000100000	0.0000679420	9	organ development nkx2-1.mitf.nf1.creb3l2.ovol2.tp63.ahi1.tcf25.fanca
GO:0009953	0.0000100000	0.0000679420	2	dorsal/ventral pattern formation nkx2-1.ovol2
GO:1901616	0.0000100000	0.0000679420	3	organic hydroxy compound catabolic process miox.fgf23.akr1d1
GO:0048519	0.0000100000	0.0000679420	41	negative regulation of biological process neil1.swap70.kntc1.slfn11.nfib.nkx2-1.sin3a.mitf.slc11a1.rnf213.krt1.scamp5.fgf23.mc1r.herc5.nf1.tigar.vil1.ovol2.tp63.pias1.pla2g10.cradd.mtmr9.dnmt3a.evi2b.ahi1.igf2bp2.anapc4.ncoa7.bfar.omg.itpkb.il18.gtf2i.crem.plekha1.p3h2.tcf25.ctdsp1.crim1
GO:0001909	0.0000100000	0.0000679420	1	leukocyte mediated cytotoxicity il18
GO:0019783	0.0000100000	0.0000679420	1	ubiquitin-like protein-specific protease activity usp37
GO:0001906	0.0000100000	0.0000679420	1	cell killing il18
GO:0048522	0.0000100000	0.0000679420	34	positive regulation of cellular process swap70.nfib.nkx2-1.sin3a.mitf.slc11a1.scamp5.fgf23.mc1r.def8.nf1.spire2.tigar.creb3l2.vil1.sept7.hltf.nfya.ovol2.tp63.pias1.pla2g10.cradd.mtmr9.dnmt3a.evi2b.ahi1.anapc4.ncoa7.itpkb.il18.unc5cl.crem.ccdc62
GO:0030518	0.0000100000	0.0000679420	1	intracellular steroid hormone receptor signaling pathway pias1
GO:0019787	0.0000100000	0.0000679420	6	ubiquitin-like protein transferase activity rnf213.herc5.hltf.pias1.anapc4.bfar
GO:0019789	0.0000100000	0.0000679420	1	SUMO transferase activity pias1
GO:0021740	0.0000100000	0.0000679420	1	principal sensory nucleus of trigeminal nerve development nfib
GO:0016887	0.0000100000	0.0000679420	2	ATPase activity rnf213.hltf
GO:0034416	0.0000100000	0.0000679420	1	bisphosphoglycerate phosphatase activity tigar
GO:0043465	0.0000100000	0.0000679420	1	regulation of fermentation tigar
GO:0048523	0.0000100000	0.0000679420	36	negative regulation of cellular process neil1.swap70.kntc1.slfn11.nfib.nkx2-1.sin3a.mitf.rnf213.scamp5.fgf23.nf1.tigar.vil1.ovol2.tp63.pias1.pla2g10.cradd.mtmr9.dnmt3a.evi2b.ahi1.igf2bp2.anapc4.ncoa7.bfar.omg.itpkb.il18.crem.plekha1.p3h2.tcf25.ctdsp1.crim1
GO:0009966	0.0000100000	0.0000679420	15	regulation of signal transduction nkx2-1.rnf213.fgf23.mc1r.nf1.tp63.pias1.cradd.cdk14.bfar.itpkb.il18.unc5cl.plekha1.fanca
GO:0043473	0.0000100000	0.0000679420	2	pigmentation mc1r.nf1
GO:0030522	0.0000100000	0.0000679420	2	intracellular receptor signaling pathway pias1.crem
GO:0090080	0.0000100000	0.0000679420	1	positive regulation of MAPKKK cascade by fibroblast growth factor receptor
GO:0030521	0.0000100000	0.0000679420	1	androgen receptor signaling pathway pias1
GO:0008420	0.0000100000	0.0000679420	1	CTD phosphatase activity ctdsp1
GO:0090467	0.0000100000	0.0000679420	1	arginine import slc11a1
GO:0048592	0.0000100000	0.0000679420	1	eye morphogenesis nf1
GO:0048593	0.0000100000	0.0000679420	1	camera-type eye morphogenesis nf1
GO:0001816	0.0000100000	0.0000679420	2	cytokine production slc11a1.il18
GO:0048598	0.0000100000	0.0000679420	3	embryonic morphogenesis ovol2.tp63.ahi1
GO:0001817	0.0000100000	0.0000679420	6	regulation of cytokine production slc11a1.scamp5.mc1r.herc5.igf2bp2.il18
GO:0016053	0.0000100000	0.0000679420	2	organic acid biosynthetic process akr1d1.fads1
GO:0071392	0.0000100000	0.0000679420	1	cellular response to estradiol stimulus ccdc62
GO:0019432	0.0000100000	0.0000679420	1	triglyceride biosynthetic process agmo
GO:0016055	0.0000100000	0.0000679420	2	Wnt signaling pathway mitf.cdk14
GO:0002262	0.0000100000	0.0000679420	1	myeloid cell homeostasis itpkb
GO:0016054	0.0000100000	0.0000679420	2	organic acid catabolic process aldh1l1.akr1d1
GO:0019438	0.0000100000	0.0000679420	19	aromatic compound biosynthetic process chaf1b.nfib.nkx2-1.sin3a.mitf.creb3l2.tex12.hltf.nfya.ovol2.tp63.pias1.znf276.ncoa7.commd4.gtf2i.crem.tcf25.ppcdc
GO:0005520	0.0000100000	0.0000679420	1	insulin-like growth factor binding crim1
GO:0005506	0.0000100000	0.0000679420	3	iron ion binding miox.agmo.p3h2
GO:1901682	0.0000100000	0.0000679420	1	sulfur compound transmembrane transporter activity slc26a4
GO:0070649	0.0000100000	0.0000679420	1	formin-nucleated actin cable assembly spire2
GO:0052744	0.0000100000	0.0000679420	1	phosphatidylinositol monophosphate phosphatase activity mtmr9
GO:0048583	0.0000100000	0.0000679420	26	regulation of response to stimulus swap70.nkx2-1.sin3a.slc11a1.rnf213.krt1.fgf23.mc1r.herc5.nf1.treml2.tigar.vil1.tp63.pias1.cradd.ahi1.cdk14.ncoa7.bfar.itpkb.il18.unc5cl.gtf2i.plekha1.fanca
GO:0005125	0.0000100000	0.0000679420	1	cytokine activity il18
GO:0016042	0.0000100000	0.0000679420	5	lipid catabolic process plcd4.fgf23.akr1d1.bco2.pla2g10
GO:1904029	0.0000100000	0.0000679420	1	regulation of cyclin-dependent protein kinase activity herc5
GO:0070647	0.0000100000	0.0000679420	8	protein modification by small protein conjugation or removal mitf.rnf213.herc5.usp37.hltf.pias1.anapc4.bfar
GO:1904024	0.0000100000	0.0000679420	1	negative regulation of glucose catabolic process to lactate via pyruvate
GO:1904023	0.0000100000	0.0000679420	1	regulation of glucose catabolic process to lactate via pyruvate tigar
GO:0033857	0.0000100000	0.0000679420	1	diphosphoinositol-pentakisphosphate kinase activity ppip5k2
GO:0035020	0.0000100000	0.0000679420	1	regulation of Rac protein signal transduction nf1
GO:0035021	0.0000100000	0.0000679420	1	negative regulation of Rac protein signal transduction nf1
GO:1903039	0.0000100000	0.0000679420	2	positive regulation of leukocyte cell-cell adhesion itpkb.il18
GO:1903034	0.0000100000	0.0000679420	4	regulation of response to wounding krt1.vil1.il18.fanca
GO:1903037	0.0000100000	0.0000679420	3	regulation of leukocyte cell-cell adhesion itpkb.il18.fanca
GO:0042393	0.0000100000	0.0000679420	1	histone binding chaf1b
GO:0071374	0.0000100000	0.0000679420	1	cellular response to parathyroid hormone stimulus fgf23
GO:0048568	0.0000100000	0.0000679420	1	embryonic organ development ovol2
GO:2001141	0.0000100000	0.0000679420	28	regulation of RNA biosynthetic process chaf1b.nfib.nkx2-1.sin3a.mitf.slc11a1.fgf23.mc1r.fads1.creb3l2.hltf.nfya.ovol2.tp63.pias1.pla2g10.dnmt3a.ahi1.znf276.ncoa7.commd4.il18.gtf2i.crem.tcf25.ccdc62.fanca.ctdsp1
GO:0006216	0.0000100000	0.0000679420	1	cytidine catabolic process apobec2
GO:0005104	0.0000100000	0.0000679420	1	fibroblast growth factor receptor binding fgf23
GO:0005105	0.0000100000	0.0000679420	1	type 1 fibroblast growth factor receptor binding fgf23
GO:0048562	0.0000100000	0.0000679420	1	embryonic organ morphogenesis ovol2
GO:0048557	0.0000100000	0.0000679420	1	embryonic digestive tract morphogenesis ovol2
GO:0060197	0.0000100000	0.0000679420	1	cloacal septation tp63
GO:0042363	0.0000100000	0.0000679420	1	fat-soluble vitamin catabolic process fgf23
GO:0060576	0.0000100000	0.0000679420	1	intestinal epithelial cell development tigar
GO:0042369	0.0000100000	0.0000679420	1	vitamin D catabolic process fgf23
GO:0032814	0.0000100000	0.0000679420	1	regulation of natural killer cell activation il18
GO:0060571	0.0000100000	0.0000679420	2	morphogenesis of an epithelial fold ovol2.tp63
GO:0032819	0.0000100000	0.0000679420	1	positive regulation of natural killer cell proliferation il18
GO:0060572	0.0000100000	0.0000679420	1	morphogenesis of an epithelial bud tp63
GO:0008366	0.0000100000	0.0000679420	2	axon ensheathment nf1.sbf2
GO:0043933	0.0000100000	0.0000679420	16	macromolecular complex subunit organization chaf1b.swap70.kntc1.mitf.rnf213.nf1.cep72.spire2.vil1.sept7.hltf.sbf2.tp63.pias1.dnmt3a.fanca
GO:0032817	0.0000100000	0.0000679420	1	regulation of natural killer cell proliferation il18
GO:0032816	0.0000100000	0.0000679420	1	positive regulation of natural killer cell activation il18
GO:0035844	0.0000100000	0.0000679420	1	cloaca development ahi1
GO:0035845	0.0000100000	0.0000679420	1	photoreceptor cell outer segment organization ahi1
GO:0043525	0.0000100000	0.0000679420	1	positive regulation of neuron apoptotic process nf1
GO:0030099	0.0000100000	0.0000679420	1	myeloid cell differentiation mitf
GO:0071354	0.0000100000	0.0000679420	1	cellular response to interleukin-6 fgf23
GO:0023014	0.0000100000	0.0000679420	4	signal transduction by protein phosphorylation fgf23.nf1.itpkb.il18
GO:0042359	0.0000100000	0.0000679420	1	vitamin D metabolic process fgf23
GO:0002228	0.0000100000	0.0000679420	1	natural killer cell mediated immunity il18
GO:0060586	0.0000100000	0.0000679420	1	multicellular organismal iron ion homeostasis slc11a1
GO:0001842	0.0000100000	0.0000679420	1	neural fold formation ovol2
GO:0009891	0.0000100000	0.0000679420	19	positive regulation of biosynthetic process nfib.nkx2-1.sin3a.mitf.slc11a1.fgf23.mc1r.nf1.creb3l2.hltf.nfya.ovol2.tp63.pias1.ahi1.ncoa7.il18.crem.ccdc62
GO:0043535	0.0000100000	0.0000679420	1	regulation of blood vessel endothelial cell migration nf1
GO:0009890	0.0000100000	0.0000679420	12	negative regulation of biosynthetic process nfib.nkx2-1.sin3a.mitf.ovol2.tp63.pias1.pla2g10.dnmt3a.igf2bp2.crem.tcf25
GO:0009893	0.0000100000	0.0000679420	25	positive regulation of metabolic process nfib.nkx2-1.sin3a.mitf.slc11a1.fgf23.mc1r.nf1.tigar.creb3l2.hltf.nfya.ovol2.tp63.pias1.pla2g10.cradd.mtmr9.ahi1.anapc4.ncoa7.il18.unc5cl.crem.ccdc62
GO:0009892	0.0000100000	0.0000679420	22	negative regulation of metabolic process neil1.swap70.nfib.nkx2-1.sin3a.mitf.nf1.tigar.vil1.ovol2.tp63.pias1.pla2g10.mtmr9.dnmt3a.igf2bp2.anapc4.ncoa7.crem.tcf25.ctdsp1.crim1
GO:0032228	0.0000100000	0.0000679420	1	regulation of synaptic transmission. GABAergic nf1
GO:1904813	0.0000100000	0.0000679420	1	ficolin-1-rich granule lumen krt1
GO:0009895	0.0000100000	0.0000679420	2	negative regulation of catabolic process tigar.mtmr9
GO:0009894	0.0000100000	0.0000679420	4	regulation of catabolic process tigar.pias1.mtmr9.anapc4
GO:0009896	0.0000100000	0.0000679420	2	positive regulation of catabolic process pias1.anapc4
GO:0042345	0.0000100000	0.0000679420	1	regulation of NF-kappaB import into nucleus il18
GO:0042346	0.0000100000	0.0000679420	1	positive regulation of NF-kappaB import into nucleus il18
GO:1900181	0.0000100000	0.0000679420	2	negative regulation of protein localization to nucleus sin3a.nf1
GO:0035871	0.0000100000	0.0000679420	1	protein K11-linked deubiquitination usp37
GO:0080090	0.0000100000	0.0000679420	42	regulation of primary metabolic process chaf1b.neil1.swap70.nfib.nkx2-1.sin3a.mitf.slc11a1.fgf23.mc1r.herc5.nf1.usp37.tigar.fads1.creb3l2.vil1.hltf.nfya.ovol2.tp63.pias1.pla2g10.cradd.mtmr9.dnmt3a.ahi1.igf2bp2.anapc4.znf276.ncoa7.commd4.itpkb.il18.unc5cl.gtf2i.crem.tcf25.ccdc62.fanca.ctdsp1.crim1
GO:0004497	0.0000100000	0.0000679420	1	monooxygenase activity agmo
GO:1900180	0.0000100000	0.0000679420	3	regulation of protein localization to nucleus sin3a.nf1.il18
GO:0005543	0.0000100000	0.0000679420	4	phospholipid binding nf1.vil1.sbf2.plekha1
GO:0090407	0.0000100000	0.0000679420	7	organophosphate biosynthetic process fgf23.fads1.pla2g10.mtmr9.itpkb.plekha1.ppcdc
GO:0043502	0.0000100000	0.0000679420	1	regulation of muscle adaptation gtf2i
GO:0060563	0.0000100000	0.0000679420	1	neuroepithelial cell differentiation mitf
GO:0052724	0.0000100000	0.0000679420	1	inositol hexakisphosphate 3-kinase activity ppip5k2
GO:0052723	0.0000100000	0.0000679420	1	inositol hexakisphosphate 1-kinase activity ppip5k2
GO:0006259	0.0000100000	0.0000679420	10	DNA metabolic process chaf1b.neil1.swap70.nfib.sin3a.mc1r.tex12.apobec2.dnmt3a.fanca
GO:0060562	0.0000100000	0.0000679420	2	epithelial tube morphogenesis ovol2.ahi1
GO:0001867	0.0000100000	0.0000679420	1	complement activation. lectin pathway krt1
GO:1903708	0.0000100000	0.0000679420	3	positive regulation of hemopoiesis evi2b.itpkb.il18
GO:1903707	0.0000100000	0.0000679420	2	negative regulation of hemopoiesis nf1.itpkb
GO:1903706	0.0000100000	0.0000679420	7	regulation of hemopoiesis sin3a.mitf.nf1.evi2b.itpkb.il18.fanca
GO:0060157	0.0000100000	0.0000679420	1	urinary bladder development tp63
GO:0004842	0.0000100000	0.0000679420	5	ubiquitin-protein transferase activity rnf213.herc5.hltf.anapc4.bfar
GO:0004843	0.0000100000	0.0000679420	1	ubiquitin-specific protease activity usp37
GO:0051216	0.0000100000	0.0000679420	1	cartilage development creb3l2
GO:1900544	0.0000100000	0.0000679420	1	positive regulation of purine nucleotide metabolic process nf1
GO:0051213	0.0000100000	0.0000679420	2	dioxygenase activity bco2.p3h2
GO:0030968	0.0000100000	0.0000679420	1	endoplasmic reticulum unfolded protein response creb3l2
GO:0051607	0.0000100000	0.0000679420	2	defense response to virus slfn11.herc5
GO:0002943	0.0000100000	0.0000679420	1	tRNA dihydrouridine synthesis dus4l
GO:0001894	0.0000100000	0.0000679420	2	tissue homeostasis krt1.wdr36
GO:0001895	0.0000100000	0.0000679420	2	retina homeostasis krt1.wdr36
GO:0051603	0.0000100000	0.0000679420	4	proteolysis involved in cellular protein catabolic process rnf213.usp37.anapc4.bfar
GO:0061665	0.0000100000	0.0000679420	1	SUMO ligase activity pias1
GO:0045981	0.0000100000	0.0000679420	1	positive regulation of nucleotide metabolic process nf1
GO:0032268	0.0000100000	0.0000679420	19	regulation of cellular protein metabolic process swap70.sin3a.slc11a1.fgf23.herc5.nf1.vil1.pias1.pla2g10.cradd.mtmr9.igf2bp2.anapc4.ncoa7.itpkb.il18.unc5cl.ctdsp1.crim1
GO:0032269	0.0000100000	0.0000679420	9	negative regulation of cellular protein metabolic process swap70.sin3a.nf1.vil1.igf2bp2.anapc4.ncoa7.ctdsp1.crim1
GO:1901216	0.0000100000	0.0000679420	1	positive regulation of neuron death nf1
GO:0001889	0.0000100000	0.0000679420	1	liver development nf1
GO:0032270	0.0000100000	0.0000679420	9	positive regulation of cellular protein metabolic process slc11a1.fgf23.pias1.pla2g10.cradd.mtmr9.anapc4.il18.unc5cl
GO:0044428	0.0000100000	0.0000679420	29	nuclear part chaf1b.neil1.slfn11.plcd4.nfib.ptpn9.nkx2-1.sin3a.mitf.rnf213.nf1.usp37.creb3l2.hltf.nfya.wdr36.tp63.pias1.dnmt3a.zcchc8.anapc4.cog5.man2c1.ppil1.gtf2i.plekha1.ccdc62.fanca.ctdsp1
GO:0044427	0.0000100000	0.0000679420	7	chromosomal part chaf1b.kntc1.sin3a.sept7.tp63.dnmt3a.znf276
GO:0044424	0.0000100000	0.0000679420	76	intracellular part miox.chaf1b.neil1.swap70.aldh1l1.kntc1.slfn11.plcd4.nfib.ptpn9.nkx2-1.sin3a.mitf.slc11a1.rnf213.krt1.scamp5.fgf23.exoc3.akr1d1.cped1.herc5.nf1.cep72.usp37.bco2.fndc3a.spire2.tigar.fads1.creb3l2.vil1.sept7.hltf.nfya.sbf2.wdr36.ovol2.tp63.pias1.cradd.ppip5k2.pgk2.xaf1.mtmr9.dnmt3a.zcchc8.ahi1.cdk14.igf2bp2.anapc4.znf276.ncoa7.bfar.cog5.dusp12.krt74.krt73.krt72.commd4.man2c1.agmo.…
GO:0030071	0.0000100000	0.0000679420	1	regulation of mitotic metaphase/anaphase transition anapc4
GO:0044422	0.0000100000	0.0000679420	54	organelle part chaf1b.neil1.kntc1.slfn11.plcd4.nfib.ptpn9.nkx2-1.sin3a.mitf.slc11a1.rnf213.krt1.scamp5.fgf23.exoc3.nf1.cep72.usp37.bco2.fndc3a.spire2.tigar.fads1.creb3l2.vil1.sept7.hltf.nfya.sbf2.wdr36.tp63.pias1.pgk2.dnmt3a.zcchc8.ahi1.anapc4.znf276.bfar.cog5.krt74.krt73.krt72.man2c1.agmo.ppil1.gtf2i.plekha1.p3h2.ccdc62.fanca.nbea.ctdsp1
GO:0050853	0.0000100000	0.0000679420	1	B cell receptor signaling pathway plekha1
GO:0051239	0.0000100000	0.0000679420	26	regulation of multicellular organismal process nfib.nkx2-1.sin3a.mitf.slc11a1.krt1.scamp5.fgf23.mc1r.def8.herc5.nf1.vil1.sept7.wdr36.ovol2.tp63.evi2b.ahi1.igf2bp2.omg.itpkb.il18.gtf2i.fanca.ctdsp1
GO:0004866	0.0000100000	0.0000679420	2	endopeptidase inhibitor activity vil1.crim1
GO:0004867	0.0000100000	0.0000679420	1	serine-type endopeptidase inhibitor activity crim1
GO:0035497	0.0000100000	0.0000679420	1	cAMP response element binding creb3l2
GO:0031145	0.0000100000	0.0000679420	1	anaphase-promoting complex-dependent proteasomal ubiquitin-dependent protein catabolic process anapc4
GO:0051236	0.0000100000	0.0000679420	1	establishment of RNA localization igf2bp2
GO:0004857	0.0000100000	0.0000679420	2	enzyme inhibitor activity vil1.crim1
GO:0050865	0.0000100000	0.0000679420	4	regulation of cell activation pla2g10.itpkb.il18.fanca
GO:0071705	0.0000100000	0.0000679420	3	nitrogen compound transport slc11a1.nf1.igf2bp2
GO:0050863	0.0000100000	0.0000679420	3	regulation of T cell activation itpkb.il18.fanca
GO:0030046	0.0000100000	0.0000679420	1	parallel actin filament bundle assembly spire2
GO:0007346	0.0000100000	0.0000679420	7	regulation of mitotic cell cycle kntc1.slfn11.sin3a.cep72.cradd.anapc4.ctdsp1
GO:0032292	0.0000100000	0.0000679420	1	peripheral nervous system axon ensheathment nf1
GO:0004438	0.0000100000	0.0000679420	1	phosphatidylinositol-3-phosphatase activity mtmr9
GO:0007340	0.0000100000	0.0000679420	1	acrosome reaction plcd4
GO:0061659	0.0000100000	0.0000679420	3	ubiquitin-like protein ligase activity hltf.pias1.bfar
GO:0071704	0.0000100000	0.0000679420	61	organic substance metabolic process miox.chaf1b.neil1.dus4l.swap70.aldh1l1.plcd4.nfib.ptpn9.nkx2-1.sin3a.mitf.slc11a1.rnf213.krt1.fgf23.mc1r.akr1d1.herc5.nf1.usp37.bco2.tigar.fads1.creb3l2.tex12.hltf.nfya.wdr36.ovol2.tp63.pias1.pla2g10.cradd.ppip5k2.pgk2.apobec2.mtmr9.dnmt3a.zcchc8.cdk14.anapc4.znf276.ncoa7.bfar.dusp12.commd4.man2c1.agmo.itpkb.il18.ppil1.unc5cl.gtf2i.crem.plekha1.p3h2.tcf25.ppcdc…
GO:0035091	0.0000100000	0.0000679420	3	phosphatidylinositol binding vil1.sbf2.plekha1
GO:0017148	0.0000100000	0.0000679420	1	negative regulation of translation igf2bp2
GO:0051252	0.0000100000	0.0000679420	28	regulation of RNA metabolic process chaf1b.nfib.nkx2-1.sin3a.mitf.slc11a1.fgf23.mc1r.fads1.creb3l2.hltf.nfya.ovol2.tp63.pias1.pla2g10.dnmt3a.ahi1.znf276.ncoa7.commd4.il18.gtf2i.crem.tcf25.ccdc62.fanca.ctdsp1
GO:0009408	0.0000100000	0.0000679420	1	response to heat nf1
GO:0051251	0.0000100000	0.0000679420	2	positive regulation of lymphocyte activation itpkb.il18
GO:0051254	0.0000100000	0.0000679420	18	positive regulation of RNA metabolic process nfib.nkx2-1.sin3a.mitf.slc11a1.fgf23.mc1r.creb3l2.hltf.nfya.ovol2.tp63.pias1.ahi1.ncoa7.il18.crem.ccdc62
GO:0051253	0.0000100000	0.0000679420	11	negative regulation of RNA metabolic process nfib.nkx2-1.sin3a.mitf.ovol2.tp63.pias1.pla2g10.dnmt3a.crem.tcf25
GO:0051259	0.0000100000	0.0000679420	4	protein oligomerization rnf213.sept7.sbf2.tp63
GO:0044454	0.0000100000	0.0000679420	4	nuclear chromosome part chaf1b.sin3a.tp63.dnmt3a
GO:0009416	0.0000100000	0.0000679420	3	response to light stimulus mc1r.nf1.pias1
GO:0051260	0.0000100000	0.0000679420	2	protein homooligomerization rnf213.tp63
GO:0009410	0.0000100000	0.0000679420	1	response to xenobiotic stimulus tigar
GO:0051247	0.0000100000	0.0000679420	9	positive regulation of protein metabolic process slc11a1.fgf23.pias1.pla2g10.cradd.mtmr9.anapc4.il18.unc5cl
GO:0051246	0.0000100000	0.0000679420	20	regulation of protein metabolic process swap70.sin3a.slc11a1.fgf23.herc5.nf1.vil1.tp63.pias1.pla2g10.cradd.mtmr9.igf2bp2.anapc4.ncoa7.itpkb.il18.unc5cl.ctdsp1.crim1
GO:0051241	0.0000100000	0.0000679420	14	negative regulation of multicellular organismal process nfib.nkx2-1.slc11a1.krt1.fgf23.mc1r.herc5.nf1.ovol2.tp63.omg.itpkb.gtf2i.ctdsp1
GO:0034033	0.0000100000	0.0000679420	1	purine nucleoside bisphosphate biosynthetic process ppcdc
GO:0004029	0.0000100000	0.0000679420	1	aldehyde dehydrogenase (NAD) activity aldh1l1
GO:0051249	0.0000100000	0.0000679420	3	regulation of lymphocyte activation itpkb.il18.fanca
GO:0034030	0.0000100000	0.0000679420	1	ribonucleoside bisphosphate biosynthetic process ppcdc
GO:0051248	0.0000100000	0.0000679420	9	negative regulation of protein metabolic process swap70.sin3a.nf1.vil1.igf2bp2.anapc4.ncoa7.ctdsp1.crim1
GO:0051653	0.0000100000	0.0000679420	1	spindle localization spire2
GO:0004033	0.0000100000	0.0000679420	2	aldo-keto reductase (NADP) activity miox.akr1d1
GO:0044464	0.0000100000	0.0000679420	86	cell part miox.chaf1b.neil1.swap70.aldh1l1.kntc1.slfn11.plcd4.nfib.slc41a3.ptpn9.nkx2-1.sin3a.mitf.slc11a1.rnf213.krt1.scamp5.fgf23.exoc3.mc1r.akr1d1.cped1.def8.herc5.nf1.cep72.usp37.bco2.treml2.fndc3a.spire2.tigar.fads1.creb3l2.vil1.sept7.hltf.nfya.sbf2.slc9a3.wdr36.slc13a5.ovol2.tp63.pias1.cradd.ppip5k2.pgk2.xaf1.mtmr9.dnmt3a.evi2b.zcchc8.ahi1.cdk14.slc26a4.igf2bp2.anapc4.znf276.ncoa7.bfar.cog5…
GO:0050805	0.0000100000	0.0000679420	1	negative regulation of synaptic transmission nf1
GO:0016491	0.0000100000	0.0000679420	7	oxidoreductase activity miox.aldh1l1.akr1d1.bco2.fads1.agmo.p3h2
GO:0031105	0.0000100000	0.0000679420	1	septin complex sept7
GO:0044432	0.0000100000	0.0000679420	7	endoplasmic reticulum part plcd4.fgf23.fads1.creb3l2.bfar.agmo.p3h2
GO:0044431	0.0000100000	0.0000679420	5	Golgi apparatus part scamp5.fgf23.fndc3a.cog5.nbea
GO:0050819	0.0000100000	0.0000679420	1	negative regulation of coagulation krt1
GO:0050818	0.0000100000	0.0000679420	1	regulation of coagulation krt1
GO:0015299	0.0000100000	0.0000679420	2	solute:proton antiporter activity slc11a1.slc9a3
GO:1900102	0.0000100000	0.0000679420	1	negative regulation of endoplasmic reticulum unfolded protein response bfar
GO:1900101	0.0000100000	0.0000679420	1	regulation of endoplasmic reticulum unfolded protein response bfar
GO:0017119	0.0000100000	0.0000679420	1	Golgi transport complex cog5
GO:0017112	0.0000100000	0.0000679420	1	Rab guanyl-nucleotide exchange factor activity sbf2
GO:0051262	0.0000100000	0.0000679420	2	protein tetramerization sbf2.tp63
GO:0050821	0.0000100000	0.0000679420	1	protein stabilization mtmr9
GO:0044451	0.0000100000	0.0000679420	4	nucleoplasm part sin3a.pias1.zcchc8.fanca
GO:0044452	0.0000100000	0.0000679420	1	nucleolar part nfib
GO:0030002	0.0000100000	0.0000679420	1	cellular anion homeostasis fgf23
GO:0044450	0.0000100000	0.0000679420	2	microtubule organizing center part cep72.ahi1
GO:0050829	0.0000100000	0.0000679420	1	defense response to Gram-negative bacterium slc11a1
GO:0044444	0.0000100000	0.0000679420	47	cytoplasmic part miox.aldh1l1.kntc1.slfn11.plcd4.slc11a1.rnf213.krt1.scamp5.fgf23.exoc3.akr1d1.cped1.herc5.nf1.cep72.bco2.fndc3a.spire2.tigar.fads1.creb3l2.sept7.sbf2.tp63.cradd.ppip5k2.xaf1.mtmr9.ahi1.cdk14.igf2bp2.anapc4.bfar.cog5.dusp12.krt74.krt73.krt72.man2c1.agmo.itpkb.il18.plekha1.p3h2.ppcdc.nbea
GO:0044446	0.0000100000	0.0000679420	53	intracellular organelle part chaf1b.neil1.kntc1.slfn11.plcd4.nfib.ptpn9.nkx2-1.sin3a.mitf.slc11a1.rnf213.krt1.scamp5.fgf23.exoc3.nf1.cep72.usp37.bco2.fndc3a.spire2.tigar.fads1.creb3l2.vil1.sept7.hltf.nfya.sbf2.wdr36.tp63.pias1.dnmt3a.zcchc8.ahi1.anapc4.znf276.bfar.cog5.krt74.krt73.krt72.man2c1.agmo.ppil1.gtf2i.plekha1.p3h2.ccdc62.fanca.nbea.ctdsp1
GO:0061695	0.0000100000	0.0000679420	1	transferase complex. transferring phosphorus-containing groups cdk14
GO:0033632	0.0000200000	0.0001336656	1	regulation of cell-cell adhesion mediated by integrin swap70
GO:0004672	0.0000200000	0.0001336656	3	protein kinase activity fgf23.cdk14.crim1
GO:0071158	0.0000200000	0.0001336656	1	positive regulation of cell cycle arrest cradd
GO:0009615	0.0000200000	0.0001336656	2	response to virus slfn11.herc5
GO:0072395	0.0000200000	0.0001336656	1	signal transduction involved in cell cycle checkpoint cradd
GO:0002696	0.0000200000	0.0001336656	2	positive regulation of leukocyte activation itpkb.il18
GO:0072422	0.0000200000	0.0001336656	1	signal transduction involved in DNA damage checkpoint cradd
GO:0071391	0.0000200000	0.0001336656	1	cellular response to estrogen stimulus ccdc62
GO:0001822	0.0000200000	0.0001336656	1	kidney development nf1
GO:0072401	0.0000200000	0.0001336656	1	signal transduction involved in DNA integrity checkpoint cradd
GO:0044429	0.0000200000	0.0001336656	2	mitochondrial part bco2.tigar
GO:0061640	0.0000200000	0.0001336656	1	cytoskeleton-dependent cytokinesis spire2
GO:0030042	0.0000200000	0.0001336656	1	actin filament depolymerization vil1
GO:0019538	0.0000300000	0.0002012342	22	protein metabolic process ptpn9.sin3a.mitf.rnf213.krt1.fgf23.herc5.nf1.usp37.hltf.pias1.cradd.cdk14.anapc4.bfar.dusp12.itpkb.il18.ppil1.unc5cl.p3h2.ctdsp1
GO:0050892	0.0000300000	0.0002012342	1	intestinal absorption vil1
GO:0006244	0.0000300000	0.0002012342	1	pyrimidine nucleotide catabolic process neil1
GO:0051224	0.0000300000	0.0002012342	1	negative regulation of protein transport nf1
GO:0008234	0.0000400000	0.0002707912	1	cysteine-type peptidase activity usp37
GO:0008284	0.0000400000	0.0002707912	3	positive regulation of cell proliferation nf1.tp63.il18
GO:0009628	0.0000400000	0.0002707912	6	response to abiotic stimulus mc1r.nf1.tigar.pias1.cradd.dnmt3a
GO:0043027	0.0000400000	0.0002707912	1	cysteine-type endopeptidase inhibitor activity involved in apoptotic process vil1
GO:0001818	0.0000400000	0.0002707912	3	negative regulation of cytokine production slc11a1.mc1r.herc5
GO:0099587	0.0000500000	0.0003397750	1	inorganic ion import into cell slc9a3
GO:0046425	0.0000500000	0.0003397750	1	regulation of JAK-STAT cascade il18
GO:0031418	0.0000500000	0.0003397750	1	L-ascorbic acid binding p3h2
GO:0090238	0.0000500000	0.0003397750	1	positive regulation of arachidonic acid secretion pla2g10
GO:0070167	0.0000500000	0.0003397750	1	regulation of biomineral tissue development fgf23
GO:0098659	0.0000500000	0.0003397750	1	inorganic cation import into cell slc9a3
GO:0000910	0.0000500000	0.0003397750	1	cytokinesis spire2
GO:0015746	0.0000600000	0.0004030810	1	citrate transport slc13a5
GO:0006842	0.0000700000	0.0004030810	1	tricarboxylic acid transport slc13a5
GO:0003690	0.0000700000	0.0004030810	7	double-stranded DNA binding nfib.nkx2-1.sin3a.mitf.hltf.nfya.crem
GO:0007099	0.0000700000	0.0004030810	1	centriole replication cep72
GO:0030331	0.0000700000	0.0004030810	1	estrogen receptor binding ccdc62
GO:0015137	0.0000700000	0.0004030810	1	citrate transmembrane transporter activity slc13a5
GO:0015142	0.0000700000	0.0004030810	1	tricarboxylic acid transmembrane transporter activity slc13a5
GO:0070201	0.0000700000	0.0004030810	4	regulation of establishment of protein localization scamp5.nf1.tp63.il18
GO:0009219	0.0000800000	0.0005398095	1	pyrimidine deoxyribonucleotide metabolic process neil1
GO:0042129	0.0000800000	0.0005398095	1	regulation of T cell proliferation il18
GO:0098534	0.0000800000	0.0005398095	1	centriole assembly cep72
GO:0001505	0.0000900000	0.0006039462	1	regulation of neurotransmitter levels nf1
GO:0018126	0.0001000000	0.0006729948	1	protein hydroxylation p3h2
GO:0021759	0.0001000000	0.0006729948	1	globus pallidus development nkx2-1
GO:0042391	0.0001000000	0.0006729948	1	regulation of membrane potential bco2
GO:0071248	0.0001100000	0.0007409430	2	cellular response to metal ion tigar.itpkb
GO:0030838	0.0001200000	0.0008068869	2	positive regulation of actin filament polymerization spire2.vil1
GO:0001227	0.0001200000	0.0008068869	2	transcriptional repressor activity. RNA polymerase II transcription regulatory region sequence-specific
GO:0031334	0.0001500000	0.0009408165	3	positive regulation of protein complex assembly mitf.spire2.vil1
GO:0046888	0.0001500000	0.0009408165	1	negative regulation of hormone secretion fgf23
GO:0016303	0.0001800000	0.0012154925	1	1-phosphatidylinositol-3-kinase activity fgf23
GO:2000392	0.0001800000	0.0012154925	1	regulation of lamellipodium morphogenesis vil1
GO:0071156	0.0001900000	0.0012833181	2	regulation of cell cycle arrest cradd.evi2b
GO:0006508	0.0002000000	0.0013446940	6	proteolysis rnf213.usp37.cradd.anapc4.bfar.unc5cl
GO:0050867	0.0002000000	0.0013446940	2	positive regulation of cell activation itpkb.il18
GO:0055088	0.0002100000	0.0014094535	2	lipid homeostasis pla2g10.il18
GO:0050688	0.0002200000	0.0014817349	2	regulation of defense response to virus sin3a.herc5
GO:0090257	0.0002200000	0.0014817349	1	regulation of muscle system process gtf2i
GO:0005088	0.0002400000	0.0016136169	2	Ras guanyl-nucleotide exchange factor activity fgf23.sbf2
GO:1903533	0.0002700000	0.0018080674	2	regulation of protein targeting nf1.il18
GO:0097190	0.0002800000	0.0018080674	2	apoptotic signaling pathway nf1.cradd
GO:1902857	0.0002900000	0.0019493260	1	positive regulation of nonmotile primary cilium assembly sept7
GO:0015491	0.0003400000	0.0023103951	2	cation:cation antiporter activity slc11a1.slc9a3
GO:0002286	0.0003600000	0.0024457346	1	T cell activation involved in immune response slc11a1
GO:0019104	0.0003700000	0.0025123917	1	DNA N-glycosylase activity neil1
GO:0048732	0.0003700000	0.0025123917	2	gland development nkx2-1.nf1
GO:0007507	0.0004300000	0.0029154199	2	heart development nf1.tcf25
GO:0033273	0.0004500000	0.0030443032	2	response to vitamin fgf23.dnmt3a
GO:0030496	0.0004500000	0.0030443032	2	midbody exoc3.sept7
GO:0051896	0.0004700000	0.0031726950	4	regulation of protein kinase B signaling fgf23.mc1r.il18.plekha1
GO:0051480	0.0004900000	0.0033018750	2	cytosolic calcium ion homeostasis swap70.gtf2i
GO:0004977	0.0005000000	0.0033620541	1	melanocortin receptor activity mc1r
GO:0036041	0.0006500000	0.0044096013	1	long-chain fatty acid binding vil1
GO:0006364	0.0006500000	0.0044096013	1	rRNA processing wdr36
GO:0045851	0.0006900000	0.0046819075	1	pH reduction slc11a1
GO:0051452	0.0006900000	0.0046819075	1	intracellular pH reduction slc11a1
GO:0007093	0.0007600000	0.0051545635	1	mitotic cell cycle checkpoint kntc1
GO:0035728	0.0007700000	0.0052179038	1	response to hepatocyte growth factor vil1
GO:0015298	0.0007700000	0.0052179038	2	solute:cation antiporter activity slc11a1.slc9a3
GO:0051716	0.0007800000	0.0052906726	20	cellular response to stimulus chaf1b.neil1.ptpn9.sin3a.scamp5.fgf23.mc1r.nf1.tigar.fads1.creb3l2.vil1.pla2g10.cradd.dnmt3a.itpkb.il18.plekha1.ccdc62.fanca
GO:0097306	0.0008000000	0.0054264341	3	cellular response to alcohol fgf23.dnmt3a.ccdc62
GO:0051898	0.0008800000	0.0059509341	1	negative regulation of protein kinase B signaling plekha1
GO:0010562	0.0009500000	0.0064611502	7	positive regulation of phosphorus metabolic process slc11a1.fgf23.nf1.tigar.mtmr9.il18.unc5cl
GO:0045937	0.0009500000	0.0064611502	7	positive regulation of phosphate metabolic process slc11a1.fgf23.nf1.tigar.mtmr9.il18.unc5cl
GO:0090237	0.0009600000	0.0065234994	1	regulation of arachidonic acid secretion pla2g10
GO:0001667	0.0009700000	0.0065883089	1	ameboidal-type cell migration ovol2
GO:0015385	0.0010800000	0.0073642894	1	sodium:proton antiporter activity slc9a3
GO:0005451	0.0010800000	0.0073642894	1	monovalent cation:proton antiporter activity slc9a3
GO:0033629	0.0011000000	0.0074935223	1	negative regulation of cell adhesion mediated by integrin swap70
GO:0050671	0.0011400000	0.0077684596	1	positive regulation of lymphocyte proliferation il18
GO:0032946	0.0011700000	0.0079651463	1	positive regulation of mononuclear cell proliferation il18
GO:0045165	0.0011800000	0.0080254037	2	cell fate commitment nkx2-1.mitf
GO:0021700	0.0012200000	0.0082982656	1	developmental maturation nf1
GO:0007610	0.0012300000	0.0083685587	3	behavior nkx2-1.nf1.pias1
GO:0036149	0.0012500000	0.0085027602	1	phosphatidylinositol acyl-chain remodeling pla2g10
GO:0006836	0.0012700000	0.0086361002	1	neurotransmitter transport nf1
GO:0030374	0.0019300000	0.0131247719	2	ligand-dependent nuclear receptor transcription coactivator activity ncoa7.ccdc62
GO:0051897	0.0019700000	0.0133884357	3	positive regulation of protein kinase B signaling fgf23.mc1r.il18
GO:0006879	0.0019900000	0.0134785895	1	cellular iron ion homeostasis slc11a1
GO:0052742	0.0019900000	0.0134785895	1	phosphatidylinositol kinase activity fgf23
GO:0002250	0.0020100000	0.0136025853	2	adaptive immune response slc11a1.il18
GO:0009264	0.0022500000	0.0152280543	1	deoxyribonucleotide catabolic process neil1
GO:0030100	0.0022700000	0.0154680997	3	regulation of endocytosis slc11a1.scamp5.ahi1
GO:0051707	0.0025200000	0.0171954890	4	response to other organism slfn11.slc11a1.herc5.vil1
GO:0001936	0.0025900000	0.0176613808	1	regulation of endothelial cell proliferation nf1
GO:1903963	0.0026800000	0.0182769415	1	arachidonate transport pla2g10
GO:0030330	0.0026800000	0.0182769415	1	DNA damage response. signal transduction by p53 class mediator cradd
GO:0050482	0.0026800000	0.0182769415	1	arachidonic acid secretion pla2g10
GO:0070665	0.0031800000	0.0217964403	1	positive regulation of leukocyte proliferation il18
GO:0046174	0.0034600000	0.0237524261	1	polyol catabolic process miox
GO:0010665	0.0034900000	0.0239555151	1	regulation of cardiac muscle cell apoptotic process tigar
GO:0036148	0.0036700000	0.0251261205	1	phosphatidylglycerol acyl-chain remodeling pla2g10
GO:0016773	0.0037600000	0.0257333061	4	phosphotransferase activity. alcohol group as acceptor fgf23.cdk14.itpkb.crim1
GO:0005504	0.0040300000	0.0276517806	1	fatty acid binding vil1
GO:0002831	0.0041500000	0.0284864787	3	regulation of response to biotic stimulus sin3a.herc5.tigar
GO:0023061	0.0042400000	0.0292161929	1	signal release nf1
GO:0016476	0.0043700000	0.0301062328	1	regulation of embryonic cell shape sept7
GO:0005575	0.0044600000	0.0306321388	89	cellular_component miox.chaf1b.neil1.swap70.aldh1l1.kntc1.slfn11.plcd4.nfib.slc41a3.ptpn9.nkx2-1.sin3a.mitf.slc11a1.rnf213.krt1.bcap29.scamp5.fgf23.exoc3.mc1r.akr1d1.cped1.def8.herc5.nf1.cep72.usp37.bco2.treml2.fndc3a.spire2.tigar.fads1.creb3l2.vil1.sept7.hltf.nfya.sbf2.slc9a3.wdr36.slc13a5.ovol2.tp63.pias1.pla2g10.cradd.ppip5k2.pgk2.xaf1.mtmr9.dnmt3a.evi2b.zcchc8.ahi1.cdk14.slc26a4.igf2bp2.anapc…
GO:0010564	0.0044700000	0.0306630000	8	regulation of cell cycle process kntc1.slfn11.sin3a.cep72.cradd.evi2b.anapc4.ctdsp1
GO:0006631	0.0046400000	0.0318453154	3	fatty acid metabolic process fads1.pla2g10.crem
GO:0008285	0.0047500000	0.0326743883	4	negative regulation of cell proliferation nfib.nf1.ovol2.p3h2
GO:2000193	0.0049800000	0.0343032357	1	positive regulation of fatty acid transport pla2g10
GO:0032305	0.0049800000	0.0343032357	1	positive regulation of icosanoid secretion pla2g10
GO:0009266	0.0050300000	0.0346158318	1	response to temperature stimulus nf1
GO:0043178	0.0051200000	0.0351947634	1	alcohol binding nf1
GO:0043028	0.0056400000	0.0385169695	1	cysteine-type endopeptidase regulator activity involved in apoptotic process vil1
GO:0042594	0.0056600000	0.0386592537	1	response to starvation fads1
GO:0008543	0.0064200000	0.0442762026	1	fibroblast growth factor receptor signaling pathway fgf23
GO:0000731	0.0068200000	0.0468904224	1	DNA synthesis involved in DNA repair tex12
GO:0032530	0.0070200000	0.0483741775	1	regulation of microvillus organization vil1

## Sheet: Feuil2
	Biological Processes for enriched GO categories
Term ID	Name	Frequency	Uniqueness	Dispensability
GO:0001302	replicative cell aging	0.130%	1.00	0.00
GO:0007610	behavior	0.124%	1.00	0.00
GO:0008150	biological_process	100.000%	1.00	0.00
GO:0008152	metabolic process	62.634%	1.00	0.00
GO:0009109	coenzyme catabolic process	0.130%	1.00	0.00
GO:0009987	cellular process	79.110%	1.00	0.00
GO:0016265	death	0.130%	1.00	0.00
GO:0022414	reproductive process	0.747%	0.97	0.00
GO:0000711	meiotic DNA repair synthesis	0.001%	0.89	0.60
GO:0060742	epithelial cell differentiation involved in prostate gland development	0.002%	0.82	0.61
GO:0060576	intestinal epithelial cell development	0.002%	0.83	0.63
GO:0060157	urinary bladder development	0.001%	0.86	0.63
GO:0060674	placenta blood vessel development	0.005%	0.83	0.65
GO:0060487	lung epithelial cell differentiation	0.004%	0.83	0.65
GO:0007340	acrosome reaction	0.008%	0.97	0.67
GO:0030325	adrenal gland development	0.004%	0.85	0.67
GO:0060009	Sertoli cell development	0.002%	0.83	0.69
GO:0035112	genitalia morphogenesis	0.003%	0.83	0.71
GO:0060197	cloacal septation	0.001%	0.85	0.71
GO:0001553	luteinization	0.002%	0.84	0.72
GO:0009566	fertilization	0.049%	0.97	0.77
GO:0001889	liver development	0.026%	0.83	0.78
GO:0033327	Leydig cell differentiation	0.002%	0.84	0.78
GO:0060479	lung cell differentiation	0.004%	0.84	0.80
GO:0048557	embryonic digestive tract morphogenesis	0.004%	0.83	0.81
GO:0060529	squamous basal epithelial stem cell differentiation involved in prostate gland acinus development	0.000%	0.84	0.81
GO:0048807	female genitalia morphogenesis	0.001%	0.84	0.82
GO:0060563	neuroepithelial cell differentiation	0.003%	0.86	0.82
GO:0022412	cellular process involved in reproduction in multicellular organism	0.117%	0.85	0.83
GO:0060716	labyrinthine layer blood vessel development	0.003%	0.83	0.83
GO:1903046	meiotic cell cycle process	0.140%	0.94	0.84
GO:0048608	reproductive structure development	0.141%	0.81	0.84
GO:0035844	cloaca development	0.002%	0.85	0.84
GO:0051321	meiotic cell cycle	0.186%	0.95	0.86
GO:0061141	lung ciliated cell differentiation	0.000%	0.85	0.86
GO:0002067	glandular epithelial cell differentiation	0.012%	0.85	0.89
GO:0003006	developmental process involved in reproduction	0.302%	0.84	0.90
GO:0008406	gonad development	0.036%	0.82	0.90
GO:0007283	spermatogenesis	0.099%	0.83	0.90
GO:0007281	germ cell development	0.083%	0.81	0.91
GO:0007286	spermatid development	0.033%	0.82	0.91
GO:0060486	club cell differentiation	0.001%	0.84	0.92
GO:0060740	prostate gland epithelium morphogenesis	0.004%	0.82	0.93
GO:0060509	type I pneumocyte differentiation	0.001%	0.84	0.93
GO:0060510	type II pneumocyte differentiation	0.001%	0.84	0.93
GO:0007276	gamete generation	0.171%	0.85	0.94
GO:0048232	male gamete generation	0.114%	0.86	0.95
GO:0008585	female gonad development	0.016%	0.82	0.95
GO:0061140	lung secretory cell differentiation	0.002%	0.83	0.96
GO:0008584	male gonad development	0.019%	0.82	0.96
GO:0048609	multicellular organismal reproductive process	0.196%	0.85	0.98
GO:0030799	regulation of cyclic nucleotide metabolic process	0.130%	1.00	0.00
GO:0030801	positive regulation of cyclic nucleotide metabolic process	0.130%	1.00	0.00
GO:0030802	regulation of cyclic nucleotide biosynthetic process	0.130%	1.00	0.00
GO:0030804	positive regulation of cyclic nucleotide biosynthetic process	0.130%	1.00	0.00
GO:0030814	regulation of cAMP metabolic process	0.130%	1.00	0.00
GO:0030816	positive regulation of cAMP metabolic process	0.130%	1.00	0.00
GO:0030817	regulation of cAMP biosynthetic process	0.130%	1.00	0.00
GO:0030819	positive regulation of cAMP biosynthetic process	0.130%	1.00	0.00
GO:0032501	multicellular organismal process	2.570%	1.00	0.00
GO:0032502	developmental process	2.266%	1.00	0.00
GO:0042990	.regulation of transcription factor import into nucleus	0.130%	1.00	0.00
GO:0042992	.negative regulation of transcription factor import into nucleus	0.130%	1.00	0.00
GO:0042993	.positive regulation of transcription factor import into nucleus	0.130%	1.00	0.00
GO:0043473	pigmentation	0.029%	1.00	0.00
GO:0051187	.cofactor catabolic process	0.130%	1.00	0.00
GO:0051195	.negative regulation of cofactor metabolic process	0.130%	1.00	0.00
GO:0051198	.negative regulation of coenzyme metabolic process	0.130%	1.00	0.00
GO:0051436	.negative regulation of ubiquitin-protein ligase activity involved in mitotic cell cycle	0.130%	1.00	0.00
GO:0051437	.positive regulation of ubiquitin-protein ligase activity involved in regulation of mitotic cell cycle transition	0.130%	1.00	0.00
GO:0051439	.regulation of ubiquitin-protein ligase activity involved in mitotic cell cycle	0.130%	1.00	0.00
GO:0055114	.oxidation-reduction process	0.130%	1.00	0.00
GO:0065007	biological regulation	22.821%	1.00	0.00
GO:0072348	sulfur compound transport	0.254%	0.98	0.00
GO:0097285	.cell-type specific apoptotic process	0.130%	1.00	0.00
GO:1901615	organic hydroxy compound metabolic process	0.975%	0.98	0.00
GO:1902074	response to salt	0.002%	0.96	0.00
GO:1902896	terminal web assembly	0.001%	0.97	0.00
GO:0051017	actin filament bundle assembly	0.031%	0.96	0.56
GO:0045104	intermediate filament cytoskeleton organization	0.025%	0.97	0.59
GO:0051014	actin filament severing	0.013%	0.99	0.66
GO:0030199	collagen fibril organization	0.010%	0.97	0.66
GO:0061572	actin filament bundle organization	0.033%	0.96	0.77
GO:0070649	formin-nucleated actin cable assembly	0.001%	0.97	0.83
GO:0030046	parallel actin filament bundle assembly	0.002%	0.97	0.85
GO:2001233	regulation of apoptotic signaling pathway	0.063%	0.78	0.00
GO:1903894	regulation of IRE1-mediated unfolded protein response	0.002%	0.83	0.51
GO:1900271	regulation of long-term synaptic potentiation	0.005%	0.81	0.53
GO:2000050	regulation of non-canonical Wnt signaling pathway	0.004%	0.82	0.53
GO:0033146	regulation of intracellular estrogen receptor signaling pathway	0.006%	0.82	0.55
GO:0060759	regulation of response to cytokine stimulus	0.027%	0.82	0.56
GO:0033143	regulation of intracellular steroid hormone receptor signaling pathway	0.013%	0.81	0.57
GO:1901796	regulation of signal transduction by p53 class mediator	0.013%	0.81	0.57
GO:1901224	positive regulation of NIK/NF-kappaB signaling	0.011%	0.76	0.59
GO:0090080	positive regulation of MAPKKK cascade by fibroblast growth factor receptor signaling pathway	0.001%	0.75	0.59
GO:0008593	regulation of Notch signaling pathway	0.021%	0.81	0.59
GO:0046427	positive regulation of receptor signaling pathway via JAK-STAT	0.005%	0.77	0.60
GO:1903034	regulation of response to wounding	0.033%	0.81	0.60
GO:1901222	regulation of NIK/NF-kappaB signaling	0.017%	0.81	0.60
GO:0035729	cellular response to hepatocyte growth factor stimulus	0.003%	0.95	0.61
GO:0060330	regulation of response to interferon-gamma	0.003%	0.79	0.62
GO:2000271	positive regulation of fibroblast apoptotic process	0.001%	0.81	0.62
GO:0045747	positive regulation of Notch signaling pathway	0.009%	0.76	0.62
GO:0033033	negative regulation of myeloid cell apoptotic process	0.002%	0.80	0.63
GO:2000051	negative regulation of non-canonical Wnt signaling pathway	0.001%	0.79	0.64
GO:2000269	regulation of fibroblast apoptotic process	0.003%	0.85	0.64
GO:0033032	regulation of myeloid cell apoptotic process	0.004%	0.85	0.65
GO:0061045	negative regulation of wound healing	0.012%	0.77	0.67
GO:0080134	regulation of response to stress	0.341%	0.79	0.67
GO:1901216	positive regulation of neuron death	0.009%	0.79	0.67
GO:2000107	negative regulation of leukocyte apoptotic process	0.007%	0.79	0.68
GO:0046579	positive regulation of Ras protein signal transduction	0.014%	0.76	0.68
GO:0030111	regulation of Wnt signaling pathway	0.097%	0.79	0.69
GO:0010661	positive regulation of muscle cell apoptotic process	0.003%	0.80	0.70
GO:2000106	regulation of leukocyte apoptotic process	0.012%	0.84	0.70
GO:0035020	regulation of Rac protein signal transduction	0.003%	0.82	0.71
GO:2001236	regulation of extrinsic apoptotic signaling pathway	0.025%	0.79	0.73
GO:0050805	negative regulation of synaptic transmission	0.007%	0.78	0.73
GO:0032228	regulation of synaptic transmission, GABAergic	0.006%	0.84	0.74
GO:0051057	positive regulation of small GTPase mediated signal transduction	0.015%	0.76	0.75
GO:2001241	positive regulation of extrinsic apoptotic signaling pathway in absence of ligand	0.002%	0.77	0.76
GO:0009968	negative regulation of signal transduction	0.342%	0.71	0.77
GO:0031347	regulation of defense response	0.134%	0.79	0.77
GO:0046580	negative regulation of Ras protein signal transduction	0.018%	0.76	0.78
GO:0051058	negative regulation of small GTPase mediated signal transduction	0.019%	0.75	0.79
GO:0060828	regulation of canonical Wnt signaling pathway	0.063%	0.79	0.79
GO:0050727	regulation of inflammatory response	0.057%	0.80	0.80
GO:0048169	regulation of long-term neuronal synaptic plasticity	0.003%	0.82	0.80
GO:0043525	positive regulation of neuron apoptotic process	0.005%	0.79	0.81
GO:0023057	negative regulation of signaling	0.355%	0.74	0.81
GO:0010648	negative regulation of cell communication	0.356%	0.73	0.81
GO:2001239	regulation of extrinsic apoptotic signaling pathway in absence of ligand	0.006%	0.80	0.82
GO:0060548	negative regulation of cell death	0.183%	0.75	0.82
GO:0050729	positive regulation of inflammatory response	0.018%	0.76	0.82
GO:0035021	negative regulation of Rac protein signal transduction	0.001%	0.79	0.83
GO:1903573	negative regulation of response to endoplasmic reticulum stress	0.008%	0.77	0.84
GO:0043409	negative regulation of MAPK cascade	0.045%	0.74	0.84
GO:0043065	positive regulation of apoptotic process	0.088%	0.76	0.84
GO:0048168	regulation of neuronal synaptic plasticity	0.009%	0.81	0.85
GO:0010942	positive regulation of cell death	0.101%	0.76	0.85
GO:0033030	negative regulation of neutrophil apoptotic process	0.000%	0.78	0.85
GO:0010666	positive regulation of cardiac muscle cell apoptotic process	0.001%	0.81	0.85
GO:1902043	positive regulation of extrinsic apoptotic signaling pathway via death domain receptors	0.003%	0.76	0.86
GO:0045088	regulation of innate immune response	0.044%	0.76	0.87
GO:0031348	negative regulation of defense response	0.044%	0.75	0.87
GO:2001238	positive regulation of extrinsic apoptotic signaling pathway	0.009%	0.75	0.87
GO:1903895	negative regulation of IRE1-mediated unfolded protein response	0.001%	0.79	0.87
GO:0050728	negative regulation of inflammatory response	0.022%	0.76	0.88
GO:1900101	regulation of endoplasmic reticulum unfolded protein response	0.005%	0.82	0.88
GO:0001959	regulation of cytokine-mediated signaling pathway	0.025%	0.80	0.88
GO:0060334	regulation of interferon-gamma-mediated signaling pathway	0.003%	0.78	0.88
GO:0010663	positive regulation of striated muscle cell apoptotic process	0.001%	0.81	0.88
GO:0009966	regulation of signal transduction	0.890%	0.76	0.88
GO:0033147	negative regulation of intracellular estrogen receptor signaling pathway	0.002%	0.78	0.88
GO:1902041	regulation of extrinsic apoptotic signaling pathway via death domain receptors	0.008%	0.80	0.89
GO:2001235	positive regulation of apoptotic signaling pathway	0.023%	0.74	0.90
GO:1900102	negative regulation of endoplasmic reticulum unfolded protein response	0.002%	0.78	0.91
GO:0033029	regulation of neutrophil apoptotic process	0.001%	0.81	0.91
GO:0033144	negative regulation of intracellular steroid hormone receptor signaling pathway	0.007%	0.77	0.93
GO:0030178	negative regulation of Wnt signaling pathway	0.053%	0.74	0.93
GO:0042981	regulation of apoptotic process	0.320%	0.80	0.93
GO:0043066	negative regulation of apoptotic process	0.162%	0.75	0.93
GO:0030195	negative regulation of blood coagulation	0.009%	0.71	0.95
GO:0042730	fibrinolysis	0.004%	0.72	0.95
GO:0043067	regulation of programmed cell death	0.332%	0.80	0.98
GO:0043069	negative regulation of programmed cell death	0.167%	0.75	0.98
GO:0043068	positive regulation of programmed cell death	0.093%	0.76	0.98
GO:0010481	epidermal cell division	0.000%	0.99	0.00
GO:0097154	GABAergic neuron differentiation	0.003%	0.85	0.00
GO:0048485	sympathetic nervous system development	0.004%	0.85	0.50
GO:0071679	commissural neuron axon guidance	0.002%	0.78	0.55
GO:0035845	photoreceptor cell outer segment organization	0.005%	0.83	0.59
GO:0060271	cilium assembly	0.139%	0.96	0.65
GO:0021952	central nervous system projection neuron axonogenesis	0.006%	0.81	0.69
GO:0031529	ruffle organization	0.007%	0.97	0.69
GO:0021892	cerebral cortex GABAergic interneuron differentiation	0.002%	0.84	0.75
GO:0044782	cilium organization	0.157%	0.96	0.86
GO:0021955	central nervous system neuron axonogenesis	0.008%	0.81	0.90
GO:0021960	anterior commissure morphogenesis	0.001%	0.82	0.90
GO:0051402	neuron apoptotic process	0.009%	0.99	0.00
GO:0070997	neuron death	0.010%	0.99	0.64
GO:0006915	apoptotic process	0.218%	0.99	0.78
GO:0097191	extrinsic apoptotic signaling pathway	0.015%	0.81	0.80
GO:0008625	extrinsic apoptotic signaling pathway via death domain receptors	0.005%	0.82	0.81
GO:0012501	programmed cell death	0.248%	0.99	0.98
GO:0051301	cell division	1.474%	0.99	0.01
GO:0050673	epithelial cell proliferation	0.017%	0.99	0.01
GO:0035726	common myeloid progenitor cell proliferation	0.001%	0.99	0.67
GO:0043616	keratinocyte proliferation	0.002%	0.99	0.71
GO:0045103	intermediate filament-based process	0.026%	1.00	0.01
GO:0001906	cell killing	0.029%	1.00	0.01
GO:0008283	cell population proliferation	0.101%	1.00	0.01
GO:0008219	cell death	0.256%	1.00	0.01
GO:0022402	cell cycle process	0.856%	0.97	0.01
GO:0000086	G2/M transition of mitotic cell cycle	0.012%	0.97	0.58
GO:0051293	establishment of spindle localization	0.019%	0.93	0.60
GO:0044770	cell cycle phase transition	0.056%	0.97	0.65
GO:0051653	spindle localization	0.020%	0.96	0.71
GO:1903047	mitotic cell cycle process	0.349%	0.97	0.76
GO:0032506	cytokinetic process	0.180%	0.97	0.79
GO:0044839	cell cycle G2/M phase transition	0.013%	0.97	0.83
GO:0051295	establishment of meiotic spindle localization	0.001%	0.92	0.86
GO:0000082	G1/S transition of mitotic cell cycle	0.028%	0.97	0.87
GO:0044843	cell cycle G1/S phase transition	0.028%	0.97	0.91
GO:0044772	mitotic cell cycle phase transition	0.054%	0.97	0.95
GO:0006457	protein folding	0.909%	0.99	0.01
GO:0007154	cell communication	7.739%	0.99	0.01
GO:0045730	respiratory burst	0.004%	0.99	0.02
GO:1901570	fatty acid derivative biosynthetic process	0.010%	0.98	0.04
GO:1901568	fatty acid derivative metabolic process	0.028%	0.99	0.04
GO:1902652	secondary alcohol metabolic process	0.097%	0.95	0.05
GO:0032957	inositol trisphosphate metabolic process	0.008%	0.95	0.62
GO:1901617	organic hydroxy compound biosynthetic process	0.392%	0.95	0.74
GO:0016125	sterol metabolic process	0.124%	0.92	0.75
GO:0006706	steroid catabolic process	0.007%	0.93	0.76
GO:0008206	bile acid metabolic process	0.007%	0.92	0.76
GO:0046165	alcohol biosynthetic process	0.153%	0.94	0.76
GO:0043647	inositol phosphate metabolic process	0.144%	0.93	0.78
GO:0006020	inositol metabolic process	0.065%	0.95	0.79
GO:1901616	organic hydroxy compound catabolic process	0.262%	0.94	0.80
GO:0046164	alcohol catabolic process	0.233%	0.92	0.81
GO:0046173	polyol biosynthetic process	0.101%	0.94	0.83
GO:0019310	inositol catabolic process	0.033%	0.93	0.84
GO:0032958	inositol phosphate biosynthetic process	0.024%	0.94	0.85
GO:0008203	cholesterol metabolic process	0.040%	0.92	0.85
GO:0006066	alcohol metabolic process	0.591%	0.94	0.86
GO:0019751	polyol metabolic process	0.418%	0.94	0.88
GO:0006694	steroid biosynthetic process	0.134%	0.92	0.93
GO:1901361	organic cyclic compound catabolic process	1.263%	0.94	0.06
GO:0046395	carboxylic acid catabolic process	1.074%	0.92	0.62
GO:0044282	small molecule catabolic process	1.664%	0.94	0.63
GO:0009972	cytidine deamination	0.029%	0.92	0.64
GO:0009111	vitamin catabolic process	0.034%	0.94	0.64
GO:0044265	cellular macromolecule catabolic process	1.526%	0.93	0.71
GO:0043649	dicarboxylic acid catabolic process	0.040%	0.94	0.72
GO:0044248	cellular catabolic process	4.061%	0.94	0.73
GO:0010498	proteasomal protein catabolic process	0.311%	0.93	0.75
GO:0009057	macromolecule catabolic process	2.208%	0.94	0.76
GO:0043632	modification-dependent macromolecule catabolic process	0.715%	0.93	0.82
GO:0030163	protein catabolic process	1.027%	0.93	0.85
GO:0072329	monocarboxylic acid catabolic process	0.309%	0.92	0.87
GO:1901575	organic substance catabolic process	5.440%	0.94	0.87
GO:0009223	pyrimidine deoxyribonucleotide catabolic process	0.042%	0.91	0.88
GO:0006511	ubiquitin-dependent protein catabolic process	0.662%	0.92	0.88
GO:0016054	organic acid catabolic process	1.096%	0.92	0.89
GO:0043161	proteasome-mediated ubiquitin-dependent protein catabolic process	0.268%	0.93	0.90
GO:0042454	ribonucleoside catabolic process	0.035%	0.92	0.94
GO:0051603	proteolysis involved in cellular protein catabolic process	0.841%	0.92	0.97
GO:0019941	modification-dependent protein catabolic process	0.704%	0.92	0.98
GO:0046133	pyrimidine ribonucleoside catabolic process	0.030%	0.92	1.00
GO:0006216	cytidine catabolic process	0.030%	0.92	1.00
GO:0046087	cytidine metabolic process	0.030%	0.94	1.00
GO:0044262	cellular carbohydrate metabolic process	1.582%	0.97	0.06
GO:0006081	cellular aldehyde metabolic process	0.436%	0.98	0.07
GO:0071704	organic substance metabolic process	55.166%	0.98	0.07
GO:0044255	cellular lipid metabolic process	3.232%	0.93	0.09
GO:0033559	unsaturated fatty acid metabolic process	0.037%	0.93	0.53
GO:0006638	neutral lipid metabolic process	0.054%	0.95	0.55
GO:0001676	long-chain fatty acid metabolic process	0.061%	0.93	0.58
GO:0008202	steroid metabolic process	0.207%	0.94	0.63
GO:0044242	cellular lipid catabolic process	0.220%	0.92	0.63
GO:0046488	phosphatidylinositol metabolic process	0.395%	0.93	0.67
GO:0006643	membrane lipid metabolic process	0.487%	0.94	0.69
GO:0008300	isoprenoid catabolic process	0.014%	0.93	0.69
GO:0016042	lipid catabolic process	0.536%	0.92	0.70
GO:0006720	isoprenoid metabolic process	0.540%	0.94	0.70
GO:0006721	terpenoid metabolic process	0.326%	0.94	0.71
GO:0046486	glycerolipid metabolic process	0.721%	0.94	0.72
GO:0019432	triglyceride biosynthetic process	0.035%	0.94	0.73
GO:0001523	retinoid metabolic process	0.021%	0.95	0.73
GO:0016101	diterpenoid metabolic process	0.028%	0.95	0.75
GO:0016108	tetraterpenoid metabolic process	0.048%	0.94	0.78
GO:0016116	carotenoid metabolic process	0.048%	0.94	0.78
GO:0006644	phospholipid metabolic process	1.406%	0.92	0.79
GO:0008654	phospholipid biosynthetic process	1.206%	0.91	0.84
GO:0008610	lipid biosynthetic process	2.656%	0.92	0.86
GO:0016122	xanthophyll metabolic process	0.004%	0.95	0.86
GO:0042574	retinal metabolic process	0.003%	0.95	0.87
GO:0042573	retinoic acid metabolic process	0.006%	0.79	0.90
GO:0046474	glycerophospholipid biosynthetic process	0.533%	0.92	0.93
GO:0006661	phosphatidylinositol biosynthetic process	0.333%	0.92	0.94
GO:0045017	glycerolipid biosynthetic process	0.570%	0.92	0.94
GO:0046460	neutral lipid biosynthetic process	0.037%	0.94	0.95
GO:0006650	glycerophospholipid metabolic process	0.664%	0.92	0.96
GO:0006641	triglyceride metabolic process	0.048%	0.94	0.97
GO:0006639	acylglycerol metabolic process	0.054%	0.94	0.99
GO:0046463	acylglycerol biosynthetic process	0.037%	0.94	1.00
GO:0045342	MHC class II biosynthetic process	0.000%	0.98	0.10
GO:0009056	catabolic process	5.897%	0.98	0.10
GO:0006629	lipid metabolic process	4.246%	0.98	0.11
GO:0072505	divalent inorganic anion homeostasis	0.000%	0.87	0.11
GO:0072501	cellular divalent inorganic anion homeostasis	0.000%	0.87	0.54
GO:0055083	monovalent inorganic anion homeostasis	0.003%	0.85	0.64
GO:0030320	cellular monovalent inorganic anion homeostasis	0.001%	0.85	0.69
GO:0030643	cellular phosphate ion homeostasis	0.037%	0.82	0.84
GO:0072506	trivalent inorganic anion homeostasis	0.039%	0.82	0.98
GO:0030002	cellular anion homeostasis	0.037%	0.82	0.98
GO:0055062	phosphate ion homeostasis	0.039%	0.82	1.00
GO:0072502	cellular trivalent inorganic anion homeostasis	0.037%	0.82	1.00
GO:2000794	regulation of epithelial cell proliferation involved in lung morphogenesis	0.001%	0.85	0.14
GO:2000648	positive regulation of stem cell proliferation	0.003%	0.79	0.53
GO:2000795	negative regulation of epithelial cell proliferation involved in lung morphogenesis	0.000%	0.82	0.60
GO:2000177	regulation of neural precursor cell proliferation	0.016%	0.83	0.61
GO:2000178	negative regulation of neural precursor cell proliferation	0.004%	0.79	0.61
GO:0010464	regulation of mesenchymal cell proliferation	0.005%	0.84	0.62
GO:0072091	regulation of stem cell proliferation	0.007%	0.84	0.64
GO:0048145	regulation of fibroblast proliferation	0.012%	0.83	0.65
GO:0048147	negative regulation of fibroblast proliferation	0.004%	0.79	0.66
GO:0050678	regulation of epithelial cell proliferation	0.056%	0.82	0.71
GO:0050680	negative regulation of epithelial cell proliferation	0.023%	0.77	0.74
GO:0010838	positive regulation of keratinocyte proliferation	0.002%	0.80	0.78
GO:0007406	negative regulation of neuroblast proliferation	0.001%	0.62	0.82
GO:0010837	regulation of keratinocyte proliferation	0.006%	0.84	0.83
GO:0001938	positive regulation of endothelial cell proliferation	0.014%	0.78	0.87
GO:1902692	regulation of neuroblast proliferation	0.006%	0.84	0.88
GO:2000647	negative regulation of stem cell proliferation	0.001%	0.80	0.88
GO:0050679	positive regulation of epithelial cell proliferation	0.029%	0.77	0.91
GO:0001937	negative regulation of endothelial cell proliferation	0.008%	0.78	0.92
GO:0010482	regulation of epidermal cell division	0.001%	0.88	0.14
GO:0044281	small molecule metabolic process	15.889%	0.98	0.14
GO:1904779	regulation of protein localization to centrosome	0.002%	0.84	0.14
GO:0051588	regulation of neurotransmitter transport	0.017%	0.83	0.51
GO:1903650	negative regulation of cytoplasmic transport	0.001%	0.80	0.57
GO:0048259	regulation of receptor-mediated endocytosis	0.018%	0.81	0.61
GO:0051589	negative regulation of neurotransmitter transport	0.002%	0.80	0.64
GO:1904589	regulation of protein import	0.012%	0.83	0.65
GO:0032375	negative regulation of cholesterol transport	0.002%	0.80	0.66
GO:1900181	negative regulation of protein localization to nucleus	0.006%	0.78	0.68
GO:1903749	positive regulation of establishment of protein localization to mitochondrion	0.001%	0.80	0.68
GO:1904590	negative regulation of protein import	0.002%	0.80	0.70
GO:1903747	regulation of establishment of protein localization to mitochondrion	0.003%	0.84	0.71
GO:1903531	negative regulation of secretion by cell	0.020%	0.77	0.75
GO:0032308	positive regulation of prostaglandin secretion	0.001%	0.79	0.77
GO:1903827	regulation of cellular protein localization	0.108%	0.80	0.80
GO:0010966	regulation of phosphate transport	0.001%	0.85	0.81
GO:0032387	negative regulation of intracellular transport	0.011%	0.77	0.82
GO:1900180	regulation of protein localization to nucleus	0.025%	0.82	0.85
GO:0046822	regulation of nucleocytoplasmic transport	0.026%	0.82	0.85
GO:0051048	negative regulation of secretion	0.023%	0.77	0.86
GO:1900739	regulation of protein insertion into mitochondrial membrane involved in apoptotic signaling pathway	0.000%	0.84	0.86
GO:1900740	positive regulation of protein insertion into mitochondrial membrane involved in apoptotic signaling pathway	0.000%	0.75	0.86
GO:0046929	negative regulation of neurotransmitter secretion	0.002%	0.75	0.86
GO:0090317	negative regulation of intracellular protein transport	0.008%	0.77	0.86
GO:0048260	positive regulation of receptor-mediated endocytosis	0.010%	0.77	0.88
GO:0046928	regulation of neurotransmitter secretion	0.015%	0.77	0.88
GO:1903829	positive regulation of cellular protein localization	0.050%	0.75	0.89
GO:0002092	positive regulation of receptor internalization	0.004%	0.77	0.90
GO:0032388	positive regulation of intracellular transport	0.037%	0.76	0.91
GO:0032386	regulation of intracellular transport	0.065%	0.81	0.91
GO:0042308	negative regulation of protein import into nucleus	0.002%	0.79	0.91
GO:0045807	positive regulation of endocytosis	0.018%	0.76	0.91
GO:0042306	regulation of protein import into nucleus	0.011%	0.82	0.91
GO:0032372	negative regulation of sterol transport	0.002%	0.80	0.92
GO:0002090	regulation of receptor internalization	0.009%	0.81	0.93
GO:0046823	negative regulation of nucleocytoplasmic transport	0.004%	0.78	0.93
GO:0032306	regulation of prostaglandin secretion	0.001%	0.84	0.96
GO:0090370	negative regulation of cholesterol efflux	0.001%	0.81	0.97
GO:0051977	lysophospholipid transport	0.001%	0.98	0.15
GO:2000736	regulation of stem cell differentiation	0.012%	0.80	0.16
GO:0045660	positive regulation of neutrophil differentiation	0.000%	0.76	0.52
GO:0030860	regulation of polarized epithelial cell differentiation	0.000%	0.81	0.54
GO:0010743	regulation of macrophage derived foam cell differentiation	0.003%	0.82	0.60
GO:2000738	positive regulation of stem cell differentiation	0.004%	0.77	0.60
GO:0051150	regulation of smooth muscle cell differentiation	0.005%	0.81	0.61
GO:0048713	regulation of oligodendrocyte differentiation	0.005%	0.81	0.62
GO:0010744	positive regulation of macrophage derived foam cell differentiation	0.002%	0.77	0.62
GO:0030862	positive regulation of polarized epithelial cell differentiation	0.000%	0.79	0.63
GO:0045685	regulation of glial cell differentiation	0.010%	0.81	0.64
GO:0045661	regulation of myoblast differentiation	0.010%	0.81	0.64
GO:0051147	regulation of muscle cell differentiation	0.021%	0.80	0.66
GO:0010717	regulation of epithelial to mesenchymal transition	0.016%	0.80	0.68
GO:0045669	positive regulation of osteoblast differentiation	0.011%	0.75	0.68
GO:0045667	regulation of osteoblast differentiation	0.022%	0.80	0.69
GO:0030858	positive regulation of epithelial cell differentiation	0.010%	0.73	0.76
GO:0045597	positive regulation of cell differentiation	0.146%	0.71	0.78
GO:0030856	regulation of epithelial cell differentiation	0.024%	0.77	0.78
GO:0051152	positive regulation of smooth muscle cell differentiation	0.002%	0.77	0.81
GO:0045596	negative regulation of cell differentiation	0.116%	0.72	0.87
GO:0030857	negative regulation of epithelial cell differentiation	0.007%	0.74	0.88
GO:0051149	positive regulation of muscle cell differentiation	0.011%	0.75	0.89
GO:2000737	negative regulation of stem cell differentiation	0.004%	0.76	0.89
GO:0045668	negative regulation of osteoblast differentiation	0.008%	0.76	0.91
GO:0051148	negative regulation of muscle cell differentiation	0.008%	0.76	0.91
GO:0045686	negative regulation of glial cell differentiation	0.004%	0.62	0.92
GO:0048710	regulation of astrocyte differentiation	0.004%	0.81	0.92
GO:0048715	negative regulation of oligodendrocyte differentiation	0.002%	0.63	0.95
GO:0048712	negative regulation of astrocyte differentiation	0.002%	0.63	0.95
GO:2000377	regulation of reactive oxygen species metabolic process	0.022%	0.84	0.16
GO:0046483	heterocycle metabolic process	21.847%	0.97	0.17
GO:1901360	organic cyclic compound metabolic process	22.607%	0.97	0.17
GO:0046717	acid secretion	0.005%	0.98	0.17
GO:0072376	protein activation cascade	0.004%	0.94	0.17
GO:1902688	regulation of NAD metabolic process	0.001%	0.87	0.17
GO:0009058	biosynthetic process	24.708%	0.98	0.18
GO:0070647	protein modification by small protein conjugation or removal	1.191%	0.95	0.18
GO:0018193	peptidyl-amino acid modification	2.741%	0.94	0.55
GO:0006464	cellular protein modification process	8.917%	0.94	0.73
GO:0036211	protein modification process	8.917%	0.95	0.81
GO:1902031	regulation of NADP metabolic process	0.001%	0.87	0.18
GO:0048384	retinoic acid receptor signaling pathway	0.006%	0.83	0.18
GO:0030518	intracellular steroid hormone receptor signaling pathway	0.010%	0.81	0.78
GO:0030521	androgen receptor signaling pathway	0.003%	0.82	0.81
GO:0043465	regulation of fermentation	0.001%	0.86	0.18
GO:1904023	regulation of glucose catabolic process to lactate via pyruvate	0.001%	0.84	0.68
GO:0043456	regulation of pentose-phosphate shunt	0.001%	0.83	0.77
GO:1901003	negative regulation of fermentation	0.001%	0.82	0.97
GO:1902689	negative regulation of NAD metabolic process	0.000%	0.83	0.98
GO:1904024	negative regulation of glucose catabolic process to lactate via pyruvate	0.000%	0.80	0.98
GO:0090407	organophosphate biosynthetic process	4.883%	0.94	0.18
GO:0019637	organophosphate metabolic process	6.558%	0.96	0.58
GO:0034033	purine nucleoside bisphosphate biosynthetic process	0.396%	0.92	0.60
GO:0006796	phosphate-containing compound metabolic process	14.031%	0.96	0.71
GO:0015936	coenzyme A metabolic process	0.187%	0.93	0.86
GO:0033866	nucleoside bisphosphate biosynthetic process	0.396%	0.92	0.92
GO:0015937	coenzyme A biosynthetic process	0.167%	0.93	0.92
GO:0034030	ribonucleoside bisphosphate biosynthetic process	0.396%	0.92	1.00
GO:1903147	negative regulation of autophagy of mitochondrion	0.001%	0.78	0.18
GO:0051172	negative regulation of nitrogen compound metabolic process	1.309%	0.72	0.51
GO:1902894	negative regulation of pri-miRNA transcription by RNA polymerase II	0.003%	0.80	0.54
GO:0051783	regulation of nuclear division	0.074%	0.83	0.56
GO:0032074	negative regulation of nuclease activity	0.006%	0.78	0.57
GO:1903321	negative regulation of protein modification by small protein conjugation or removal	0.019%	0.76	0.62
GO:0043488	regulation of mRNA stability	0.102%	0.77	0.64
GO:0051016	barbed-end actin filament capping	0.022%	0.74	0.66
GO:0010821	regulation of mitochondrion organization	0.026%	0.84	0.67
GO:0034249	negative regulation of cellular amide metabolic process	0.187%	0.75	0.75
GO:0033235	positive regulation of protein sumoylation	0.003%	0.78	0.76
GO:1901028	regulation of mitochondrial outer membrane permeabilization involved in apoptotic signaling pathway	0.003%	0.77	0.77
GO:0010638	positive regulation of organelle organization	0.218%	0.75	0.78
GO:0009895	negative regulation of catabolic process	0.058%	0.76	0.78
GO:0033233	regulation of protein sumoylation	0.006%	0.83	0.79
GO:0031330	negative regulation of cellular catabolic process	0.049%	0.75	0.79
GO:0010506	regulation of autophagy	0.073%	0.80	0.82
GO:0043487	regulation of RNA stability	0.105%	0.77	0.84
GO:0032269	negative regulation of cellular protein metabolic process	0.578%	0.71	0.84
GO:0051248	negative regulation of protein metabolic process	0.588%	0.72	0.84
GO:1901030	positive regulation of mitochondrial outer membrane permeabilization involved in apoptotic signaling pathway	0.001%	0.74	0.84
GO:0010629	negative regulation of gene expression	0.614%	0.73	0.84
GO:0045010	actin nucleation	0.061%	0.71	0.84
GO:0042176	regulation of protein catabolic process	0.160%	0.78	0.84
GO:0045892	negative regulation of transcription, DNA-templated	0.665%	0.72	0.85
GO:1903362	regulation of cellular protein catabolic process	0.115%	0.78	0.85
GO:1901525	negative regulation of mitophagy	0.001%	0.78	0.86
GO:0032436	positive regulation of proteasomal ubiquitin-dependent protein catabolic process	0.026%	0.74	0.86
GO:0010822	positive regulation of mitochondrion organization	0.014%	0.78	0.86
GO:0045934	negative regulation of nucleobase-containing compound metabolic process	0.749%	0.72	0.86
GO:0048255	mRNA stabilization	0.008%	0.70	0.88
GO:0048523	negative regulation of cellular process	2.150%	0.72	0.88
GO:0009890	negative regulation of biosynthetic process	0.914%	0.73	0.88
GO:0031398	positive regulation of protein ubiquitination	0.043%	0.75	0.88
GO:0000122	negative regulation of transcription by RNA polymerase II	0.189%	0.74	0.88
GO:2000058	regulation of ubiquitin-dependent protein catabolic process	0.044%	0.79	0.89
GO:0017148	negative regulation of translation	0.183%	0.73	0.89
GO:0031397	negative regulation of protein ubiquitination	0.017%	0.76	0.89
GO:1901524	regulation of mitophagy	0.002%	0.82	0.90
GO:0009892	negative regulation of metabolic process	1.750%	0.72	0.91
GO:0010507	negative regulation of autophagy	0.017%	0.76	0.91
GO:0051444	negative regulation of ubiquitin-protein transferase activity	0.004%	0.77	0.91
GO:0031329	regulation of cellular catabolic process	0.311%	0.78	0.92
GO:0031324	negative regulation of cellular metabolic process	1.406%	0.71	0.92
GO:1901800	positive regulation of proteasomal protein catabolic process	0.081%	0.73	0.93
GO:1903322	positive regulation of protein modification by small protein conjugation or removal	0.049%	0.75	0.94
GO:0031331	positive regulation of cellular catabolic process	0.205%	0.73	0.94
GO:0045732	positive regulation of protein catabolic process	0.102%	0.73	0.94
GO:2000060	positive regulation of ubiquitin-dependent protein catabolic process	0.029%	0.74	0.94
GO:0009896	positive regulation of catabolic process	0.217%	0.73	0.94
GO:0010605	negative regulation of macromolecule metabolic process	1.653%	0.71	0.95
GO:0051443	positive regulation of ubiquitin-protein transferase activity	0.027%	0.74	0.95
GO:0043489	RNA stabilization	0.011%	0.74	0.96
GO:0031396	regulation of protein ubiquitination	0.064%	0.80	0.96
GO:2000113	negative regulation of cellular macromolecule biosynthetic process	0.880%	0.72	0.96
GO:0032434	regulation of proteasomal ubiquitin-dependent protein catabolic process	0.039%	0.79	0.96
GO:1903364	positive regulation of cellular protein catabolic process	0.088%	0.73	0.97
GO:0051253	negative regulation of RNA metabolic process	0.694%	0.72	0.97
GO:0061136	regulation of proteasomal protein catabolic process	0.103%	0.78	0.97
GO:1902679	negative regulation of RNA biosynthetic process	0.665%	0.72	0.98
GO:1903050	regulation of proteolysis involved in cellular protein catabolic process	0.109%	0.78	0.99
GO:0031327	negative regulation of cellular biosynthetic process	0.908%	0.72	0.99
GO:0010558	negative regulation of macromolecule biosynthetic process	0.882%	0.73	0.99
GO:1903052	positive regulation of proteolysis involved in cellular protein catabolic process	0.084%	0.73	0.99
GO:1903507	negative regulation of nucleic acid-templated transcription	0.665%	0.72	0.99
GO:0006793	phosphorus metabolic process	14.335%	0.97	0.19
GO:0043455	regulation of secondary metabolic process	0.012%	0.85	0.20
GO:1903725	regulation of phospholipid metabolic process	0.011%	0.83	0.21
GO:0035303	regulation of dephosphorylation	0.165%	0.80	0.64
GO:0060304	regulation of phosphatidylinositol dephosphorylation	0.002%	0.84	0.70
GO:0051726	regulation of cell cycle	0.598%	0.82	0.21
GO:0022407	regulation of cell-cell adhesion	0.072%	0.82	0.21
GO:0051142	positive regulation of NK T cell proliferation	0.001%	0.76	0.70
GO:0034112	positive regulation of homotypic cell-cell adhesion	0.001%	0.81	0.72
GO:0032819	positive regulation of natural killer cell proliferation	0.001%	0.77	0.73
GO:0034110	regulation of homotypic cell-cell adhesion	0.004%	0.85	0.77
GO:0045630	positive regulation of T-helper 2 cell differentiation	0.001%	0.71	0.78
GO:0010812	negative regulation of cell-substrate adhesion	0.010%	0.79	0.81
GO:0001953	negative regulation of cell-matrix adhesion	0.006%	0.79	0.83
GO:0032817	regulation of natural killer cell proliferation	0.001%	0.81	0.85
GO:1903037	regulation of leukocyte cell-cell adhesion	0.051%	0.83	0.90
GO:0032816	positive regulation of natural killer cell activation	0.003%	0.77	0.90
GO:0022409	positive regulation of cell-cell adhesion	0.041%	0.77	0.94
GO:0051140	regulation of NK T cell proliferation	0.001%	0.81	0.96
GO:0043170	macromolecule metabolic process	34.507%	0.97	0.21
GO:0031503	protein-containing complex localization	0.175%	0.98	0.21
GO:0051302	regulation of cell division	0.085%	0.84	0.21
GO:0050865	regulation of cell activation	0.097%	0.84	0.22
GO:1902358	sulfate transmembrane transport	0.153%	0.96	0.22
GO:0071421	manganese ion transmembrane transport	0.047%	0.97	0.51
GO:0015705	iodide transport	0.001%	0.98	0.52
GO:0071422	succinate transmembrane transport	0.003%	0.96	0.54
GO:0015707	nitrite transport	0.007%	0.97	0.58
GO:0070574	cadmium ion transmembrane transport	0.004%	0.97	0.59
GO:0015691	cadmium ion transport	0.004%	0.98	0.59
GO:0006865	amino acid transport	0.753%	0.96	0.60
GO:0014047	glutamate secretion	0.001%	0.96	0.66
GO:0061535	glutamate secretion, neurotransmission	0.000%	0.84	0.67
GO:0043090	amino acid import	0.014%	0.97	0.67
GO:0015802	basic amino acid transport	0.015%	0.97	0.68
GO:0006828	manganese ion transport	0.049%	0.97	0.69
GO:0046942	carboxylic acid transport	0.342%	0.96	0.69
GO:0015812	gamma-aminobutyric acid transport	0.006%	0.97	0.70
GO:0019532	oxalate transport	0.004%	0.97	0.71
GO:0015809	arginine transport	0.007%	0.96	0.71
GO:0015744	succinate transport	0.003%	0.97	0.78
GO:0006835	dicarboxylic acid transport	0.068%	0.96	0.83
GO:0015718	monocarboxylic acid transport	0.154%	0.96	0.89
GO:1902023	L-arginine transport	0.003%	0.97	0.89
GO:0008272	sulfate transport	0.153%	0.97	0.92
GO:0006662	glycerol ether metabolic process	0.087%	0.97	0.22
GO:0046485	ether lipid metabolic process	0.006%	0.94	0.83
GO:0018904	ether metabolic process	0.090%	0.97	0.22
GO:0002682	regulation of immune system process	0.288%	0.84	0.22
GO:0034641	cellular nitrogen compound metabolic process	26.444%	0.96	0.23
GO:0006725	cellular aromatic compound metabolic process	21.889%	0.97	0.23
GO:1901987	regulation of cell cycle phase transition	0.218%	0.82	0.23
GO:2000134	negative regulation of G1/S transition of mitotic cell cycle	0.016%	0.79	0.75
GO:0007096	regulation of exit from mitosis	0.018%	0.84	0.76
GO:0000079	regulation of cyclin-dependent protein serine/threonine kinase activity	0.123%	0.76	0.79
GO:0044773	mitotic DNA damage checkpoint signaling	0.030%	0.72	0.82
GO:0007346	regulation of mitotic cell cycle	0.198%	0.82	0.82
GO:1904029	regulation of cyclin-dependent protein kinase activity	0.124%	0.76	0.85
GO:0006977	DNA damage response, signal transduction by p53 class mediator resulting in cell cycle arrest	0.002%	0.76	0.88
GO:1901990	regulation of mitotic cell cycle phase transition	0.148%	0.82	0.89
GO:0007088	regulation of mitotic nuclear division	0.062%	0.81	0.89
GO:0030071	regulation of mitotic metaphase/anaphase transition	0.066%	0.81	0.90
GO:0044774	mitotic DNA integrity checkpoint signaling	0.036%	0.72	0.90
GO:0045930	negative regulation of mitotic cell cycle	0.102%	0.76	0.93
GO:1902807	negative regulation of cell cycle G1/S phase transition	0.017%	0.79	0.93
GO:0031571	mitotic G1 DNA damage checkpoint signaling	0.009%	0.74	0.96
GO:1902099	regulation of metaphase/anaphase transition of cell cycle	0.067%	0.81	0.99
GO:0051239	regulation of multicellular organismal process	0.553%	0.83	0.24
GO:0042127	regulation of cell population proliferation	0.296%	0.83	0.24
GO:0042558	pteridine-containing compound metabolic process	0.547%	0.96	0.24
GO:0044260	cellular macromolecule metabolic process	25.538%	0.95	0.24
GO:0010941	regulation of cell death	0.357%	0.83	0.24
GO:0006807	nitrogen compound metabolic process	45.593%	0.98	0.25
GO:0050793	regulation of developmental process	1.284%	0.82	0.26
GO:1904383	response to sodium phosphate	0.000%	0.96	0.26
GO:2000142	regulation of DNA-templated transcription, initiation	0.583%	0.80	0.27
GO:0044238	primary metabolic process	49.956%	0.98	0.27
GO:0050790	regulation of catalytic activity	1.909%	0.80	0.27
GO:0051340	regulation of ligase activity	0.003%	0.87	0.53
GO:0051353	positive regulation of oxidoreductase activity	0.012%	0.85	0.58
GO:0051349	positive regulation of lyase activity	0.006%	0.86	0.59
GO:0031279	regulation of cyclase activity	0.015%	0.85	0.60
GO:0051339	regulation of lyase activity	0.015%	0.85	0.60
GO:0051341	regulation of oxidoreductase activity	0.017%	0.85	0.60
GO:0051438	regulation of ubiquitin-protein transferase activity	0.034%	0.84	0.64
GO:0052547	regulation of peptidase activity	0.272%	0.78	0.77
GO:0043281	regulation of cysteine-type endopeptidase activity involved in apoptotic process	0.037%	0.80	0.80
GO:2000116	regulation of cysteine-type endopeptidase activity	0.041%	0.80	0.80
GO:0043086	negative regulation of catalytic activity	0.500%	0.81	0.82
GO:0006469	negative regulation of protein kinase activity	0.073%	0.72	0.82
GO:0010979	regulation of vitamin D 24-hydroxylase activity	0.001%	0.88	0.82
GO:0010980	positive regulation of vitamin D 24-hydroxylase activity	0.001%	0.87	0.82
GO:0044092	negative regulation of molecular function	0.570%	0.82	0.83
GO:0051348	negative regulation of transferase activity	0.089%	0.83	0.83
GO:0051336	regulation of hydrolase activity	0.611%	0.81	0.84
GO:0045762	positive regulation of adenylate cyclase activity	0.001%	0.87	0.84
GO:0010951	negative regulation of endopeptidase activity	0.195%	0.71	0.91
GO:0045861	negative regulation of proteolysis	0.214%	0.72	0.91
GO:0043407	negative regulation of MAP kinase activity	0.025%	0.70	0.92
GO:0045761	regulation of adenylate cyclase activity	0.009%	0.86	0.92
GO:0031281	positive regulation of cyclase activity	0.006%	0.86	0.92
GO:0052548	regulation of endopeptidase activity	0.228%	0.78	0.96
GO:0071901	negative regulation of protein serine/threonine kinase activity	0.052%	0.73	0.96
GO:0033673	negative regulation of kinase activity	0.081%	0.73	0.98
GO:0010466	negative regulation of peptidase activity	0.196%	0.71	0.98
GO:0006766	vitamin metabolic process	1.340%	0.96	0.28
GO:0032020	ISG15-protein conjugation	0.001%	0.97	0.28
GO:0044237	cellular metabolic process	51.477%	0.97	0.28
GO:0046655	folic acid metabolic process	0.111%	0.94	0.28
GO:0006775	fat-soluble vitamin metabolic process	0.010%	0.97	0.53
GO:0042560	pteridine-containing compound catabolic process	0.002%	0.95	0.59
GO:0009258	10-formyltetrahydrofolate catabolic process	0.002%	0.93	0.60
GO:0009256	10-formyltetrahydrofolate metabolic process	0.002%	0.95	0.61
GO:0046653	tetrahydrofolate metabolic process	0.369%	0.95	0.86
GO:0006760	folic acid-containing compound metabolic process	0.469%	0.95	0.94
GO:0009397	folic acid-containing compound catabolic process	0.002%	0.95	0.99
GO:0048583	regulation of response to stimulus	1.204%	0.82	0.28
GO:0032609	interferon-gamma production	0.000%	0.89	0.28
GO:0032602	chemokine production	0.000%	0.90	0.67
GO:0048015	phosphatidylinositol-mediated signaling	0.050%	0.81	0.28
GO:0014065	phosphatidylinositol 3-kinase signaling	0.009%	0.83	0.88
GO:1902893	regulation of pri-miRNA transcription by RNA polymerase II	0.009%	0.84	0.29
GO:0065009	regulation of molecular function	2.070%	0.82	0.29
GO:0006690	icosanoid metabolic process	0.026%	0.96	0.29
GO:0019216	regulation of lipid metabolic process	0.084%	0.83	0.30
GO:0071705	nitrogen compound transport	4.575%	0.98	0.30
GO:0043933	protein-containing complex subunit organization	1.733%	0.96	0.30
GO:0022607	cellular component assembly	2.655%	0.96	0.62
GO:0051881	regulation of mitochondrial membrane potential	0.012%	0.85	0.30
GO:0065008	regulation of biological quality	2.967%	0.81	0.31
GO:0015931	nucleobase-containing compound transport	0.360%	0.97	0.31
GO:0015849	organic acid transport	0.937%	0.97	0.53
GO:0048193	Golgi vesicle transport	0.366%	0.98	0.31
GO:0006891	intra-Golgi vesicle-mediated transport	0.044%	0.98	0.63
GO:0006888	endoplasmic reticulum to Golgi vesicle-mediated transport	0.170%	0.97	0.79
GO:0034629	cellular protein-containing complex localization	0.018%	0.98	0.31
GO:0033566	gamma-tubulin complex localization	0.005%	0.98	0.69
GO:0006730	one-carbon metabolic process	0.380%	0.96	0.31
GO:0048519	negative regulation of biological process	2.524%	0.81	0.32
GO:0016556	mRNA modification	0.039%	0.95	0.32
GO:0016553	base conversion or substitution editing	0.049%	0.95	0.50
GO:0002943	tRNA dihydrouridine synthesis	0.074%	0.95	0.52
GO:0000398	mRNA splicing, via spliceosome	0.418%	0.95	0.67
GO:0000375	RNA splicing, via transesterification reactions	0.426%	0.95	0.93
GO:0000377	RNA splicing, via transesterification reactions with bulged adenosine as nucleophile	0.425%	0.95	0.99
GO:0071392	cellular response to estradiol stimulus	0.005%	0.94	0.32
GO:0030968	endoplasmic reticulum unfolded protein response	0.025%	0.80	0.55
GO:0042542	response to hydrogen peroxide	0.024%	0.94	0.57
GO:0032025	response to cobalt ion	0.001%	0.96	0.57
GO:0032026	response to magnesium ion	0.002%	0.96	0.59
GO:0070301	cellular response to hydrogen peroxide	0.011%	0.94	0.73
GO:0009894	regulation of catabolic process	0.358%	0.81	0.33
GO:0030522	intracellular receptor signaling pathway	0.063%	0.81	0.33
GO:0018149	peptide cross-linking	0.016%	0.96	0.33
GO:0006950	response to stress	4.522%	0.94	0.34
GO:0071108	protein K48-linked deubiquitination	0.022%	0.96	0.34
GO:0035871	protein K11-linked deubiquitination	0.003%	0.96	0.64
GO:0032536	regulation of cell projection size	0.002%	0.84	0.34
GO:0060605	tube lumen cavitation	0.001%	0.86	0.37
GO:0060343	trabecula formation	0.004%	0.84	0.52
GO:0043589	skin morphogenesis	0.002%	0.84	0.58
GO:0060347	heart trabecula formation	0.002%	0.84	0.91
GO:0007267	cell-cell signaling	0.336%	0.97	0.37
GO:0070839	metal ion export	0.018%	0.98	0.37
GO:0048771	tissue remodeling	0.019%	0.89	0.37
GO:0001816	cytokine production	0.003%	0.88	0.38
GO:0070986	left/right axis specification	0.003%	0.86	0.38
GO:0009954	proximal/distal pattern formation	0.007%	0.85	0.68
GO:0009798	axis specification	0.025%	0.84	0.74
GO:0065001	specification of axis polarity	0.003%	0.86	0.79
GO:0003002	regionalization	0.104%	0.83	0.87
GO:0009953	dorsal/ventral pattern formation	0.029%	0.84	0.87
GO:0009410	response to xenobiotic stimulus	0.076%	0.95	0.39
GO:0043412	macromolecule modification	11.107%	0.96	0.39
GO:0034248	regulation of cellular amide metabolic process	1.527%	0.78	0.39
GO:0016055	Wnt signaling pathway	0.116%	0.79	0.39
GO:0007499	ectoderm and mesoderm interaction	0.000%	0.87	0.57
GO:0007259	receptor signaling pathway via JAK-STAT	0.008%	0.82	0.58
GO:0007219	Notch signaling pathway	0.055%	0.80	0.66
GO:0044336	canonical Wnt signaling pathway involved in negative regulation of apoptotic process	0.000%	0.79	0.68
GO:0007169	transmembrane receptor protein tyrosine kinase signaling pathway	0.140%	0.79	0.70
GO:0048009	insulin-like growth factor receptor signaling pathway	0.003%	0.83	0.71
GO:0048008	platelet-derived growth factor receptor signaling pathway	0.008%	0.82	0.76
GO:0007269	neurotransmitter secretion	0.030%	0.80	0.76
GO:0060070	canonical Wnt signaling pathway	0.021%	0.81	0.89
GO:0006351	transcription, DNA-templated	2.005%	0.92	0.39
GO:0016070	RNA metabolic process	8.077%	0.94	0.53
GO:0006259	DNA metabolic process	5.371%	0.94	0.63
GO:0034645	cellular macromolecule biosynthetic process	11.134%	0.93	0.63
GO:0032774	RNA biosynthetic process	2.234%	0.93	0.65
GO:0034654	nucleobase-containing compound biosynthetic process	6.681%	0.93	0.68
GO:0006367	transcription initiation from RNA polymerase II promoter	0.095%	0.94	0.70
GO:0006366	transcription by RNA polymerase II	0.219%	0.94	0.76
GO:0006352	DNA-templated transcription, initiation	0.854%	0.93	0.88
GO:0097659	nucleic acid-templated transcription	2.031%	0.93	0.95
GO:0060689	cell differentiation involved in salivary gland development	0.000%	0.86	0.40
GO:0060662	salivary gland cavitation	0.001%	0.84	0.78
GO:0030431	sleep	0.010%	0.89	0.40
GO:0046849	bone remodeling	0.010%	0.89	0.40
GO:2000381	negative regulation of mesoderm development	0.000%	0.80	0.40
GO:0070168	negative regulation of biomineral tissue development	0.004%	0.76	0.56
GO:0045683	negative regulation of epidermis development	0.002%	0.79	0.60
GO:0045662	negative regulation of myoblast differentiation	0.004%	0.76	0.62
GO:0010719	negative regulation of epithelial to mesenchymal transition	0.006%	0.75	0.68
GO:0045606	positive regulation of epidermal cell differentiation	0.005%	0.74	0.87
GO:0045605	negative regulation of epidermal cell differentiation	0.002%	0.76	0.88
GO:0045684	positive regulation of epidermis development	0.005%	0.77	0.92
GO:0045604	regulation of epidermal cell differentiation	0.010%	0.78	0.95
GO:0045617	negative regulation of keratinocyte differentiation	0.001%	0.77	0.96
GO:0045616	regulation of keratinocyte differentiation	0.006%	0.79	0.96
GO:0045618	positive regulation of keratinocyte differentiation	0.003%	0.75	0.97
GO:0030502	negative regulation of bone mineralization	0.003%	0.76	0.98
GO:0022405	hair cycle process	0.012%	0.89	0.41
GO:0048820	hair follicle maturation	0.001%	0.85	0.86
GO:0031069	hair follicle morphogenesis	0.004%	0.83	0.94
GO:0022404	molting cycle process	0.014%	0.89	0.95
GO:0060601	lateral sprouting from an epithelium	0.001%	0.85	0.41
GO:0039008	pronephric nephron tubule morphogenesis	0.000%	0.86	0.52
GO:0060537	muscle tissue development	0.065%	0.85	0.58
GO:0060571	morphogenesis of an epithelial fold	0.003%	0.86	0.61
GO:0048745	smooth muscle tissue development	0.004%	0.87	0.62
GO:0060572	morphogenesis of an epithelial bud	0.001%	0.87	0.62
GO:0048513	animal organ development	0.731%	0.80	0.62
GO:0035107	appendage morphogenesis	0.040%	0.83	0.63
GO:0007422	peripheral nervous system development	0.019%	0.84	0.65
GO:0042552	myelination	0.023%	0.83	0.65
GO:0007272	ensheathment of neurons	0.024%	0.83	0.66
GO:0001755	neural crest cell migration	0.014%	0.81	0.66
GO:0010001	glial cell differentiation	0.034%	0.82	0.67
GO:0001738	morphogenesis of a polarized epithelium	0.014%	0.85	0.69
GO:0030859	polarized epithelial cell differentiation	0.004%	0.85	0.70
GO:0007389	pattern specification process	0.140%	0.83	0.70
GO:0051216	cartilage development	0.042%	0.82	0.71
GO:0090596	sensory organ morphogenesis	0.077%	0.81	0.72
GO:0048646	anatomical structure formation involved in morphogenesis	0.348%	0.84	0.73
GO:0048645	animal organ formation	0.010%	0.83	0.74
GO:0021897	forebrain astrocyte development	0.000%	0.85	0.74
GO:0009888	tissue development	0.456%	0.85	0.74
GO:0001501	skeletal system development	0.112%	0.83	0.74
GO:0009913	epidermal cell differentiation	0.031%	0.84	0.74
GO:0042475	odontogenesis of dentin-containing tooth	0.012%	0.83	0.74
GO:0071599	otic vesicle development	0.006%	0.83	0.76
GO:0042476	odontogenesis	0.018%	0.83	0.76
GO:0007423	sensory organ development	0.157%	0.81	0.76
GO:0010842	retina layer formation	0.007%	0.84	0.77
GO:0030154	cell differentiation	1.023%	0.83	0.78
GO:0048598	embryonic morphogenesis	0.164%	0.82	0.78
GO:0007417	central nervous system development	0.197%	0.81	0.78
GO:0035239	tube morphogenesis	0.169%	0.81	0.78
GO:0048844	artery morphogenesis	0.012%	0.83	0.79
GO:0009653	anatomical structure morphogenesis	0.866%	0.84	0.79
GO:0070268	cornification	0.001%	0.83	0.79
GO:0009887	animal organ morphogenesis	0.235%	0.81	0.80
GO:0002040	sprouting angiogenesis	0.015%	0.83	0.80
GO:0016331	morphogenesis of embryonic epithelium	0.034%	0.82	0.81
GO:0060429	epithelium development	0.257%	0.84	0.81
GO:0048869	cellular developmental process	1.041%	0.84	0.81
GO:0002065	columnar/cuboidal epithelial cell differentiation	0.018%	0.85	0.81
GO:0001947	heart looping	0.018%	0.81	0.81
GO:0014706	striated muscle tissue development	0.062%	0.85	0.84
GO:0030855	epithelial cell differentiation	0.115%	0.84	0.84
GO:0035148	tube formation	0.032%	0.83	0.85
GO:0021915	neural tube development	0.035%	0.81	0.85
GO:0031424	keratinization	0.006%	0.83	0.86
GO:0014002	astrocyte development	0.004%	0.84	0.86
GO:0048562	embryonic organ morphogenesis	0.084%	0.81	0.86
GO:0048729	tissue morphogenesis	0.155%	0.84	0.86
GO:0035116	embryonic hindlimb morphogenesis	0.006%	0.85	0.86
GO:0035115	embryonic forelimb morphogenesis	0.006%	0.84	0.87
GO:0002064	epithelial cell development	0.054%	0.84	0.87
GO:0048839	inner ear development	0.047%	0.83	0.87
GO:0048592	eye morphogenesis	0.051%	0.82	0.87
GO:0048856	anatomical structure development	2.035%	0.84	0.88
GO:0035137	hindlimb morphogenesis	0.007%	0.85	0.88
GO:0035136	forelimb morphogenesis	0.007%	0.85	0.88
GO:0048568	embryonic organ development	0.122%	0.81	0.88
GO:0002009	morphogenesis of an epithelium	0.131%	0.83	0.89
GO:0048731	system development	1.223%	0.80	0.89
GO:0060513	prostatic bud formation	0.001%	0.83	0.89
GO:0001525	angiogenesis	0.072%	0.81	0.90
GO:0030216	keratinocyte differentiation	0.016%	0.82	0.91
GO:0002062	chondrocyte differentiation	0.014%	0.83	0.91
GO:0048468	cell development	0.486%	0.84	0.91
GO:0001842	neural fold formation	0.001%	0.84	0.91
GO:0001736	establishment of planar polarity	0.010%	0.86	0.92
GO:0048593	camera-type eye morphogenesis	0.034%	0.82	0.92
GO:0022011	myelination in peripheral nervous system	0.007%	0.84	0.93
GO:0032292	peripheral nervous system axon ensheathment	0.007%	0.84	0.93
GO:0043010	camera-type eye development	0.076%	0.82	0.93
GO:0030326	embryonic limb morphogenesis	0.022%	0.83	0.94
GO:0060562	epithelial tube morphogenesis	0.082%	0.81	0.94
GO:0021782	glial cell development	0.021%	0.83	0.94
GO:0035113	embryonic appendage morphogenesis	0.025%	0.83	0.94
GO:0007519	skeletal muscle tissue development	0.032%	0.82	0.95
GO:0035108	limb morphogenesis	0.027%	0.83	0.95
GO:0048514	blood vessel morphogenesis	0.096%	0.81	0.95
GO:0003143	embryonic heart tube morphogenesis	0.021%	0.81	0.97
GO:0001568	blood vessel development	0.116%	0.82	0.97
GO:0014044	Schwann cell development	0.008%	0.84	0.98
GO:0008366	axon ensheathment	0.024%	0.83	1.00
GO:0048017	inositol lipid-mediated signaling	0.060%	0.81	0.41
GO:0051352	negative regulation of ligase activity	0.000%	0.89	0.42
GO:0051351	positive regulation of ligase activity	0.003%	0.86	0.85
GO:2000380	regulation of mesoderm development	0.001%	0.84	0.42
GO:0010608	posttranscriptional regulation of gene expression	1.580%	0.79	0.42
GO:0071695	anatomical structure maturation	0.053%	0.87	0.42
GO:0050878	regulation of body fluid levels	0.082%	0.83	0.42
GO:0042592	homeostatic process	1.029%	0.79	0.58
GO:0042445	hormone metabolic process	0.115%	0.81	0.60
GO:0010817	regulation of hormone levels	0.186%	0.82	0.63
GO:0048878	chemical homeostasis	0.617%	0.79	0.71
GO:0048872	homeostasis of number of cells	0.054%	0.82	0.72
GO:0048871	multicellular organismal homeostasis	0.061%	0.72	0.73
GO:0006885	regulation of pH	0.073%	0.82	0.74
GO:0008209	androgen metabolic process	0.004%	0.80	0.74
GO:0008207	C21-steroid hormone metabolic process	0.004%	0.80	0.74
GO:0008210	estrogen metabolic process	0.005%	0.80	0.76
GO:0055067	monovalent inorganic cation homeostasis	0.093%	0.81	0.76
GO:0007035	vacuolar acidification	0.011%	0.83	0.85
GO:0034754	cellular hormone metabolic process	0.086%	0.81	0.91
GO:0043651	linoleic acid metabolic process	0.002%	0.94	0.42
GO:0036109	alpha-linolenic acid metabolic process	0.000%	0.95	0.66
GO:0006636	unsaturated fatty acid biosynthetic process	0.026%	0.93	0.83
GO:2000394	positive regulation of lamellipodium morphogenesis	0.001%	0.78	0.42
GO:0032532	regulation of microvillus length	0.001%	0.82	0.60
GO:1902153	regulation of response to DNA damage checkpoint signaling	0.000%	0.85	0.42
GO:1902145	regulation of response to cell cycle checkpoint signaling	0.000%	0.85	0.54
GO:1902151	regulation of response to DNA integrity checkpoint signaling	0.000%	0.85	1.00
GO:0098542	defense response to other organism	0.515%	0.91	0.43
GO:0071260	cellular response to mechanical stimulus	0.010%	0.94	0.55
GO:0031670	cellular response to nutrient	0.009%	0.93	0.58
GO:0042092	type 2 immune response	0.001%	0.95	0.60
GO:0002440	production of molecular mediator of immune response	0.006%	0.95	0.62
GO:0045058	T cell selection	0.008%	0.81	0.64
GO:0060337	type I interferon signaling pathway	0.002%	0.80	0.64
GO:0042832	defense response to protozoan	0.003%	0.93	0.65
GO:0001562	response to protozoan	0.003%	0.95	0.65
GO:0009416	response to light stimulus	0.185%	0.95	0.65
GO:0006281	DNA repair	2.380%	0.88	0.66
GO:0050853	B cell receptor signaling pathway	0.013%	0.68	0.66
GO:0002825	regulation of T-helper 1 type immune response	0.004%	0.80	0.66
GO:0002828	regulation of type 2 immune response	0.005%	0.79	0.67
GO:0031663	lipopolysaccharide-mediated signaling pathway	0.006%	0.81	0.68
GO:0002449	lymphocyte mediated immunity	0.028%	0.96	0.70
GO:0002262	myeloid cell homeostasis	0.032%	0.80	0.70
GO:0019730	antimicrobial humoral response	0.011%	0.93	0.71
GO:0050829	defense response to Gram-negative bacterium	0.015%	0.93	0.73
GO:0002309	T cell proliferation involved in immune response	0.001%	0.94	0.74
GO:0002460	adaptive immune response based on somatic recombination of immune receptors built from immunoglobulin superfamily domains	0.032%	0.94	0.74
GO:0031668	cellular response to extracellular stimulus	0.449%	0.93	0.75
GO:0071496	cellular response to external stimulus	0.458%	0.94	0.75
GO:0006959	humoral immune response	0.043%	0.94	0.76
GO:0030101	natural killer cell activation	0.007%	0.97	0.76
GO:0030099	myeloid cell differentiation	0.053%	0.80	0.77
GO:0035744	T-helper 1 cell cytokine production	0.000%	0.84	0.77
GO:0007632	visual behavior	0.010%	0.85	0.79
GO:0001867	complement activation, lectin pathway	0.003%	0.70	0.79
GO:0042088	T-helper 1 type immune response	0.002%	0.94	0.80
GO:0002827	positive regulation of T-helper 1 type immune response	0.003%	0.76	0.80
GO:0009408	response to heat	0.190%	0.94	0.81
GO:0033554	cellular response to stress	3.091%	0.93	0.82
GO:0009314	response to radiation	0.216%	0.95	0.82
GO:0002573	myeloid leukocyte differentiation	0.023%	0.81	0.82
GO:0045061	thymic T cell selection	0.004%	0.82	0.83
GO:0071305	cellular response to vitamin D	0.001%	0.93	0.84
GO:0030316	osteoclast differentiation	0.008%	0.82	0.84
GO:0032623	interleukin-2 production	0.000%	0.88	0.84
GO:0032632	interleukin-3 production	0.000%	0.88	0.84
GO:0042267	natural killer cell mediated cytotoxicity	0.003%	0.93	0.85
GO:0002228	natural killer cell mediated immunity	0.003%	0.93	0.85
GO:0002456	T cell mediated immunity	0.003%	0.94	0.86
GO:0045087	innate immune response	0.135%	0.92	0.86
GO:0009267	cellular response to starvation	0.089%	0.93	0.86
GO:0051607	defense response to virus	0.148%	0.92	0.86
GO:0071295	cellular response to vitamin	0.003%	0.94	0.88
GO:0001909	leukocyte mediated cytotoxicity	0.006%	0.96	0.88
GO:0034605	cellular response to heat	0.065%	0.94	0.89
GO:0006956	complement activation	0.025%	0.68	0.89
GO:0045059	positive thymic T cell selection	0.002%	0.83	0.89
GO:0002443	leukocyte mediated immunity	0.036%	0.96	0.90
GO:0033280	response to vitamin D	0.003%	0.94	0.91
GO:0006974	cellular response to DNA damage stimulus	2.542%	0.93	0.91
GO:0043368	positive T cell selection	0.005%	0.82	0.94
GO:0031669	cellular response to nutrient levels	0.101%	0.93	0.96
GO:0035743	CD4-positive, alpha-beta T cell cytokine production	0.000%	0.84	1.00
GO:0002369	T cell cytokine production	0.000%	0.84	1.10
GO:0032635	interleukin-6 production	0.138%	0.84	1.10
GO:0002367	cytokine production involved in immune response	0.033%	0.80	1.43
GO:0032616	interleukin-13 production	0.138%	0.84	1.58
GO:0032604	granulocyte macrophage colony-stimulating factor production	1.342%	0.80	1.91
GO:0009313	oligosaccharide catabolic process	0.020%	0.96	0.43
GO:0071279	cellular response to cobalt ion	0.000%	0.95	0.43
GO:0071277	cellular response to calcium ion	0.017%	0.94	0.76
GO:0044267	cellular protein metabolic process	15.140%	0.94	0.43
GO:0006285	base-excision repair, AP site formation	0.020%	0.92	0.43
GO:0045008	depyrimidination	0.000%	0.90	0.51
GO:0030388	fructose 1,6-bisphosphate metabolic process	0.015%	0.97	0.43
GO:0030573	bile acid catabolic process	0.000%	0.93	0.43
GO:0006699	bile acid biosynthetic process	0.005%	0.92	0.79
GO:0000165	MAPK cascade	0.090%	0.80	0.43
GO:1900046	regulation of hemostasis	0.017%	0.83	0.43
GO:1900047	negative regulation of hemostasis	0.009%	0.78	0.79
GO:0050891	multicellular organismal water homeostasis	0.009%	0.74	0.79
GO:0001894	tissue homeostasis	0.040%	0.72	0.87
GO:0001895	retina homeostasis	0.013%	0.74	0.88
GO:0061436	establishment of skin barrier	0.005%	0.70	0.95
GO:0033561	regulation of water loss via skin	0.005%	0.75	0.95
GO:0030193	regulation of blood coagulation	0.017%	0.74	0.96
GO:0070328	triglyceride homeostasis	0.007%	0.84	0.43
GO:0055081	anion homeostasis	0.044%	0.82	0.59
GO:0030104	water homeostasis	0.011%	0.84	0.60
GO:0055090	acylglycerol homeostasis	0.007%	0.84	0.79
GO:0042632	cholesterol homeostasis	0.019%	0.83	0.83
GO:0055092	sterol homeostasis	0.020%	0.83	0.88
GO:0007611	learning or memory	0.039%	0.88	0.43
GO:0050890	cognition	0.046%	0.88	0.65
GO:0098597	observational learning	0.001%	0.90	0.79
GO:0008542	visual learning	0.007%	0.85	0.88
GO:0008306	associative learning	0.013%	0.89	0.91
GO:0007612	learning	0.023%	0.88	0.95
GO:0098719	sodium ion import across plasma membrane	0.005%	0.97	0.44
GO:0089718	amino acid import across plasma membrane	0.007%	0.97	0.82
GO:0097638	L-arginine import across plasma membrane	0.001%	0.96	0.84
GO:0007586	digestion	0.021%	0.89	0.44
GO:0071107	response to parathyroid hormone	0.002%	0.95	0.44
GO:0048857	neural nucleus development	0.005%	0.88	0.44
GO:0070121	Kupffer's vesicle development	0.005%	0.88	0.44
GO:0046394	carboxylic acid biosynthetic process	4.352%	0.93	0.44
GO:0044283	small molecule biosynthetic process	6.682%	0.94	0.53
GO:0006082	organic acid metabolic process	9.322%	0.94	0.61
GO:0032787	monocarboxylic acid metabolic process	2.750%	0.94	0.65
GO:0006633	fatty acid biosynthetic process	0.771%	0.90	0.74
GO:0072330	monocarboxylic acid biosynthetic process	1.037%	0.93	0.77
GO:0019752	carboxylic acid metabolic process	8.943%	0.94	0.79
GO:0016053	organic acid biosynthetic process	4.525%	0.93	0.81
GO:0043436	oxoacid metabolic process	9.085%	0.94	0.89
GO:0006003	fructose 2,6-bisphosphate metabolic process	0.021%	0.97	0.44
GO:0031145	anaphase-promoting complex-dependent catabolic process	0.033%	0.94	0.44
GO:0036297	interstrand cross-link repair	0.034%	0.91	0.45
GO:0018208	peptidyl-proline modification	0.450%	0.95	0.45
GO:0019511	peptidyl-proline hydroxylation	0.019%	0.96	0.50
GO:0018205	peptidyl-lysine modification	0.449%	0.95	0.65
GO:0000413	protein peptidyl-prolyl isomerization	0.430%	0.95	0.77
GO:0060325	face morphogenesis	0.006%	0.87	0.45
GO:0021730	trigeminal sensory nucleus development	0.001%	0.85	0.60
GO:0048853	forebrain morphogenesis	0.003%	0.84	0.64
GO:0021764	amygdala development	0.001%	0.85	0.66
GO:0030902	hindbrain development	0.032%	0.82	0.73
GO:0021510	spinal cord development	0.023%	0.83	0.76
GO:0021987	cerebral cortex development	0.016%	0.83	0.78
GO:0021740	principal sensory nucleus of trigeminal nerve development	0.000%	0.86	0.81
GO:0016554	cytidine to uridine editing	0.009%	0.96	0.45
GO:2000036	regulation of stem cell population maintenance	0.005%	0.81	0.45
GO:2000026	regulation of multicellular organismal development	0.275%	0.76	0.66
GO:0045124	regulation of bone resorption	0.006%	0.79	0.66
GO:0032660	regulation of interleukin-17 production	0.006%	0.80	0.66
GO:0032740	positive regulation of interleukin-17 production	0.004%	0.76	0.67
GO:0032725	positive regulation of granulocyte macrophage colony-stimulating factor production	0.002%	0.76	0.67
GO:0032480	negative regulation of type I interferon production	0.005%	0.76	0.68
GO:0043502	regulation of muscle adaptation	0.010%	0.78	0.68
GO:0034103	regulation of tissue remodeling	0.010%	0.82	0.68
GO:0045778	positive regulation of ossification	0.010%	0.76	0.68
GO:0014886	transition between slow and fast fiber	0.000%	0.82	0.69
GO:0014013	regulation of gliogenesis	0.012%	0.64	0.69
GO:1903707	negative regulation of hemopoiesis	0.015%	0.71	0.70
GO:0050819	negative regulation of coagulation	0.011%	0.76	0.70
GO:0051093	negative regulation of developmental process	0.181%	0.74	0.70
GO:0043535	regulation of blood vessel endothelial cell migration	0.016%	0.78	0.71
GO:0050818	regulation of coagulation	0.019%	0.81	0.72
GO:0032649	regulation of interferon-gamma production	0.017%	0.79	0.73
GO:0030278	regulation of ossification	0.025%	0.81	0.73
GO:0045595	regulation of cell differentiation	0.295%	0.78	0.73
GO:0016525	negative regulation of angiogenesis	0.024%	0.73	0.74
GO:0032729	positive regulation of interferon-gamma production	0.012%	0.75	0.75
GO:0032479	regulation of type I interferon production	0.018%	0.79	0.77
GO:0014733	regulation of skeletal muscle adaptation	0.002%	0.80	0.78
GO:1903706	regulation of hemopoiesis	0.061%	0.74	0.78
GO:0014014	negative regulation of gliogenesis	0.005%	0.62	0.78
GO:1901342	regulation of vasculature development	0.058%	0.77	0.79
GO:0051249	regulation of lymphocyte activation	0.078%	0.78	0.80
GO:0045589	regulation of regulatory T cell differentiation	0.004%	0.75	0.81
GO:0022603	regulation of anatomical structure morphogenesis	0.882%	0.77	0.81
GO:0001817	regulation of cytokine production	0.125%	0.77	0.82
GO:0032814	regulation of natural killer cell activation	0.006%	0.81	0.82
GO:0046006	regulation of activated T cell proliferation	0.006%	0.79	0.83
GO:0045638	negative regulation of myeloid cell differentiation	0.013%	0.70	0.83
GO:0051241	negative regulation of multicellular organismal process	0.181%	0.73	0.85
GO:2000514	regulation of CD4-positive, alpha-beta T cell activation	0.009%	0.80	0.85
GO:0034105	positive regulation of tissue remodeling	0.001%	0.79	0.85
GO:0050776	regulation of immune response	0.182%	0.75	0.87
GO:0002683	negative regulation of immune system process	0.078%	0.74	0.87
GO:1902107	positive regulation of leukocyte differentiation	0.026%	0.69	0.87
GO:0045628	regulation of T-helper 2 cell differentiation	0.002%	0.74	0.87
GO:0046634	regulation of alpha-beta T cell activation	0.015%	0.80	0.88
GO:0042102	positive regulation of T cell proliferation	0.014%	0.73	0.88
GO:0030279	negative regulation of ossification	0.007%	0.77	0.88
GO:0045670	regulation of osteoclast differentiation	0.011%	0.75	0.88
GO:0042104	positive regulation of activated T cell proliferation	0.003%	0.75	0.89
GO:0046641	positive regulation of alpha-beta T cell proliferation	0.003%	0.75	0.89
GO:1901343	negative regulation of vasculature development	0.024%	0.73	0.89
GO:1903708	positive regulation of hemopoiesis	0.026%	0.70	0.90
GO:1902106	negative regulation of leukocyte differentiation	0.015%	0.70	0.90
GO:0002761	regulation of myeloid leukocyte differentiation	0.019%	0.74	0.91
GO:0002830	positive regulation of type 2 immune response	0.002%	0.76	0.91
GO:0045624	positive regulation of T-helper cell differentiation	0.003%	0.69	0.91
GO:0046640	regulation of alpha-beta T cell proliferation	0.005%	0.79	0.92
GO:2000516	positive regulation of CD4-positive, alpha-beta T cell activation	0.005%	0.76	0.92
GO:0045671	negative regulation of osteoclast differentiation	0.004%	0.72	0.92
GO:0045580	regulation of T cell differentiation	0.024%	0.73	0.92
GO:0030500	regulation of bone mineralization	0.017%	0.79	0.93
GO:1902105	regulation of leukocyte differentiation	0.046%	0.73	0.93
GO:0045619	regulation of lymphocyte differentiation	0.029%	0.73	0.94
GO:0045765	regulation of angiogenesis	0.057%	0.77	0.94
GO:0045622	regulation of T-helper cell differentiation	0.005%	0.72	0.94
GO:0051251	positive regulation of lymphocyte activation	0.047%	0.74	0.94
GO:0045637	regulation of myeloid cell differentiation	0.034%	0.73	0.94
GO:0046637	regulation of alpha-beta T cell differentiation	0.009%	0.74	0.95
GO:0046635	positive regulation of alpha-beta T cell activation	0.009%	0.75	0.95
GO:0050863	regulation of T cell activation	0.055%	0.79	0.95
GO:0002762	negative regulation of myeloid leukocyte differentiation	0.007%	0.71	0.95
GO:0046638	positive regulation of alpha-beta T cell differentiation	0.007%	0.70	0.95
GO:0050870	positive regulation of T cell activation	0.031%	0.73	0.96
GO:0046850	regulation of bone remodeling	0.007%	0.82	0.96
GO:0043372	positive regulation of CD4-positive, alpha-beta T cell differentiation	0.004%	0.70	0.96
GO:0045582	positive regulation of T cell differentiation	0.014%	0.69	0.96
GO:0043370	regulation of CD4-positive, alpha-beta T cell differentiation	0.007%	0.75	0.97
GO:1903039	positive regulation of leukocyte cell-cell adhesion	0.034%	0.77	0.97
GO:0045621	positive regulation of lymphocyte differentiation	0.017%	0.69	0.97
GO:0002694	regulation of leukocyte activation	0.091%	0.78	0.98
GO:2000181	negative regulation of blood vessel morphogenesis	0.024%	0.73	1.00
GO:0050931	pigment cell differentiation	0.010%	0.87	0.46
GO:0048863	stem cell differentiation	0.041%	0.86	0.53
GO:0001649	osteoblast differentiation	0.017%	0.85	0.55
GO:0045444	fat cell differentiation	0.017%	0.87	0.55
GO:0030318	melanocyte differentiation	0.007%	0.87	0.94
GO:0060327	cytoplasmic actin-based contraction involved in cell motility	0.000%	0.98	0.46
GO:0050794	regulation of cellular process	19.762%	0.76	0.46
GO:0019222	regulation of metabolic process	13.185%	0.77	0.67
GO:0050789	regulation of biological process	21.186%	0.77	0.72
GO:0050821	protein stabilization	0.046%	0.83	0.46
GO:0014051	gamma-aminobutyric acid secretion	0.001%	0.97	0.46
GO:0061534	gamma-aminobutyric acid secretion, neurotransmission	0.000%	0.84	0.76
GO:0032268	regulation of cellular protein metabolic process	2.498%	0.75	0.46
GO:1903320	regulation of protein modification by small protein conjugation or removal	0.075%	0.80	0.65
GO:0030162	regulation of proteolysis	0.401%	0.79	0.77
GO:0031399	regulation of protein modification process	0.673%	0.78	0.82
GO:0006417	regulation of translation	1.514%	0.76	0.90
GO:0016311	dephosphorylation	1.604%	0.97	0.47
GO:0010259	multicellular organism aging	0.015%	0.85	0.47
GO:0007569	cell aging	0.010%	0.87	0.87
GO:0007166	cell surface receptor signaling pathway	0.883%	0.77	0.47
GO:0007165	signal transduction	7.086%	0.72	0.66
GO:0060753	regulation of mast cell chemotaxis	0.001%	0.78	0.47
GO:0002577	regulation of antigen processing and presentation	0.003%	0.83	0.54
GO:0002604	regulation of dendritic cell antigen processing and presentation	0.002%	0.83	0.55
GO:0060754	positive regulation of mast cell chemotaxis	0.001%	0.75	0.74
GO:0002606	positive regulation of dendritic cell antigen processing and presentation	0.001%	0.79	0.91
GO:0002579	positive regulation of antigen processing and presentation	0.001%	0.79	0.93
GO:0006357	regulation of transcription by RNA polymerase II	1.728%	0.78	0.47
GO:0006355	regulation of transcription, DNA-templated	9.898%	0.74	0.65
GO:0019219	regulation of nucleobase-containing compound metabolic process	10.210%	0.74	0.79
GO:0080090	regulation of primary metabolic process	12.507%	0.75	0.81
GO:0009889	regulation of biosynthetic process	11.506%	0.75	0.83
GO:0010468	regulation of gene expression	11.879%	0.75	0.84
GO:0051171	regulation of nitrogen compound metabolic process	12.433%	0.75	0.84
GO:0060255	regulation of macromolecule metabolic process	12.939%	0.74	0.85
GO:0031323	regulation of cellular metabolic process	12.635%	0.74	0.86
GO:2000112	regulation of cellular macromolecule biosynthetic process	11.418%	0.74	0.86
GO:0031326	regulation of cellular biosynthetic process	11.487%	0.74	0.88
GO:0010556	regulation of macromolecule biosynthetic process	11.432%	0.75	0.88
GO:0051252	regulation of RNA metabolic process	10.078%	0.74	0.89
GO:2001141	regulation of RNA biosynthetic process	9.906%	0.74	0.89
GO:1903506	regulation of nucleic acid-templated transcription	9.898%	0.74	0.90
GO:1901576	organic substance biosynthetic process	23.584%	0.95	0.47
GO:0019438	aromatic compound biosynthetic process	8.870%	0.94	0.54
GO:0018130	heterocycle biosynthetic process	9.214%	0.94	0.55
GO:1901362	organic cyclic compound biosynthetic process	9.746%	0.95	0.56
GO:0009059	macromolecule biosynthetic process	11.377%	0.95	0.58
GO:0006139	nucleobase-containing compound metabolic process	18.964%	0.94	0.59
GO:0044271	cellular nitrogen compound biosynthetic process	14.482%	0.94	0.62
GO:0090304	nucleic acid metabolic process	13.823%	0.93	0.65
GO:0044249	cellular biosynthetic process	23.054%	0.95	0.72
GO:0071824	protein-DNA complex subunit organization	0.222%	0.96	0.47
GO:0051262	protein tetramerization	0.036%	0.97	0.57
GO:0051259	protein complex oligomerization	0.174%	0.96	0.64
GO:0051289	protein homotetramerization	0.014%	0.97	0.75
GO:0034622	cellular protein-containing complex assembly	1.206%	0.96	0.78
GO:0065004	protein-DNA complex assembly	0.185%	0.96	0.78
GO:0051260	protein homooligomerization	0.103%	0.96	0.86
GO:0006334	nucleosome assembly	0.091%	0.96	0.92
GO:0065003	protein-containing complex assembly	1.448%	0.96	0.92
GO:0034728	nucleosome organization	0.128%	0.96	0.94
GO:0031497	chromatin assembly	0.115%	0.96	0.97
GO:0042060	wound healing	0.071%	0.95	0.47
GO:0042214	terpene metabolic process	0.009%	0.95	0.47
GO:0016121	carotene catabolic process	0.005%	0.93	0.81
GO:0046247	terpene catabolic process	0.005%	0.93	0.94
GO:0016119	carotene metabolic process	0.006%	0.95	0.95
GO:0000280	nuclear division	0.233%	0.96	0.47
GO:0048285	organelle fission	0.277%	0.97	0.50
GO:0006325	chromatin organization	0.761%	0.96	0.56
GO:0040038	polar body extrusion after meiotic divisions	0.001%	0.85	0.66
GO:0036089	cleavage furrow formation	0.002%	0.96	0.66
GO:0006338	chromatin remodeling	0.163%	0.96	0.67
GO:0033206	meiotic cytokinesis	0.003%	0.95	0.70
GO:0006333	chromatin assembly or disassembly	0.128%	0.96	0.74
GO:0007140	male meiotic nuclear division	0.019%	0.83	0.80
GO:0031647	regulation of protein stability	0.068%	0.83	0.47
GO:0045682	regulation of epidermis development	0.011%	0.82	0.47
GO:2000790	regulation of mesenchymal cell proliferation involved in lung development	0.000%	0.86	0.48
GO:0072201	negative regulation of mesenchymal cell proliferation	0.001%	0.80	0.83
GO:2000791	negative regulation of mesenchymal cell proliferation involved in lung development	0.000%	0.76	0.83
GO:0002053	positive regulation of mesenchymal cell proliferation	0.004%	0.79	0.92
GO:1903301	positive regulation of hexokinase activity	0.001%	0.79	0.48
GO:0051173	positive regulation of nitrogen compound metabolic process	1.258%	0.72	0.52
GO:1900544	positive regulation of purine nucleotide metabolic process	0.009%	0.77	0.61
GO:0032148	activation of protein kinase B activity	0.004%	0.76	0.62
GO:2000144	positive regulation of DNA-templated transcription, initiation	0.016%	0.78	0.64
GO:0042531	positive regulation of tyrosine phosphorylation of STAT protein	0.008%	0.76	0.65
GO:0033121	regulation of purine nucleotide catabolic process	0.000%	0.86	0.66
GO:0035307	positive regulation of protein dephosphorylation	0.013%	0.76	0.66
GO:0051094	positive regulation of developmental process	0.239%	0.73	0.72
GO:0035306	positive regulation of dephosphorylation	0.016%	0.77	0.72
GO:0010628	positive regulation of gene expression	0.281%	0.75	0.82
GO:0042509	regulation of tyrosine phosphorylation of STAT protein	0.011%	0.81	0.84
GO:0035304	regulation of protein dephosphorylation	0.150%	0.78	0.84
GO:0032270	positive regulation of cellular protein metabolic process	0.481%	0.71	0.87
GO:0045820	negative regulation of glycolytic process	0.003%	0.77	0.87
GO:0051247	positive regulation of protein metabolic process	0.496%	0.72	0.87
GO:0045862	positive regulation of proteolysis	0.140%	0.73	0.89
GO:0045893	positive regulation of transcription, DNA-templated	0.701%	0.72	0.90
GO:0048522	positive regulation of cellular process	1.990%	0.72	0.91
GO:0045935	positive regulation of nucleobase-containing compound metabolic process	0.834%	0.72	0.92
GO:0009893	positive regulation of metabolic process	1.408%	0.72	0.92
GO:0009891	positive regulation of biosynthetic process	0.850%	0.73	0.92
GO:0045981	positive regulation of nucleotide metabolic process	0.009%	0.77	0.92
GO:1900371	regulation of purine nucleotide biosynthetic process	0.009%	0.82	0.93
GO:0030808	regulation of nucleotide biosynthetic process	0.010%	0.82	0.93
GO:0010922	positive regulation of phosphatase activity	0.005%	0.77	0.93
GO:0031401	positive regulation of protein modification process	0.263%	0.72	0.94
GO:0045944	positive regulation of transcription by RNA polymerase II	0.393%	0.73	0.94
GO:0031325	positive regulation of cellular metabolic process	1.313%	0.71	0.97
GO:0051254	positive regulation of RNA metabolic process	0.784%	0.72	0.97
GO:1902680	positive regulation of RNA biosynthetic process	0.701%	0.72	0.97
GO:0031328	positive regulation of cellular biosynthetic process	0.844%	0.72	0.97
GO:0010604	positive regulation of macromolecule metabolic process	1.332%	0.72	0.97
GO:1900373	positive regulation of purine nucleotide biosynthetic process	0.005%	0.78	0.97
GO:0030810	positive regulation of nucleotide biosynthetic process	0.006%	0.78	0.97
GO:0010921	regulation of phosphatase activity	0.150%	0.78	0.98
GO:0010557	positive regulation of macromolecule biosynthetic process	0.819%	0.72	0.99
GO:1903508	positive regulation of nucleic acid-templated transcription	0.701%	0.72	0.99
GO:0030812	negative regulation of nucleotide catabolic process	0.030%	0.73	1.35
GO:0033122	negative regulation of purine nucleotide catabolic process	0.002%	0.77	1.80
GO:0036342	post-anal tail morphogenesis	0.005%	0.88	0.48
GO:0007568	aging	0.040%	0.87	0.48
GO:0006260	DNA replication	1.525%	0.95	0.48
GO:1904672	regulation of somatic stem cell population maintenance	0.001%	0.82	0.48
GO:1904674	positive regulation of somatic stem cell population maintenance	0.000%	0.79	0.82
GO:1902459	positive regulation of stem cell population maintenance	0.001%	0.77	0.87
GO:1902308	regulation of peptidyl-serine dephosphorylation	0.001%	0.83	0.48
GO:1902309	negative regulation of peptidyl-serine dephosphorylation	0.001%	0.79	0.55
GO:0060214	endocardium formation	0.001%	0.85	0.49
GO:0009611	response to wounding	0.103%	0.95	0.49
GO:0070979	protein K11-linked ubiquitination	0.008%	0.96	0.49
GO:0051865	protein autoubiquitination	0.018%	0.96	0.52
GO:0016925	protein sumoylation	0.039%	0.96	0.56
GO:0016567	protein ubiquitination	0.833%	0.95	0.73
GO:0070936	protein K48-linked ubiquitination	0.012%	0.96	0.76
GO:0000209	protein polyubiquitination	0.090%	0.96	0.79
GO:0070534	protein K63-linked ubiquitination	0.017%	0.96	0.79
GO:0032446	protein modification by small protein conjugation	0.925%	0.95	0.92
GO:0034976	response to endoplasmic reticulum stress	0.108%	0.94	0.49
GO:0051028	mRNA transport	0.164%	0.97	0.49
GO:0050657	nucleic acid transport	0.192%	0.97	0.89
GO:0050658	RNA transport	0.191%	0.97	0.99
GO:0051236	establishment of RNA localization	0.192%	0.98	0.99
GO:1903299	regulation of hexokinase activity	0.001%	0.84	0.49
GO:0042219	cellular modified amino acid catabolic process	0.104%	0.95	0.49
GO:0001951	intestinal D-glucose absorption	0.001%	0.89	0.49
GO:0060586	multicellular organismal iron ion homeostasis	0.002%	0.76	0.49
GO:0006876	cellular cadmium ion homeostasis	0.001%	0.86	0.53
GO:0055073	cadmium ion homeostasis	0.001%	0.86	0.57
GO:0051481	negative regulation of cytosolic calcium ion concentration	0.001%	0.85	0.58
GO:0071374	cellular response to parathyroid hormone stimulus	0.001%	0.95	0.49
GO:0044320	cellular response to leptin stimulus	0.003%	0.95	0.54
GO:0044321	response to leptin	0.004%	0.95	0.54
GO:0006335	DNA replication-dependent nucleosome assembly	0.004%	0.97	0.49
GO:0034723	DNA replication-dependent nucleosome organization	0.004%	0.97	0.66
GO:2000027	regulation of animal organ morphogenesis	0.022%	0.82	0.49
GO:0046456	icosanoid biosynthetic process	0.014%	0.96	0.49
GO:0042363	fat-soluble vitamin catabolic process	0.003%	0.95	0.49
GO:0042369	vitamin D catabolic process	0.001%	0.91	0.83
GO:0042359	vitamin D metabolic process	0.002%	0.93	0.86
GO:0006707	cholesterol catabolic process	0.004%	0.91	0.88
GO:0016127	sterol catabolic process	0.004%	0.92	0.95
GO:0071354	cellular response to interleukin-6	0.004%	0.95	0.50
GO:0035655	interleukin-18-mediated signaling pathway	0.001%	0.83	0.60
GO:0070741	response to interleukin-6	0.004%	0.95	0.63
GO:0035456	response to interferon-beta	0.005%	0.95	0.64
GO:0051246	regulation of protein metabolic process	2.579%	0.78	0.50
GO:2000348	regulation of CD40 signaling pathway	0.001%	0.84	0.50
GO:0007164	establishment of tissue polarity	0.010%	0.87	0.50
GO:0032645	regulation of granulocyte macrophage colony-stimulating factor production	0.002%	0.80	0.50
GO:0033633	negative regulation of cell-cell adhesion mediated by integrin	0.000%	0.82	0.80
GO:0072178	nephric duct morphogenesis	0.003%	0.83	0.82
GO:0072078	nephron tubule morphogenesis	0.011%	0.82	0.89
GO:0001656	metanephros development	0.013%	0.83	0.90
GO:0039023	pronephric duct morphogenesis	0.001%	0.84	0.91
GO:0007093	mitotic cell cycle checkpoint signaling	0.073%	0.71	0.94
GO:0061333	renal tubule morphogenesis	0.013%	0.82	0.96
GO:0072088	nephron epithelium morphogenesis	0.012%	0.82	0.99
