# Supplementary material for: Genomic Uniqueness of Local Sheep Breeds From Morocco
Source: Front Genet. 2021 Dec 2;12:723599. doi: 10.3389/fgene.2021.723599 (PMC8675355; doi:10.3389/fgene.2021.723599)
Supplement: Supplementary file 2 [file DataSheet2.zip › Table 8.XLSX]

## Sheet: Feuil1
	Table S8: Results from enrichment analysis for candidate regions/genes under selection in Timahdite sheep breed.
Go Term	p-value	FDR	Number of associated genes	Description of GO term category	Ids of associated genes
GO:1903076	0.0000100000	0.0000692810	2	regulation of protein localization to plasma membrane mrap2.vil1
GO:1903077	0.0000100000	0.0000692810	1	negative regulation of protein localization to plasma membrane mrap2
GO:0048645	0.0000100000	0.0000692810	1	organ formation tp63
GO:0031398	0.0000100000	0.0000692810	1	positive regulation of protein ubiquitination anapc4
GO:0031399	0.0000100000	0.0000692810	11	regulation of protein modification process slc11a1.herc5.nf1.dlg2.pias1.mtmr9.lamtor3.anapc4.il18.ctdsp1.traf3ip1
GO:0031396	0.0000100000	0.0000692810	1	regulation of protein ubiquitination anapc4
GO:0045761	0.0000100000	0.0000692810	1	regulation of adenylate cyclase activity nf1
GO:0031397	0.0000100000	0.0000692810	1	negative regulation of protein ubiquitination anapc4
GO:0045747	0.0000100000	0.0000692810	1	positive regulation of Notch signaling pathway tp63
GO:0030808	0.0000100000	0.0000692810	2	regulation of nucleotide biosynthetic process mrap2.nf1
GO:0045746	0.0000100000	0.0000692810	1	negative regulation of Notch signaling pathway cbfa2t2
GO:1902532	0.0000100000	0.0000692810	3	negative regulation of intracellular signal transduction tkfc.nf1.esr1
GO:0030802	0.0000100000	0.0000692810	2	regulation of cyclic nucleotide biosynthetic process mrap2.nf1
GO:0030801	0.0000100000	0.0000692810	2	positive regulation of cyclic nucleotide metabolic process mrap2.nf1
GO:0030804	0.0000100000	0.0000692810	2	positive regulation of cyclic nucleotide biosynthetic process mrap2.nf1
GO:1902531	0.0000100000	0.0000692810	7	regulation of intracellular signal transduction tkfc.nf1.tp63.esr1.lamtor3.trim24.il18
GO:0045730	0.0000100000	0.0000692810	1	respiratory burst slc11a1
GO:0030424	0.0000100000	0.0000692810	2	axon nf1.gldn
GO:0045732	0.0000100000	0.0000692810	2	positive regulation of protein catabolic process pias1.anapc4
GO:0090596	0.0000100000	0.0000692810	2	sensory organ morphogenesis gjb6.nf1
GO:0022011	0.0000100000	0.0000692810	1	myelination in peripheral nervous system nf1
GO:0030819	0.0000100000	0.0000692810	2	positive regulation of cAMP biosynthetic process mrap2.nf1
GO:2000027	0.0000100000	0.0000692810	1	regulation of organ morphogenesis esr1
GO:0048147	0.0000100000	0.0000692810	1	negative regulation of fibroblast proliferation nf1
GO:0051087	0.0000100000	0.0000692810	1	chaperone binding gak
GO:0048145	0.0000100000	0.0000692810	2	regulation of fibroblast proliferation nf1.esr1
GO:0048146	0.0000100000	0.0000692810	1	positive regulation of fibroblast proliferation esr1
GO:1903052	0.0000100000	0.0000692810	2	positive regulation of proteolysis involved in cellular protein catabolic process
GO:1903050	0.0000100000	0.0000692810	2	regulation of proteolysis involved in cellular protein catabolic process pias1.anapc4
GO:0051091	0.0000100000	0.0000692810	2	positive regulation of sequence-specific DNA binding transcription factor activity rnf25.esr1
GO:0051093	0.0000100000	0.0000692810	9	negative regulation of developmental process nf1.cbfa2t2.gak.tp63.sdhaf2.omg.il18.ctdsp1.traf3ip1
GO:0051094	0.0000100000	0.0000692810	6	positive regulation of developmental process cbfa2t2.vil1.tp63.pias1.evi2b.il18
GO:0030817	0.0000100000	0.0000692810	2	regulation of cAMP biosynthetic process mrap2.nf1
GO:0030816	0.0000100000	0.0000692810	2	positive regulation of cAMP metabolic process mrap2.nf1
GO:0030814	0.0000100000	0.0000692810	2	regulation of cAMP metabolic process mrap2.nf1
GO:0098868	0.0000100000	0.0000692810	1	bone growth bnc2
GO:0030810	0.0000100000	0.0000692810	2	positive regulation of nucleotide biosynthetic process mrap2.nf1
GO:0009314	0.0000100000	0.0000692810	3	response to radiation nf1.pias1.pde6b
GO:1903047	0.0000100000	0.0000692810	4	mitotic cell cycle process kntc1.usp37.pias1.anapc4
GO:0045342	0.0000100000	0.0000692810	1	MHC class II biosynthetic process slc11a1
GO:0022904	0.0000100000	0.0000692810	1	respiratory electron transport chain sdhaf2
GO:0009308	0.0000100000	0.0000692810	1	amine metabolic process mboat2
GO:0048608	0.0000100000	0.0000692810	1	reproductive structure development esr1
GO:0048609	0.0000100000	0.0000692810	4	multicellular organismal reproductive process syne1.tp63.pias1.esr1
GO:1904674	0.0000100000	0.0000692810	1	positive regulation of somatic stem cell population maintenance tp63
GO:1904672	0.0000100000	0.0000692810	1	regulation of somatic stem cell population maintenance tp63
GO:0098805	0.0000100000	0.0000692810	7	whole membrane slc11a1.tmem138.syne1.sbf2.cyb561a3.mlxip.lamtor3
GO:0009888	0.0000100000	0.0000692810	5	tissue development bnc2.gjb2.nf1.tp63.traf3ip1
GO:0009887	0.0000100000	0.0000692810	3	organ morphogenesis gjb6.nf1.tp63
GO:0009889	0.0000100000	0.0000692810	19	regulation of biosynthetic process rnf25.bnc2.mitf.slc11a1.mrap2.nf1.usp37.cbfa2t2.nfya.h2afz.tp63.pias1.esr1.mlxip.trim24.igf2bp2.zmym2.il18.ctdsp1
GO:0030431	0.0000100000	0.0000692810	1	sleep il18
GO:2000036	0.0000100000	0.0000692810	1	regulation of stem cell population maintenance tp63
GO:0002573	0.0000100000	0.0000692810	1	myeloid leukocyte differentiation mitf
GO:0031348	0.0000100000	0.0000692810	3	negative regulation of defense response tkfc.krt1.traf3ip1
GO:0031347	0.0000100000	0.0000692810	7	regulation of defense response tkfc.krt1.herc5.pias1.esr1.il18.traf3ip1
GO:0051085	0.0000100000	0.0000692810	2	chaperone mediated protein folding requiring cofactor gak.dnajb14
GO:0051084	0.0000100000	0.0000692810	2	'de novo' posttranslational protein folding gak.dnajb14
GO:0051048	0.0000100000	0.0000692810	1	negative regulation of secretion nf1
GO:0000079	0.0000100000	0.0000692810	1	regulation of cyclin-dependent protein serine/threonine kinase activity herc5
GO:0045778	0.0000100000	0.0000692810	1	positive regulation of ossification tp63
GO:0000082	0.0000100000	0.0000692810	2	G1/S transition of mitotic cell cycle usp37.pias1
GO:0030859	0.0000100000	0.0000692810	1	polarized epithelial cell differentiation tp63
GO:0031334	0.0000100000	0.0000692810	3	positive regulation of protein complex assembly mitf.vil1.esr1
GO:0030856	0.0000100000	0.0000692810	1	regulation of epithelial cell differentiation tp63
GO:0030857	0.0000100000	0.0000692810	1	negative regulation of epithelial cell differentiation tp63
GO:0031331	0.0000100000	0.0000692810	2	positive regulation of cellular catabolic process pias1.anapc4
GO:0030855	0.0000100000	0.0000692810	4	epithelial cell differentiation mitf.cbfa2t2.vil1.tp63
GO:0042552	0.0000100000	0.0000692810	2	myelination nf1.sbf2
GO:0051058	0.0000100000	0.0000692810	1	negative regulation of small GTPase mediated signal transduction nf1
GO:0045762	0.0000100000	0.0000692810	1	positive regulation of adenylate cyclase activity nf1
GO:2000058	0.0000100000	0.0000692810	1	regulation of protein ubiquitination involved in ubiquitin-dependent protein catabolic process
GO:0015370	0.0000100000	0.0000692810	1	solute:sodium symporter activity slc6a19
GO:0031324	0.0000100000	0.0000692810	14	negative regulation of cellular metabolic process mitf.nf1.dlg2.cbfa2t2.vil1.tp63.pias1.esr1.mtmr9.trim24.igf2bp2.anapc4.ctdsp1.traf3ip1
GO:0031323	0.0000100000	0.0000692810	27	regulation of cellular metabolic process rnf25.bnc2.mitf.slc11a1.mrap2.herc5.nf1.usp37.bco2.dlg2.cbfa2t2.vil1.nfya.h2afz.tp63.pias1.esr1.mtmr9.mlxip.lamtor3.trim24.igf2bp2.anapc4.zmym2.il18.ctdsp1.traf3ip1
GO:0031326	0.0000100000	0.0000692810	19	regulation of cellular biosynthetic process rnf25.bnc2.mitf.slc11a1.mrap2.nf1.usp37.cbfa2t2.nfya.h2afz.tp63.pias1.esr1.mlxip.trim24.igf2bp2.zmym2.il18.ctdsp1
GO:2000060	0.0000100000	0.0000692810	1	positive regulation of protein ubiquitination involved in ubiquitin-dependent protein catabolic
GO:0031325	0.0000100000	0.0000692810	16	positive regulation of cellular metabolic process rnf25.mitf.slc11a1.mrap2.nf1.nfya.h2afz.tp63.pias1.esr1.mtmr9.mlxip.lamtor3.trim24.anapc4.il18
GO:0031328	0.0000100000	0.0000692810	13	positive regulation of cellular biosynthetic process rnf25.mitf.slc11a1.mrap2.nf1.nfya.h2afz.tp63.pias1.esr1.mlxip.trim24.il18
GO:0031327	0.0000100000	0.0000692810	7	negative regulation of cellular biosynthetic process mitf.cbfa2t2.tp63.pias1.esr1.trim24.igf2bp2
GO:0036211	0.0000100000	0.0000692810	19	protein modification process rnf25.mitf.krt1.herc5.nf1.usp37.gak.pias1.esr1.dapp1.sdhaf2.lamtor3.trim24.anapc4.zmym2.pigg.il18.p3h2.ctdsp1
GO:0031329	0.0000100000	0.0000692810	4	regulation of cellular catabolic process pias1.mtmr9.lamtor3.anapc4
GO:0072583	0.0000100000	0.0000692810	1	clathrin-mediated endocytosis gak
GO:0006091	0.0000100000	0.0000692810	2	generation of precursor metabolites and energy mrap2.sdhaf2
GO:0032649	0.0000100000	0.0000692810	2	regulation of interferon-gamma production slc11a1.il18
GO:0032648	0.0000100000	0.0000692810	1	regulation of interferon-beta production traf3ip1
GO:0006458	0.0000100000	0.0000692810	2	'de novo' protein folding gak.dnajb14
GO:0006457	0.0000100000	0.0000692810	2	protein folding gak.dnajb14
GO:0006836	0.0000100000	0.0000692810	3	neurotransmitter transport slc6a19.nf1.cplx1
GO:0016773	0.0000100000	0.0000692810	5	phosphotransferase activity. alcohol group as acceptor tkfc.gak.esr1.trim24.zmym2
GO:0006835	0.0000100000	0.0000692810	2	dicarboxylic acid transport nf1.cplx1
GO:0046486	0.0000100000	0.0000692810	5	glycerolipid metabolic process plcd4.esr1.mtmr9.pigg.mboat2
GO:0032645	0.0000100000	0.0000692810	1	regulation of granulocyte macrophage colony-stimulating factor production il18
GO:0010942	0.0000100000	0.0000692810	2	positive regulation of cell death nf1.tp63
GO:0010941	0.0000100000	0.0000692810	7	regulation of cell death nf1.vil1.tp63.pias1.esr1.evi2b.trim24
GO:0016772	0.0000100000	0.0000692810	7	transferase activity. transferring phosphorus-containing groups tkfc.dlg2.gak.esr1.trim24.zmym2.pigg
GO:0046483	0.0000100000	0.0000692810	18	heterocycle metabolic process dus4l.bnc2.mitf.cpsf7.dlg2.cbfa2t2.tex12.nfya.tp63.pias1.esr1.apobec2.mlxip.gmds.zcchc8.trim24.zmym2.pde6b
GO:0008306	0.0000100000	0.0000692810	2	associative learning nf1.pias1
GO:0008300	0.0000100000	0.0000692810	1	isoprenoid catabolic process bco2
GO:0046488	0.0000100000	0.0000692810	4	phosphatidylinositol metabolic process plcd4.esr1.mtmr9.pigg
GO:0006081	0.0000100000	0.0000692810	2	cellular aldehyde metabolic process tkfc.bco2
GO:0006082	0.0000100000	0.0000692810	1	organic acid metabolic process bco2
GO:0050354	0.0000100000	0.0000692810	1	triokinase activity tkfc
GO:0043589	0.0000100000	0.0000692810	1	skin morphogenesis tp63
GO:0043586	0.0000100000	0.0000692810	1	tongue development bnc2
GO:0032632	0.0000100000	0.0000692810	1	interleukin-3 production slc11a1
GO:0032635	0.0000100000	0.0000692810	1	interleukin-6 production il18
GO:0000313	0.0000100000	0.0000692810	1	organellar ribosome mrpl39
GO:0005828	0.0000100000	0.0000692810	1	kinetochore microtubule kntc1
GO:0006820	0.0000100000	0.0000692810	5	anion transport slc6a19.slc11a1.nf1.cplx1.ano4
GO:0050997	0.0000100000	0.0000692810	1	quaternary ammonium group binding nf1
GO:0006821	0.0000100000	0.0000692810	1	chloride transport ano4
GO:0097164	0.0000100000	0.0000692810	1	ammonium ion metabolic process mboat2
GO:0016747	0.0000100000	0.0000692810	1	transferase activity. transferring acyl groups other than amino-acyl groups mboat2
GO:0016746	0.0000100000	0.0000692810	1	transferase activity. transferring acyl groups mboat2
GO:0035113	0.0000100000	0.0000692810	1	embryonic appendage morphogenesis tp63
GO:0035112	0.0000100000	0.0000692810	1	genitalia morphogenesis tp63
GO:1903650	0.0000100000	0.0000692810	1	negative regulation of cytoplasmic transport nf1
GO:0046087	0.0000100000	0.0000692810	1	cytidine metabolic process apobec2
GO:0006071	0.0000100000	0.0000692810	1	glycerol metabolic process tkfc
GO:0046872	0.0000100000	0.0000692810	18	metal ion binding tkfc.rnf25.plcd4.bnc2.bco2.cbfa2t2.vil1.tp63.pias1.esr1.apobec2.cyb561a3.zcchc8.trim24.zmym2.p3h2.pde6b.ctdsp1
GO:0005829	0.0000100000	0.0000692810	30	cytosol kntc1.tkfc.rnf25.plcd4.krt1.gjb2.gjb6.herc5.nf1.cplx1.dlg2.gak.sbf2.tp63.esr1.dapp1.sdhaf2.mtmr9.gmds.trim24.igf2bp2.anapc4.zmym2.tmem216.cog5.krt74.krt73.krt72.krt71.il18
GO:0080134	0.0000100000	0.0000692810	9	regulation of response to stress tkfc.krt1.herc5.vil1.pias1.esr1.lamtor3.il18.traf3ip1
GO:0033235	0.0000100000	0.0000692810	1	positive regulation of protein sumoylation pias1
GO:0032623	0.0000100000	0.0000692810	1	interleukin-2 production slc11a1
GO:0097159	0.0000100000	0.0000692810	23	organic cyclic compound binding dus4l.tkfc.bnc2.mitf.nol10.herc5.cpsf7.syne1.gak.nfya.h2afz.tp63.pias1.esr1.apobec2.mlxip.gmds.zcchc8.rsrc2.trim24.igf2bp2.bcs1l.mrpl39
GO:0033233	0.0000100000	0.0000692810	1	regulation of protein sumoylation pias1
GO:0035107	0.0000100000	0.0000692810	1	appendage morphogenesis tp63
GO:0035108	0.0000100000	0.0000692810	1	limb morphogenesis tp63
GO:0072595	0.0000100000	0.0000692810	1	maintenance of protein localization in organelle syne1
GO:0046467	0.0000100000	0.0000692810	1	membrane lipid biosynthetic process pigg
GO:0006417	0.0000100000	0.0000692810	1	regulation of translation igf2bp2
GO:0086080	0.0000100000	0.0000692810	1	protein binding involved in heterotypic cell-cell adhesion gldn
GO:0046854	0.0000100000	0.0000692810	1	phosphatidylinositol phosphorylation esr1
GO:0000711	0.0000100000	0.0000692810	1	meiotic DNA repair synthesis tex12
GO:0035116	0.0000100000	0.0000692810	1	embryonic hindlimb morphogenesis tp63
GO:0034754	0.0000100000	0.0000692810	2	cellular hormone metabolic process bco2.esr1
GO:0006828	0.0000100000	0.0000692810	1	manganese ion transport slc11a1
GO:0035115	0.0000100000	0.0000692810	1	embryonic forelimb morphogenesis tp63
GO:0046470	0.0000100000	0.0000692810	1	phosphatidylcholine metabolic process mboat2
GO:0016740	0.0000100000	0.0000692810	12	transferase activity tkfc.rnf25.herc5.dlg2.gak.pias1.esr1.trim24.anapc4.zmym2.pigg.mboat2
GO:0046474	0.0000100000	0.0000692810	2	glycerophospholipid biosynthetic process mtmr9.pigg
GO:0000790	0.0000100000	0.0000692810	4	nuclear chromatin h2afz.tp63.esr1.trim24
GO:0046850	0.0000100000	0.0000692810	1	regulation of bone remodeling nf1
GO:0000791	0.0000100000	0.0000692810	2	euchromatin h2afz.trim24
GO:0000377	0.0000100000	0.0000692810	2	RNA splicing. via transesterification reactions with bulged adenosine as nucleophile
GO:0046849	0.0000100000	0.0000692810	1	bone remodeling mitf
GO:0048168	0.0000100000	0.0000692810	1	regulation of neuronal synaptic plasticity nf1
GO:0048169	0.0000100000	0.0000692810	1	regulation of long-term neuronal synaptic plasticity nf1
GO:0000785	0.0000100000	0.0000692810	4	chromatin h2afz.tp63.esr1.trim24
GO:0006891	0.0000100000	0.0000692810	1	intra-Golgi vesicle-mediated transport cog5
GO:0006896	0.0000100000	0.0000692810	1	Golgi to vacuole transport gak
GO:0046835	0.0000100000	0.0000692810	1	carbohydrate phosphorylation tkfc
GO:0046834	0.0000100000	0.0000692810	1	lipid phosphorylation esr1
GO:0036151	0.0000100000	0.0000692810	1	phosphatidylcholine acyl-chain remodeling mboat2
GO:0001159	0.0000100000	0.0000692810	3	core promoter proximal region DNA binding mitf.h2afz.esr1
GO:0036152	0.0000100000	0.0000692810	1	phosphatidylethanolamine acyl-chain remodeling mboat2
GO:0060429	0.0000100000	0.0000692810	2	epithelium development nf1.traf3ip1
GO:0006865	0.0000100000	0.0000692810	4	amino acid transport slc6a19.slc11a1.nf1.cplx1
GO:0072562	0.0000100000	0.0000692810	1	blood microparticle krt1
GO:0007154	0.0000100000	0.0000692810	7	cell communication gjb2.gjb6.nf1.cplx1.gja3.tp63.il18
GO:0006470	0.0000100000	0.0000692810	3	protein dephosphorylation dapp1.sdhaf2.ctdsp1
GO:0043578	0.0000100000	0.0000692810	1	nuclear matrix organization syne1
GO:0046037	0.0000100000	0.0000692810	2	GMP metabolic process dlg2.pde6b
GO:0046823	0.0000100000	0.0000692810	1	negative regulation of nucleocytoplasmic transport nf1
GO:0046822	0.0000100000	0.0000692810	2	regulation of nucleocytoplasmic transport nf1.il18
GO:0033673	0.0000100000	0.0000692810	1	negative regulation of kinase activity nf1
GO:1990423	0.0000100000	0.0000692810	1	RZZ complex kntc1
GO:0006876	0.0000100000	0.0000692810	1	cellular cadmium ion homeostasis slc11a1
GO:0097191	0.0000100000	0.0000692810	1	extrinsic apoptotic signaling pathway nf1
GO:0071495	0.0000100000	0.0000692810	6	cellular response to endogenous stimulus gjb2.vil1.h2afz.esr1.lamtor3.trim24
GO:0007164	0.0000100000	0.0000692810	1	establishment of tissue polarity tp63
GO:0043565	0.0000100000	0.0000692810	5	sequence-specific DNA binding mitf.nfya.h2afz.esr1.mlxip
GO:0006461	0.0000100000	0.0000692810	8	protein complex assembly kntc1.mitf.cpsf7.vil1.sbf2.dnajb14.tp63.bcs1l
GO:0016780	0.0000100000	0.0000692810	1	phosphotransferase activity. for other substituted phosphate groups pigg
GO:1901796	0.0000100000	0.0000692810	2	regulation of signal transduction by p53 class mediator tp63.trim24
GO:0000375	0.0000100000	0.0000692810	2	RNA splicing. via transesterification reactions cpsf7.zcchc8
GO:0006869	0.0000100000	0.0000692810	1	lipid transport ano4
GO:0006468	0.0000100000	0.0000692810	6	protein phosphorylation nf1.gak.lamtor3.trim24.zmym2.il18
GO:0006469	0.0000100000	0.0000692810	1	negative regulation of protein kinase activity nf1
GO:0006464	0.0000100000	0.0000692810	19	cellular protein modification process rnf25.mitf.krt1.herc5.nf1.usp37.gak.pias1.esr1.dapp1.sdhaf2.lamtor3.trim24.anapc4.zmym2.pigg.il18.p3h2.ctdsp1
GO:0043627	0.0000100000	0.0000692810	4	response to estrogen gjb2.h2afz.esr1.trim24
GO:0004371	0.0000100000	0.0000692810	1	glycerone kinase activity tkfc
GO:0046914	0.0000100000	0.0000692810	7	transition metal ion binding pias1.esr1.apobec2.zcchc8.trim24.zmym2.p3h2
GO:0046915	0.0000100000	0.0000692810	1	transition metal ion transmembrane transporter activity slc11a1
GO:0031069	0.0000100000	0.0000692810	2	hair follicle morphogenesis tp63.krt71
GO:0043624	0.0000100000	0.0000692810	3	cellular protein complex disassembly gak.vil1.mrpl39
GO:0031076	0.0000100000	0.0000692810	1	embryonic camera-type eye development traf3ip1
GO:0031072	0.0000100000	0.0000692810	1	heat shock protein binding dnajb14
GO:0006121	0.0000100000	0.0000692810	1	mitochondrial electron transport. succinate to ubiquinone sdhaf2
GO:0048255	0.0000100000	0.0000692810	1	mRNA stabilization slc11a1
GO:0005496	0.0000100000	0.0000692810	1	steroid binding esr1
GO:1902936	0.0000100000	0.0000692810	2	phosphatidylinositol bisphosphate binding vil1.dapp1
GO:0046928	0.0000100000	0.0000692810	1	regulation of neurotransmitter secretion nf1
GO:0022400	0.0000100000	0.0000692810	1	regulation of rhodopsin mediated signaling pathway pde6b
GO:0022402	0.0000100000	0.0000692810	6	cell cycle process kntc1.usp37.tex12.pias1.lamtor3.anapc4
GO:0022404	0.0000100000	0.0000692810	3	molting cycle process nf1.tp63.krt71
GO:0046929	0.0000100000	0.0000692810	1	negative regulation of neurotransmitter secretion nf1
GO:1990778	0.0000100000	0.0000692810	2	protein localization to cell periphery mrap2.gak
GO:0043632	0.0000100000	0.0000692810	2	modification-dependent macromolecule catabolic process usp37.anapc4
GO:0022405	0.0000100000	0.0000692810	3	hair cycle process nf1.tp63.krt71
GO:0060442	0.0000100000	0.0000692810	1	branching involved in prostate gland morphogenesis esr1
GO:0006139	0.0000100000	0.0000692810	18	nucleobase-containing compound metabolic process dus4l.bnc2.mitf.cpsf7.dlg2.cbfa2t2.tex12.nfya.tp63.pias1.esr1.apobec2.mlxip.gmds.zcchc8.trim24.zmym2.pde6b
GO:0001501	0.0000100000	0.0000692810	1	skeletal system development tp63
GO:0050931	0.0000100000	0.0000692810	1	pigment cell differentiation mitf
GO:1901343	0.0000100000	0.0000692810	1	negative regulation of vasculature development nf1
GO:0001505	0.0000100000	0.0000692810	2	regulation of neurotransmitter levels nf1.cplx1
GO:0032963	0.0000100000	0.0000692810	1	collagen metabolic process p3h2
GO:0072507	0.0000100000	0.0000692810	4	divalent inorganic cation homeostasis slc11a1.esr1.trim24.pde6b
GO:0008270	0.0000100000	0.0000692810	6	zinc ion binding pias1.esr1.apobec2.zcchc8.trim24.zmym2
GO:0060444	0.0000100000	0.0000692810	1	branching involved in mammary gland duct morphogenesis esr1
GO:0010498	0.0000100000	0.0000692810	1	proteasomal protein catabolic process anapc4
GO:0061591	0.0000100000	0.0000692810	1	calcium activated galactosylceramide scrambling ano4
GO:0060065	0.0000100000	0.0000692810	1	uterus development esr1
GO:0046006	0.0000100000	0.0000692810	1	regulation of activated T cell proliferation il18
GO:0060068	0.0000100000	0.0000692810	1	vagina development esr1
GO:0019511	0.0000100000	0.0000692810	1	peptidyl-proline hydroxylation p3h2
GO:0060070	0.0000100000	0.0000692810	1	canonical Wnt signaling pathway mitf
GO:0006397	0.0000100000	0.0000692810	3	mRNA processing cpsf7.apobec2.zcchc8
GO:0010482	0.0000100000	0.0000692810	1	regulation of epidermal cell division tp63
GO:0010481	0.0000100000	0.0000692810	1	epidermal cell division tp63
GO:0061588	0.0000100000	0.0000692810	1	calcium activated phospholipid scrambling ano4
GO:1902041	0.0000100000	0.0000692810	1	regulation of extrinsic apoptotic signaling pathway via death domain receptors
GO:0061589	0.0000100000	0.0000692810	1	calcium activated phosphatidylserine scrambling ano4
GO:0006109	0.0000100000	0.0000692810	1	regulation of carbohydrate metabolic process mlxip
GO:1902043	0.0000100000	0.0000692810	1	positive regulation of extrinsic apoptotic signaling pathway via death domain
GO:0032588	0.0000100000	0.0000692810	1	trans-Golgi network membrane cog5
GO:1901360	0.0000100000	0.0000692810	18	organic cyclic compound metabolic process dus4l.bnc2.mitf.cpsf7.dlg2.cbfa2t2.tex12.nfya.tp63.pias1.esr1.apobec2.mlxip.gmds.zcchc8.trim24.zmym2.pde6b
GO:0006112	0.0000100000	0.0000692810	1	energy reserve metabolic process mrap2
GO:1901362	0.0000100000	0.0000692810	13	organic cyclic compound biosynthetic process bnc2.mitf.cpsf7.cbfa2t2.tex12.nfya.tp63.pias1.esr1.mlxip.gmds.trim24.zmym2
GO:1901363	0.0000100000	0.0000692810	23	heterocyclic compound binding dus4l.tkfc.bnc2.mitf.nol10.herc5.cpsf7.syne1.gak.nfya.h2afz.tp63.pias1.esr1.apobec2.mlxip.gmds.zcchc8.rsrc2.trim24.igf2bp2.bcs1l.mrpl39
GO:0000398	0.0000100000	0.0000692810	2	mRNA splicing. via spliceosome cpsf7.zcchc8
GO:0061590	0.0000100000	0.0000692810	1	calcium activated phosphatidylcholine scrambling ano4
GO:0035137	0.0000100000	0.0000692810	1	hindlimb morphogenesis tp63
GO:0035136	0.0000100000	0.0000692810	1	forelimb morphogenesis tp63
GO:0008219	0.0000100000	0.0000692810	10	cell death krt1.bcap29.gjb6.vil1.tp63.clptm1l.krt74.krt73.krt72.krt71
GO:0006807	0.0000100000	0.0000692810	19	nitrogen compound metabolic process dus4l.bnc2.mitf.cpsf7.dlg2.cbfa2t2.tex12.nfya.tp63.pias1.esr1.apobec2.mlxip.gmds.zcchc8.trim24.zmym2.mboat2.pde6b
GO:0007603	0.0000100000	0.0000692810	1	phototransduction. visible light pde6b
GO:0071824	0.0000100000	0.0000692810	1	protein-DNA complex subunit organization pias1
GO:0061535	0.0000100000	0.0000692810	1	glutamate secretion. neurotransmission nf1
GO:0071822	0.0000100000	0.0000692810	12	protein complex subunit organization kntc1.mitf.nf1.cpsf7.gak.vil1.sbf2.dnajb14.tp63.bcs1l.mrpl39.krt71
GO:0061534	0.0000100000	0.0000692810	1	gamma-aminobutyric acid secretion. neurotransmission nf1
GO:0071013	0.0000100000	0.0000692810	1	catalytic step 2 spliceosome zcchc8
GO:0043231	0.0000100000	0.0000692810	32	intracellular membrane-bounded organelle kntc1.tkfc.rnf25.mitf.slc11a1.krt1.gjb2.mrap2.nf1.usp37.bco2.cpsf7.syne1.cbfa2t2.gak.nfya.dnajb14.h2afz.tp63.pias1.esr1.sdhaf2.zcchc8.trim24.igf2bp2.anapc4.cog5.bcs1l.krt73.pigg.p3h2.ctdsp1
GO:0007219	0.0000100000	0.0000692810	2	Notch signaling pathway tp63.gmds
GO:0043226	0.0000100000	0.0000692810	45	organelle kntc1.tkfc.rnf25.slc6a19.mitf.slc11a1.krt1.nol10.gjb2.mrap2.nf1.usp37.bco2.tmem138.cpsf7.syne1.cbfa2t2.gak.vil1.nfya.dnajb14.h2afz.tp63.pias1.esr1.sdhaf2.gmds.zcchc8.lamtor3.trim24.igf2bp2.anapc4.tmem216.cog5.bcs1l.krt74.mrpl39.krt73.krt72.pigg.krt71.il18.p3h2.ctdsp1.traf3ip1
GO:0051588	0.0000100000	0.0000692810	1	regulation of neurotransmitter transport nf1
GO:0032993	0.0000100000	0.0000692810	3	protein-DNA complex nfya.h2afz.esr1
GO:0016301	0.0000100000	0.0000692810	6	kinase activity tkfc.dlg2.gak.esr1.trim24.zmym2
GO:0032991	0.0000100000	0.0000692810	28	macromolecular complex kntc1.mitf.krt1.gjb2.gjb6.cplx1.cpsf7.syne1.gldn.nfya.gja3.h2afz.tp63.esr1.mtmr9.zcchc8.lamtor3.trim24.anapc4.tmem216.cog5.bcs1l.krt74.mrpl39.krt73.krt72.krt71.traf3ip1
GO:0043227	0.0000100000	0.0000692810	40	membrane-bounded organelle kntc1.tkfc.rnf25.slc6a19.mitf.slc11a1.krt1.gjb2.mrap2.nf1.usp37.bco2.cpsf7.syne1.cbfa2t2.gak.vil1.nfya.dnajb14.h2afz.tp63.pias1.esr1.sdhaf2.gmds.zcchc8.lamtor3.trim24.igf2bp2.anapc4.cog5.bcs1l.krt74.krt73.krt72.pigg.krt71.il18.p3h2.ctdsp1
GO:0007611	0.0000100000	0.0000692810	2	learning or memory nf1.pias1
GO:0043229	0.0000100000	0.0000692810	35	intracellular organelle kntc1.tkfc.rnf25.mitf.slc11a1.krt1.nol10.gjb2.mrap2.nf1.usp37.bco2.cpsf7.syne1.cbfa2t2.gak.nfya.dnajb14.h2afz.tp63.pias1.esr1.sdhaf2.zcchc8.trim24.igf2bp2.anapc4.tmem216.cog5.bcs1l.mrpl39.krt73.pigg.p3h2.ctdsp1
GO:0007610	0.0000100000	0.0000692810	3	behavior mrap2.nf1.pias1
GO:0007612	0.0000100000	0.0000692810	2	learning nf1.pias1
GO:0051589	0.0000100000	0.0000692810	1	negative regulation of neurotransmitter transport nf1
GO:0097659	0.0000100000	0.0000692810	10	nucleic acid-templated transcription bnc2.mitf.cbfa2t2.nfya.tp63.pias1.esr1.mlxip.trim24.zmym2
GO:1902023	0.0000100000	0.0000692810	1	L-arginine transport slc11a1
GO:0043241	0.0000100000	0.0000692810	3	protein complex disassembly gak.vil1.mrpl39
GO:0016310	0.0000100000	0.0000692810	8	phosphorylation tkfc.nf1.gak.esr1.lamtor3.trim24.zmym2.il18
GO:0043233	0.0000100000	0.0000692810	3	organelle lumen bco2.sdhaf2.p3h2
GO:0021782	0.0000100000	0.0000692810	1	glial cell development nf1
GO:0016311	0.0000100000	0.0000692810	4	dephosphorylation dapp1.sdhaf2.mtmr9.ctdsp1
GO:0005847	0.0000100000	0.0000692810	1	mRNA cleavage and polyadenylation specificity factor complex cpsf7
GO:0060485	0.0000100000	0.0000692810	1	mesenchyme development bnc2
GO:0005849	0.0000100000	0.0000692810	1	mRNA cleavage factor complex cpsf7
GO:0008234	0.0000100000	0.0000692810	1	cysteine-type peptidase activity usp37
GO:0071421	0.0000100000	0.0000692810	1	manganese ion transmembrane transport slc11a1
GO:0019538	0.0000100000	0.0000692810	19	protein metabolic process rnf25.mitf.krt1.herc5.nf1.usp37.gak.pias1.esr1.dapp1.sdhaf2.lamtor3.trim24.anapc4.zmym2.pigg.il18.p3h2.ctdsp1
GO:0005882	0.0000100000	0.0000692810	5	intermediate filament krt1.krt74.krt73.krt72.krt71
GO:0032532	0.0000100000	0.0000692810	1	regulation of microvillus length vil1
GO:0022414	0.0000100000	0.0000692810	7	reproductive process plcd4.gjb2.syne1.tex12.tp63.pias1.esr1
GO:0033993	0.0000100000	0.0000692810	6	response to lipid slc11a1.gjb2.gjb6.h2afz.esr1.trim24
GO:0007200	0.0000100000	0.0000692810	1	phospholipase C-activating G-protein coupled receptor signaling pathway esr1
GO:0048232	0.0000100000	0.0000692810	3	male gamete generation syne1.tp63.pias1
GO:0032148	0.0000100000	0.0000692810	1	activation of protein kinase B activity il18
GO:0031090	0.0000100000	0.0000692810	15	organelle membrane plcd4.slc11a1.mrap2.tmem138.syne1.sbf2.dnajb14.cyb561a3.mlxip.lamtor3.cog5.mrpl39.pigg.mboat2.pde6b
GO:0005876	0.0000100000	0.0000692810	1	spindle microtubule kntc1
GO:0008202	0.0000100000	0.0000692810	1	steroid metabolic process esr1
GO:0008209	0.0000100000	0.0000692810	1	androgen metabolic process esr1
GO:0044390	0.0000100000	0.0000692810	1	ubiquitin-like protein conjugating enzyme binding zmym2
GO:0043616	0.0000100000	0.0000692810	1	keratinocyte proliferation tp63
GO:0042035	0.0000100000	0.0000692810	1	regulation of cytokine biosynthetic process igf2bp2
GO:0071407	0.0000100000	0.0000692810	5	cellular response to organic cyclic compound gjb2.h2afz.esr1.trim24.il18
GO:0042033	0.0000100000	0.0000692810	1	chemokine biosynthetic process il18
GO:0021764	0.0000100000	0.0000692810	1	amygdala development nf1
GO:0016331	0.0000100000	0.0000692810	1	morphogenesis of embryonic epithelium tp63
GO:0032984	0.0000100000	0.0000692810	3	macromolecular complex disassembly gak.vil1.mrpl39
GO:0005488	0.0000100000	0.0000692810	60	binding dus4l.kntc1.tkfc.rnf25.plcd4.bnc2.mitf.slc11a1.krt1.nol10.gjb2.mrap2.herc5.nf1.usp37.bco2.cplx1.treml2.cpsf7.syne1.dlg2.cbfa2t2.gldn.gak.vil1.nfya.sbf2.dnajb14.h2afz.tp63.pias1.esr1.dapp1.ano4.apobec2.sdhaf2.cyb561a3.mtmr9.mlxip.gmds.zcchc8.rsrc2.lamtor3.trim24.igf2bp2.anapc4.zmym2.tmem216.cog5.bcs1l.krt74.mrpl39.krt73.krt72.krt71.il18.p3h2.pde6b.ctdsp1.traf3ip1
GO:0044389	0.0000100000	0.0000692810	1	ubiquitin-like protein ligase binding pias1
GO:0043254	0.0000100000	0.0000692810	4	regulation of protein complex assembly mitf.vil1.esr1.traf3ip1
GO:0016706	0.0000100000	0.0000692810	1	oxidoreductase activity. acting on paired donors. with incorporation or reduction
GO:0016705	0.0000100000	0.0000692810	1	oxidoreductase activity. acting on paired donors. with incorporation or reduction
GO:0016702	0.0000100000	0.0000692810	1	oxidoreductase activity. acting on single donors with incorporation of molecular
GO:0016701	0.0000100000	0.0000692810	1	oxidoreductase activity. acting on single donors with incorporation of molecular
GO:0031424	0.0000100000	0.0000692810	5	keratinization krt1.krt74.krt73.krt72.krt71
GO:0042992	0.0000100000	0.0000692810	1	negative regulation of transcription factor import into nucleus nf1
GO:0042993	0.0000100000	0.0000692810	1	positive regulation of transcription factor import into nucleus il18
GO:0042990	0.0000100000	0.0000692810	2	regulation of transcription factor import into nucleus nf1.il18
GO:0016337	0.0000100000	0.0000692810	3	single organismal cell-cell adhesion slc11a1.treml2.gldn
GO:0042073	0.0000100000	0.0000692810	1	intraciliary transport traf3ip1
GO:0051152	0.0000100000	0.0000692810	1	positive regulation of smooth muscle cell differentiation pias1
GO:0051150	0.0000100000	0.0000692810	1	regulation of smooth muscle cell differentiation pias1
GO:0043281	0.0000100000	0.0000692810	2	regulation of cysteine-type endopeptidase activity involved in apoptotic process vil1.tp63
GO:0051149	0.0000100000	0.0000692810	1	positive regulation of muscle cell differentiation pias1
GO:0042060	0.0000100000	0.0000692810	2	wound healing slc11a1.nf1
GO:0051142	0.0000100000	0.0000692810	1	positive regulation of NK T cell proliferation il18
GO:0051147	0.0000100000	0.0000692810	2	regulation of muscle cell differentiation pias1.il18
GO:0007631	0.0000100000	0.0000692810	1	feeding behavior mrap2
GO:0051140	0.0000100000	0.0000692810	1	regulation of NK T cell proliferation il18
GO:0007632	0.0000100000	0.0000692810	2	visual behavior nf1.pias1
GO:0070328	0.0000100000	0.0000692810	1	triglyceride homeostasis il18
GO:0044336	0.0000100000	0.0000692810	1	canonical Wnt signaling pathway involved in negative regulation of apoptotic
GO:0032101	0.0000100000	0.0000692810	9	regulation of response to external stimulus tkfc.krt1.herc5.esr1.lamtor3.trim24.il18.pde6b.traf3ip1
GO:0042088	0.0000100000	0.0000692810	1	T-helper 1 type immune response il18
GO:0042089	0.0000100000	0.0000692810	1	cytokine biosynthetic process il18
GO:0032104	0.0000100000	0.0000692810	2	regulation of response to extracellular stimulus lamtor3.trim24
GO:0047144	0.0000100000	0.0000692810	1	2-acylglycerol-3-phosphate O-acyltransferase activity mboat2
GO:0031400	0.0000100000	0.0000692810	5	negative regulation of protein modification process nf1.dlg2.anapc4.ctdsp1.traf3ip1
GO:0032107	0.0000100000	0.0000692810	2	regulation of response to nutrient levels lamtor3.trim24
GO:0031401	0.0000100000	0.0000692810	6	positive regulation of protein modification process slc11a1.pias1.mtmr9.lamtor3.anapc4.il18
GO:0042094	0.0000100000	0.0000692810	1	interleukin-2 biosynthetic process il18
GO:0042092	0.0000100000	0.0000692810	1	type 2 immune response il18
GO:0051139	0.0000100000	0.0000692810	1	metal ion:proton antiporter activity slc11a1
GO:0042095	0.0000100000	0.0000692810	1	interferon-gamma biosynthetic process il18
GO:0042476	0.0000100000	0.0000692810	1	odontogenesis tp63
GO:0042475	0.0000100000	0.0000692810	1	odontogenesis of dentin-containing tooth tp63
GO:0071840	0.0000100000	0.0000692810	22	cellular component organization or biogenesis kntc1.mitf.gjb2.mrap2.nf1.tmem138.cpsf7.syne1.gldn.gak.vil1.sbf2.dnajb14.tp63.pias1.esr1.ano4.tmem216.bcs1l.krt74.mrpl39.krt71
GO:0031418	0.0000100000	0.0000692810	1	L-ascorbic acid binding p3h2
GO:0070727	0.0000100000	0.0000692810	4	cellular macromolecule localization mrap2.gak.esr1.lamtor3
GO:0097035	0.0000100000	0.0000692810	1	regulation of membrane lipid distribution ano4
GO:0042981	0.0000100000	0.0000692810	7	regulation of apoptotic process nf1.vil1.tp63.pias1.esr1.evi2b.trim24
GO:0044708	0.0000100000	0.0000692810	2	single-organism behavior nf1.pias1
GO:0044707	0.0000100000	0.0000692810	22	single-multicellular organism process bnc2.mitf.slc11a1.krt1.gjb2.gjb6.mrap2.nf1.dlg2.vil1.gja3.tp63.pias1.esr1.krt74.krt73.krt72.krt71.il18.p3h2.pde6b.traf3ip1
GO:0002579	0.0000100000	0.0000692810	1	positive regulation of antigen processing and presentation slc11a1
GO:0051129	0.0000100000	0.0000692810	7	negative regulation of cellular component organization mrap2.cbfa2t2.gak.vil1.sdhaf2.omg.traf3ip1
GO:0002577	0.0000100000	0.0000692810	1	regulation of antigen processing and presentation slc11a1
GO:0051128	0.0000100000	0.0000692810	13	regulation of cellular component organization kntc1.mitf.slc11a1.mrap2.cbfa2t2.gak.vil1.tp63.esr1.sdhaf2.anapc4.omg.traf3ip1
GO:0044702	0.0000100000	0.0000692810	6	single organism reproductive process plcd4.syne1.tex12.tp63.pias1.esr1
GO:0071855	0.0000100000	0.0000692810	1	neuropeptide receptor binding mrap2
GO:2000516	0.0000100000	0.0000692810	1	positive regulation of CD4-positive. alpha-beta T cell activation il18
GO:0010468	0.0000100000	0.0000692810	18	regulation of gene expression rnf25.bnc2.mitf.slc11a1.nf1.cbfa2t2.nfya.h2afz.tp63.pias1.esr1.apobec2.mlxip.trim24.igf2bp2.zmym2.il18.ctdsp1
GO:2000514	0.0000100000	0.0000692810	1	regulation of CD4-positive. alpha-beta T cell activation il18
GO:0010464	0.0000100000	0.0000692810	1	regulation of mesenchymal cell proliferation tp63
GO:0090160	0.0000100000	0.0000692810	1	Golgi to lysosome transport gak
GO:0015718	0.0000100000	0.0000692810	1	monocarboxylic acid transport nf1
GO:0003690	0.0000100000	0.0000692810	5	double-stranded DNA binding mitf.nfya.h2afz.esr1.mlxip
GO:0044710	0.0000100000	0.0000692810	20	single-organism metabolic process dus4l.tkfc.plcd4.slc11a1.krt1.mrap2.nf1.bco2.dlg2.tex12.esr1.apobec2.sdhaf2.mtmr9.lamtor3.pigg.il18.mboat2.p3h2.pde6b
GO:0044712	0.0000100000	0.0000692810	4	single-organism catabolic process tkfc.plcd4.bco2.apobec2
GO:0001562	0.0000100000	0.0000692810	1	response to protozoan slc11a1
GO:0015711	0.0000100000	0.0000692810	4	organic anion transport slc6a19.slc11a1.nf1.cplx1
GO:0051117	0.0000100000	0.0000692810	1	ATPase binding esr1
GO:0001547	0.0000100000	0.0000692810	1	antral ovarian follicle growth esr1
GO:0001959	0.0000100000	0.0000692810	1	regulation of cytokine-mediated signaling pathway pias1
GO:0015707	0.0000100000	0.0000692810	1	nitrite transport slc11a1
GO:0001951	0.0000100000	0.0000692810	1	intestinal D-glucose absorption vil1
GO:0001953	0.0000100000	0.0000692810	1	negative regulation of cell-matrix adhesion nf1
GO:0008284	0.0000100000	0.0000692810	4	positive regulation of cell proliferation nf1.tp63.esr1.il18
GO:0008285	0.0000100000	0.0000692810	4	negative regulation of cell proliferation gjb6.nf1.trim24.p3h2
GO:0008283	0.0000100000	0.0000692810	4	cell proliferation slc11a1.tp63.esr1.il18
GO:0001533	0.0000100000	0.0000692810	1	cornified envelope krt1
GO:0008289	0.0000100000	0.0000692810	5	lipid binding nf1.vil1.sbf2.esr1.dapp1
GO:0003674	0.0000100000	0.0000692810	64	molecular_function dus4l.kntc1.tkfc.rnf25.plcd4.bnc2.slc6a19.mitf.slc11a1.krt1.nol10.gjb2.mrap2.herc5.nf1.usp37.bco2.cplx1.treml2.cpsf7.syne1.dlg2.cbfa2t2.gldn.gak.vil1.nfya.gja3.sbf2.dnajb14.h2afz.tp63.pias1.esr1.dapp1.ano4.apobec2.sdhaf2.cyb561a3.mtmr9.mlxip.gmds.zcchc8.rsrc2.lamtor3.trim24.igf2bp2.anapc4.zmym2.tmem216.cog5.bcs1l.krt74.mrpl39.krt73.krt72.pigg.krt71.il18.mboat2.p3h2.pde6b.ctdsp1…
GO:0052629	0.0000100000	0.0000692810	1	phosphatidylinositol-3.5-bisphosphate 3-phosphatase activity mtmr9
GO:0060021	0.0000100000	0.0000692810	1	palate development bnc2
GO:1900271	0.0000100000	0.0000692810	1	regulation of long-term synaptic potentiation nf1
GO:0003676	0.0000100000	0.0000692810	18	nucleic acid binding bnc2.mitf.nol10.herc5.cpsf7.syne1.nfya.h2afz.tp63.pias1.esr1.apobec2.mlxip.zcchc8.rsrc2.trim24.igf2bp2.mrpl39
GO:0003677	0.0000100000	0.0000692810	9	DNA binding bnc2.mitf.nfya.h2afz.tp63.pias1.esr1.mlxip.trim24
GO:0001523	0.0000100000	0.0000692810	1	retinoid metabolic process bco2
GO:1900274	0.0000100000	0.0000692810	1	regulation of phospholipase C activity esr1
GO:0001938	0.0000100000	0.0000692810	1	positive regulation of endothelial cell proliferation nf1
GO:0001937	0.0000100000	0.0000692810	1	negative regulation of endothelial cell proliferation nf1
GO:0003682	0.0000100000	0.0000692810	4	chromatin binding mitf.h2afz.esr1.trim24
GO:0001936	0.0000100000	0.0000692810	1	regulation of endothelial cell proliferation nf1
GO:0001933	0.0000100000	0.0000692810	3	negative regulation of protein phosphorylation nf1.ctdsp1.traf3ip1
GO:0004713	0.0000100000	0.0000692810	2	protein tyrosine kinase activity trim24.zmym2
GO:0048027	0.0000100000	0.0000692810	1	mRNA 5'-UTR binding igf2bp2
GO:2000144	0.0000100000	0.0000692810	2	positive regulation of DNA-templated transcription. initiation mitf.esr1
GO:0045444	0.0000100000	0.0000692810	1	fat cell differentiation pias1
GO:0048017	0.0000100000	0.0000692810	1	inositol lipid-mediated signaling nf1
GO:0048037	0.0000100000	0.0000692810	2	cofactor binding dus4l.gmds
GO:0007088	0.0000100000	0.0000692810	2	regulation of mitotic nuclear division kntc1.anapc4
GO:0044772	0.0000100000	0.0000692810	2	mitotic cell cycle phase transition usp37.pias1
GO:0018065	0.0000100000	0.0000692810	1	protein-cofactor linkage sdhaf2
GO:0008654	0.0000100000	0.0000692810	3	phospholipid biosynthetic process mtmr9.pigg.mboat2
GO:0033598	0.0000100000	0.0000692810	1	mammary gland epithelial cell proliferation esr1
GO:0045087	0.0000100000	0.0000692810	4	innate immune response tkfc.krt1.herc5.il18
GO:2000142	0.0000100000	0.0000692810	2	regulation of DNA-templated transcription. initiation mitf.esr1
GO:0045088	0.0000100000	0.0000692810	2	regulation of innate immune response tkfc.pias1
GO:0048029	0.0000100000	0.0000692810	1	monosaccharide binding p3h2
GO:0050661	0.0000100000	0.0000692810	1	NADP binding gmds
GO:0050662	0.0000100000	0.0000692810	2	coenzyme binding dus4l.gmds
GO:0009719	0.0000100000	0.0000692810	6	response to endogenous stimulus gjb2.vil1.h2afz.esr1.lamtor3.trim24
GO:0048771	0.0000100000	0.0000692810	1	tissue remodeling mitf
GO:0021510	0.0000100000	0.0000692810	1	spinal cord development nf1
GO:0007096	0.0000100000	0.0000692810	1	regulation of exit from mitosis kntc1
GO:0045879	0.0000100000	0.0000692810	1	negative regulation of smoothened signaling pathway traf3ip1
GO:0019941	0.0000100000	0.0000692810	2	modification-dependent protein catabolic process usp37.anapc4
GO:0044770	0.0000100000	0.0000692810	2	cell cycle phase transition usp37.pias1
GO:0009725	0.0000100000	0.0000692810	4	response to hormone gjb2.h2afz.esr1.trim24
GO:0016191	0.0000100000	0.0000692810	1	synaptic vesicle uncoating gak
GO:0048015	0.0000100000	0.0000692810	1	phosphatidylinositol-mediated signaling nf1
GO:0050658	0.0000100000	0.0000692810	1	RNA transport igf2bp2
GO:2000116	0.0000100000	0.0000692810	2	regulation of cysteine-type endopeptidase activity vil1.tp63
GO:0050657	0.0000100000	0.0000692810	1	nucleic acid transport igf2bp2
GO:2000112	0.0000100000	0.0000692810	17	regulation of cellular macromolecule biosynthetic process rnf25.bnc2.mitf.slc11a1.usp37.cbfa2t2.nfya.h2afz.tp63.pias1.esr1.mlxip.trim24.igf2bp2.zmym2.il18.ctdsp1
GO:0045862	0.0000100000	0.0000692810	2	positive regulation of proteolysis pias1.anapc4
GO:2000113	0.0000100000	0.0000692810	7	negative regulation of cellular macromolecule biosynthetic process mitf.cbfa2t2.tp63.pias1.esr1.trim24.igf2bp2
GO:0004672	0.0000100000	0.0000692810	3	protein kinase activity gak.trim24.zmym2
GO:0021915	0.0000100000	0.0000692810	1	neural tube development nf1
GO:0007499	0.0000100000	0.0000692810	1	ectoderm and mesoderm interaction tp63
GO:0048754	0.0000100000	0.0000692810	1	branching morphogenesis of an epithelial tube esr1
GO:0050688	0.0000100000	0.0000692810	3	regulation of defense response to virus tkfc.herc5.traf3ip1
GO:0050687	0.0000100000	0.0000692810	2	negative regulation of defense response to virus tkfc.traf3ip1
GO:0006511	0.0000100000	0.0000692810	2	ubiquitin-dependent protein catabolic process usp37.anapc4
GO:0031461	0.0000100000	0.0000692810	1	cullin-RING ubiquitin ligase complex anapc4
GO:0009247	0.0000100000	0.0000692810	1	glycolipid biosynthetic process pigg
GO:0045898	0.0000100000	0.0000692810	1	regulation of RNA polymerase II transcriptional preinitiation complex assembly esr1
GO:0045899	0.0000100000	0.0000692810	1	positive regulation of RNA polymerase II transcriptional preinitiation complex assembly
GO:0050680	0.0000100000	0.0000692810	1	negative regulation of epithelial cell proliferation nf1
GO:0050681	0.0000100000	0.0000692810	1	androgen receptor binding pias1
GO:0042692	0.0000100000	0.0000692810	1	muscle cell differentiation syne1
GO:0048745	0.0000100000	0.0000692810	2	smooth muscle tissue development nf1.tp63
GO:0006506	0.0000100000	0.0000692810	1	GPI anchor biosynthetic process pigg
GO:0006505	0.0000100000	0.0000692810	1	GPI anchor metabolic process pigg
GO:2000177	0.0000100000	0.0000692810	1	regulation of neural precursor cell proliferation nf1
GO:0050679	0.0000100000	0.0000692810	2	positive regulation of epithelial cell proliferation nf1.tp63
GO:0050678	0.0000100000	0.0000692810	2	regulation of epithelial cell proliferation nf1.tp63
GO:2000178	0.0000100000	0.0000692810	1	negative regulation of neural precursor cell proliferation nf1
GO:0019902	0.0000100000	0.0000692810	3	phosphatase binding sbf2.mtmr9.anapc4
GO:0019903	0.0000100000	0.0000692810	2	protein phosphatase binding mtmr9.anapc4
GO:0019904	0.0000100000	0.0000692810	2	protein domain specific binding tp63.pias1
GO:0030331	0.0000100000	0.0000692810	1	estrogen receptor binding esr1
GO:0050673	0.0000100000	0.0000692810	2	epithelial cell proliferation tp63.esr1
GO:0010608	0.0000100000	0.0000692810	2	posttranscriptional regulation of gene expression slc11a1.igf2bp2
GO:0010605	0.0000100000	0.0000692810	13	negative regulation of macromolecule metabolic process mitf.nf1.dlg2.cbfa2t2.vil1.tp63.pias1.esr1.trim24.igf2bp2.anapc4.ctdsp1.traf3ip1
GO:0048732	0.0000100000	0.0000692810	1	gland development nf1
GO:0010604	0.0000100000	0.0000692810	14	positive regulation of macromolecule metabolic process rnf25.mitf.slc11a1.nfya.h2afz.tp63.pias1.esr1.mtmr9.mlxip.lamtor3.trim24.anapc4.il18
GO:0017025	0.0000100000	0.0000692810	1	TBP-class protein binding esr1
GO:2000181	0.0000100000	0.0000692810	1	negative regulation of blood vessel morphogenesis nf1
GO:0045893	0.0000100000	0.0000692810	11	positive regulation of transcription. DNA-templated rnf25.mitf.slc11a1.nfya.h2afz.tp63.pias1.esr1.mlxip.trim24.il18
GO:0045892	0.0000100000	0.0000692810	6	negative regulation of transcription. DNA-templated mitf.cbfa2t2.tp63.pias1.esr1.trim24
GO:0008625	0.0000100000	0.0000692810	1	extrinsic apoptotic signaling pathway via death domain receptors nf1
GO:0030325	0.0000100000	0.0000692810	1	adrenal gland development nf1
GO:0009225	0.0000100000	0.0000692810	1	nucleotide-sugar metabolic process gmds
GO:0009226	0.0000100000	0.0000692810	1	nucleotide-sugar biosynthetic process gmds
GO:0030326	0.0000100000	0.0000692810	1	embryonic limb morphogenesis tp63
GO:0048731	0.0000100000	0.0000692810	3	system development nf1.tp63.esr1
GO:0048729	0.0000100000	0.0000692810	3	tissue morphogenesis tp63.esr1.traf3ip1
GO:0002440	0.0000100000	0.0000692810	2	production of molecular mediator of immune response slc11a1.il18
GO:0002443	0.0000100000	0.0000692810	2	leukocyte mediated immunity slc11a1.il18
GO:0035655	0.0000100000	0.0000692810	1	interleukin-18-mediated signaling pathway il18
GO:0045095	0.0000100000	0.0000692810	5	keratin filament krt1.krt74.krt73.krt72.krt71
GO:0002449	0.0000100000	0.0000692810	2	lymphocyte mediated immunity slc11a1.il18
GO:0050699	0.0000100000	0.0000692810	1	WW domain binding tp63
GO:0030316	0.0000100000	0.0000692810	1	osteoclast differentiation mitf
GO:0030318	0.0000100000	0.0000692810	1	melanocyte differentiation mitf
GO:0048712	0.0000100000	0.0000692810	1	negative regulation of astrocyte differentiation nf1
GO:0010628	0.0000100000	0.0000692810	11	positive regulation of gene expression rnf25.mitf.slc11a1.nfya.h2afz.tp63.pias1.esr1.mlxip.trim24.il18
GO:0097009	0.0000100000	0.0000692810	1	energy homeostasis mrap2
GO:0048713	0.0000100000	0.0000692810	1	regulation of oligodendrocyte differentiation nf1
GO:0048710	0.0000100000	0.0000692810	1	regulation of astrocyte differentiation nf1
GO:1902459	0.0000100000	0.0000692810	1	positive regulation of stem cell population maintenance tp63
GO:0048715	0.0000100000	0.0000692810	1	negative regulation of oligodendrocyte differentiation nf1
GO:0010629	0.0000100000	0.0000692810	7	negative regulation of gene expression mitf.cbfa2t2.tp63.pias1.esr1.trim24.igf2bp2
GO:1903531	0.0000100000	0.0000692810	1	negative regulation of secretion by cell nf1
GO:0097285	0.0000100000	0.0000692810	1	cell-type specific apoptotic process tp63
GO:0046580	0.0000100000	0.0000692810	1	negative regulation of Ras protein signal transduction nf1
GO:0032502	0.0000100000	0.0000692810	24	developmental process bnc2.mitf.krt1.bcap29.gjb2.gjb6.nf1.tmem138.syne1.cbfa2t2.vil1.tp63.pias1.esr1.evi2b.igf2bp2.tmem216.krt74.krt73.krt72.krt71.il18.pde6b.traf3ip1
GO:0034641	0.0000100000	0.0000692810	19	cellular nitrogen compound metabolic process dus4l.bnc2.mitf.cpsf7.dlg2.cbfa2t2.tex12.nfya.tp63.pias1.esr1.apobec2.mlxip.gmds.zcchc8.trim24.zmym2.mboat2.pde6b
GO:0032501	0.0000100000	0.0000692810	22	multicellular organismal process bnc2.mitf.slc11a1.krt1.gjb2.gjb6.mrap2.nf1.dlg2.vil1.gja3.tp63.pias1.esr1.krt74.krt73.krt72.krt71.il18.p3h2.pde6b.traf3ip1
GO:0034645	0.0000100000	0.0000692810	12	cellular macromolecule biosynthetic process bnc2.mitf.cbfa2t2.tex12.nfya.tp63.pias1.esr1.mlxip.trim24.zmym2.mrpl39
GO:0046983	0.0000100000	0.0000692810	8	protein dimerization activity mitf.slc11a1.syne1.vil1.sbf2.h2afz.ano4.mlxip
GO:0032507	0.0000100000	0.0000692810	1	maintenance of protein location in cell syne1
GO:0000209	0.0000100000	0.0000692810	2	protein polyubiquitination herc5.anapc4
GO:1902476	0.0000100000	0.0000692810	1	chloride transmembrane transport ano4
GO:0005719	0.0000100000	0.0000692810	2	nuclear euchromatin h2afz.trim24
GO:0035239	0.0000100000	0.0000692810	2	tube morphogenesis tp63.esr1
GO:0007009	0.0000100000	0.0000692810	3	plasma membrane organization mrap2.gak.ano4
GO:0021987	0.0000100000	0.0000692810	1	cerebral cortex development nf1
GO:0033144	0.0000100000	0.0000692810	1	negative regulation of intracellular steroid hormone receptor signaling pathway tp63
GO:0033143	0.0000100000	0.0000692810	2	regulation of intracellular steroid hormone receptor signaling pathway tp63.esr1
GO:0009266	0.0000100000	0.0000692810	1	response to temperature stimulus nf1
GO:0006956	0.0000100000	0.0000692810	1	complement activation krt1
GO:0006959	0.0000100000	0.0000692810	2	humoral immune response slc11a1.krt1
GO:0032528	0.0000100000	0.0000692810	1	microvillus organization gldn
GO:1902896	0.0000100000	0.0000692810	1	terminal web assembly vil1
GO:0006576	0.0000100000	0.0000692810	1	cellular biogenic amine metabolic process mboat2
GO:0098793	0.0000100000	0.0000692810	1	presynapse nf1
GO:0034654	0.0000100000	0.0000692810	13	nucleobase-containing compound biosynthetic process bnc2.mitf.cpsf7.cbfa2t2.tex12.nfya.tp63.pias1.esr1.mlxip.gmds.trim24.zmym2
GO:0007029	0.0000100000	0.0000692810	1	endoplasmic reticulum organization gak
GO:0098789	0.0000100000	0.0000692810	1	pre-mRNA cleavage required for polyadenylation cpsf7
GO:0098787	0.0000100000	0.0000692810	1	mRNA cleavage involved in mRNA processing cpsf7
GO:0060304	0.0000100000	0.0000692810	1	regulation of phosphatidylinositol dephosphorylation mtmr9
GO:0034605	0.0000100000	0.0000692810	1	cellular response to heat nf1
GO:0046942	0.0000100000	0.0000692810	4	carboxylic acid transport slc6a19.slc11a1.nf1.cplx1
GO:0007035	0.0000100000	0.0000692810	1	vacuolar acidification slc11a1
GO:0046943	0.0000100000	0.0000692810	1	carboxylic acid transmembrane transporter activity slc6a19
GO:0007030	0.0000100000	0.0000692810	2	Golgi organization syne1.gak
GO:0006997	0.0000100000	0.0000692810	1	nucleus organization syne1
GO:0098771	0.0000100000	0.0000692810	4	inorganic ion homeostasis slc11a1.esr1.trim24.pde6b
GO:0046934	0.0000100000	0.0000692810	1	phosphatidylinositol-4.5-bisphosphate 3-kinase activity esr1
GO:0033561	0.0000100000	0.0000692810	2	regulation of water loss via skin krt1.tp63
GO:0033146	0.0000100000	0.0000692810	2	regulation of intracellular estrogen receptor signaling pathway tp63.esr1
GO:0033147	0.0000100000	0.0000692810	1	negative regulation of intracellular estrogen receptor signaling pathway tp63
GO:0055114	0.0000100000	0.0000692810	5	oxidation-reduction process dus4l.mrap2.bco2.sdhaf2.p3h2
GO:0030799	0.0000100000	0.0000692810	2	regulation of cyclic nucleotide metabolic process mrap2.nf1
GO:0022607	0.0000100000	0.0000692810	10	cellular component assembly kntc1.mitf.gjb2.cpsf7.vil1.sbf2.dnajb14.tp63.pias1.bcs1l
GO:1903508	0.0000100000	0.0000692810	11	positive regulation of nucleic acid-templated transcription rnf25.mitf.slc11a1.nfya.h2afz.tp63.pias1.esr1.mlxip.trim24.il18
GO:0022602	0.0000100000	0.0000692810	1	ovulation cycle process esr1
GO:1903509	0.0000100000	0.0000692810	1	liposaccharide metabolic process pigg
GO:0034622	0.0000100000	0.0000692810	4	cellular macromolecular complex assembly vil1.dnajb14.pias1.bcs1l
GO:1903507	0.0000100000	0.0000692810	6	negative regulation of nucleic acid-templated transcription mitf.cbfa2t2.tp63.pias1.esr1.trim24
GO:1903506	0.0000100000	0.0000692810	15	regulation of nucleic acid-templated transcription rnf25.bnc2.mitf.slc11a1.cbfa2t2.nfya.h2afz.tp63.pias1.esr1.mlxip.trim24.zmym2.il18.ctdsp1
GO:0072657	0.0000100000	0.0000692810	2	protein localization to membrane mrap2.gak
GO:0072659	0.0000100000	0.0000692810	2	protein localization to plasma membrane mrap2.gak
GO:0034613	0.0000100000	0.0000692810	4	cellular protein localization mrap2.gak.esr1.lamtor3
GO:1902099	0.0000100000	0.0000692810	1	regulation of metaphase/anaphase transition of cell cycle anapc4
GO:0097306	0.0000100000	0.0000692810	3	cellular response to alcohol gjb2.h2afz.esr1
GO:0052547	0.0000100000	0.0000692810	2	regulation of peptidase activity vil1.tp63
GO:0052548	0.0000100000	0.0000692810	2	regulation of endopeptidase activity vil1.tp63
GO:0046133	0.0000100000	0.0000692810	1	pyrimidine ribonucleoside catabolic process apobec2
GO:0060334	0.0000100000	0.0000692810	1	regulation of interferon-gamma-mediated signaling pathway pias1
GO:0001221	0.0000100000	0.0000692810	1	transcription cofactor binding esr1
GO:0042127	0.0000100000	0.0000692810	9	regulation of cell proliferation mitf.gjb6.nf1.tp63.pias1.esr1.trim24.il18.p3h2
GO:0060330	0.0000100000	0.0000692810	1	regulation of response to interferon-gamma pias1
GO:0005791	0.0000100000	0.0000692810	1	rough endoplasmic reticulum tp63
GO:0071108	0.0000100000	0.0000692810	1	protein K48-linked deubiquitination usp37
GO:0005794	0.0000100000	0.0000692810	6	Golgi apparatus syne1.gak.tp63.esr1.cog5.p3h2
GO:0005789	0.0000100000	0.0000692810	5	endoplasmic reticulum membrane plcd4.mrap2.dnajb14.pigg.mboat2
GO:0019637	0.0000100000	0.0000692810	8	organophosphate metabolic process tkfc.plcd4.dlg2.esr1.mtmr9.pigg.mboat2.pde6b
GO:0060341	0.0000100000	0.0000692810	6	regulation of cellular localization mrap2.nf1.cplx1.vil1.tp63.il18
GO:0032479	0.0000100000	0.0000692810	2	regulation of type I interferon production herc5.traf3ip1
GO:0060737	0.0000100000	0.0000692810	1	prostate gland morphogenetic growth esr1
GO:0060736	0.0000100000	0.0000692810	1	prostate gland growth esr1
GO:0005783	0.0000100000	0.0000692810	5	endoplasmic reticulum mrap2.dnajb14.tp63.pigg.p3h2
GO:0071901	0.0000100000	0.0000692810	1	negative regulation of protein serine/threonine kinase activity nf1
GO:0042104	0.0000100000	0.0000692810	1	positive regulation of activated T cell proliferation il18
GO:0042107	0.0000100000	0.0000692810	1	cytokine metabolic process il18
GO:0032480	0.0000100000	0.0000692810	2	negative regulation of type I interferon production herc5.traf3ip1
GO:0006001	0.0000100000	0.0000692810	1	fructose catabolic process tkfc
GO:0006000	0.0000100000	0.0000692810	1	fructose metabolic process tkfc
GO:0005774	0.0000100000	0.0000692810	4	vacuolar membrane tmem138.sbf2.cyb561a3.lamtor3
GO:0060745	0.0000100000	0.0000692810	1	mammary gland branching involved in pregnancy esr1
GO:0060742	0.0000100000	0.0000692810	1	epithelial cell differentiation involved in prostate gland development tp63
GO:0060740	0.0000100000	0.0000692810	2	prostate gland epithelium morphogenesis tp63.esr1
GO:0001223	0.0000100000	0.0000692810	1	transcription coactivator binding esr1
GO:0001228	0.0000100000	0.0000692810	4	transcriptional activator activity. RNA polymerase II transcription regulatory region sequence-specific
GO:0008150	0.0000100000	0.0000692810	68	biological_process dus4l.kntc1.tkfc.rnf25.plcd4.bnc2.slc6a19.mitf.slc11a1.krt1.bcap29.gjb2.gjb6.mrap2.herc5.nf1.usp37.bco2.cplx1.treml2.tmem138.cpsf7.syne1.dlg2.cbfa2t2.gldn.gak.tex12.vil1.nfya.gja3.sbf2.dnajb14.h2afz.tp63.pias1.esr1.dapp1.ano4.apobec2.sdhaf2.mtmr9.mlxip.gmds.evi2b.zcchc8.clptm1l.lamtor3.trim24.igf2bp2.anapc4.zmym2.tmem216.cog5.bcs1l.krt74.mrpl39.krt73.krt72.pigg.krt71.omg.il18.m…
GO:0060327	0.0000100000	0.0000692810	1	cytoplasmic actin-based contraction involved in cell motility vil1
GO:0005384	0.0000100000	0.0000692810	1	manganese ion transmembrane transporter activity slc11a1
GO:0008152	0.0000100000	0.0000692810	40	metabolic process dus4l.tkfc.rnf25.plcd4.bnc2.mitf.slc11a1.krt1.mrap2.herc5.nf1.usp37.bco2.cpsf7.dlg2.cbfa2t2.gak.tex12.nfya.tp63.pias1.esr1.dapp1.apobec2.sdhaf2.mtmr9.mlxip.gmds.zcchc8.lamtor3.trim24.anapc4.zmym2.mrpl39.pigg.il18.mboat2.p3h2.pde6b.ctdsp1
GO:0035295	0.0000100000	0.0000692810	2	tube development nf1.traf3ip1
GO:0002009	0.0000100000	0.0000692810	3	morphogenesis of an epithelium tp63.esr1.traf3ip1
GO:0060749	0.0000100000	0.0000692810	1	mammary gland alveolus development esr1
GO:0044265	0.0000100000	0.0000692810	2	cellular macromolecule catabolic process usp37.anapc4
GO:0042171	0.0000100000	0.0000692810	1	lysophosphatidic acid acyltransferase activity mboat2
GO:0044260	0.0000100000	0.0000692810	30	cellular macromolecule metabolic process dus4l.rnf25.bnc2.mitf.krt1.herc5.nf1.usp37.cpsf7.cbfa2t2.gak.tex12.nfya.tp63.pias1.esr1.dapp1.apobec2.sdhaf2.mlxip.zcchc8.lamtor3.trim24.anapc4.zmym2.mrpl39.pigg.il18.p3h2.ctdsp1
GO:0060750	0.0000100000	0.0000692810	1	epithelial cell proliferation involved in mammary gland duct elongation esr1
GO:0005761	0.0000100000	0.0000692810	1	mitochondrial ribosome mrpl39
GO:0019673	0.0000100000	0.0000692810	1	GDP-mannose metabolic process gmds
GO:0061436	0.0000100000	0.0000692810	2	establishment of skin barrier krt1.tp63
GO:0031974	0.0000100000	0.0000692810	4	membrane-enclosed lumen krt1.bco2.sdhaf2.p3h2
GO:0060759	0.0000100000	0.0000692810	1	regulation of response to cytokine stimulus pias1
GO:0005759	0.0000100000	0.0000692810	2	mitochondrial matrix bco2.sdhaf2
GO:0021897	0.0000100000	0.0000692810	1	forebrain astrocyte development nf1
GO:0051444	0.0000100000	0.0000692810	1	negative regulation of ubiquitin-protein transferase activity anapc4
GO:0044259	0.0000100000	0.0000692810	1	multicellular organismal macromolecule metabolic process p3h2
GO:0051443	0.0000100000	0.0000692810	1	positive regulation of ubiquitin-protein transferase activity anapc4
GO:0043122	0.0000100000	0.0000692810	2	regulation of I-kappaB kinase/NF-kappaB signaling esr1.il18
GO:0044255	0.0000100000	0.0000692810	6	cellular lipid metabolic process plcd4.bco2.esr1.mtmr9.pigg.mboat2
GO:0043124	0.0000100000	0.0000692810	1	negative regulation of I-kappaB kinase/NF-kappaB signaling esr1
GO:0031968	0.0000100000	0.0000692810	2	organelle outer membrane syne1.mlxip
GO:0019682	0.0000100000	0.0000692810	1	glyceraldehyde-3-phosphate metabolic process tkfc
GO:0032020	0.0000100000	0.0000692810	1	ISG15-protein conjugation herc5
GO:0044271	0.0000100000	0.0000692810	13	cellular nitrogen compound biosynthetic process bnc2.mitf.cpsf7.cbfa2t2.tex12.nfya.tp63.pias1.esr1.mlxip.gmds.trim24.zmym2
GO:0070888	0.0000100000	0.0000692810	1	E-box binding mitf
GO:0070887	0.0000100000	0.0000692810	8	cellular response to chemical stimulus gjb2.gjb6.vil1.h2afz.esr1.lamtor3.trim24.il18
GO:0051457	0.0000100000	0.0000692810	1	maintenance of protein location in nucleus syne1
GO:0072600	0.0000100000	0.0000692810	1	establishment of protein localization to Golgi gak
GO:0044267	0.0000100000	0.0000692810	19	cellular protein metabolic process rnf25.mitf.krt1.herc5.nf1.usp37.gak.pias1.esr1.dapp1.sdhaf2.lamtor3.trim24.anapc4.zmym2.pigg.il18.p3h2.ctdsp1
GO:0005328	0.0000100000	0.0000692810	1	neurotransmitter:sodium symporter activity slc6a19
GO:0044242	0.0000100000	0.0000692810	1	cellular lipid catabolic process bco2
GO:0005326	0.0000100000	0.0000692810	2	neurotransmitter transporter activity slc6a19.cplx1
GO:0032436	0.0000100000	0.0000692810	1	positive regulation of proteasomal ubiquitin-dependent protein catabolic process pias1
GO:0035258	0.0000100000	0.0000692810	2	steroid hormone receptor binding pias1.esr1
GO:0035257	0.0000100000	0.0000692810	2	nuclear hormone receptor binding pias1.esr1
GO:0005741	0.0000100000	0.0000692810	1	mitochondrial outer membrane mlxip
GO:0032434	0.0000100000	0.0000692810	2	regulation of proteasomal ubiquitin-dependent protein catabolic process pias1.anapc4
GO:1901028	0.0000100000	0.0000692810	1	regulation of mitochondrial outer membrane permeabilization involved in apoptotic signaling
GO:0005739	0.0000100000	0.0000692810	4	mitochondrion bco2.tp63.sdhaf2.bcs1l
GO:0002039	0.0000100000	0.0000692810	2	p53 binding tp63.trim24
GO:0097371	0.0000100000	0.0000692810	1	MDM2/MDM4 family protein binding tp63
GO:0005737	0.0000100000	0.0000692810	10	cytoplasm nf1.cpsf7.syne1.vil1.tp63.esr1.mtmr9.gmds.igf2bp2.krt74
GO:0035265	0.0000100000	0.0000692810	2	organ growth bnc2.esr1
GO:0044236	0.0000100000	0.0000692810	1	multicellular organismal metabolic process p3h2
GO:0044237	0.0000100000	0.0000692810	39	cellular metabolic process dus4l.tkfc.rnf25.plcd4.bnc2.mitf.krt1.mrap2.herc5.nf1.usp37.bco2.cpsf7.dlg2.cbfa2t2.gak.tex12.nfya.tp63.pias1.esr1.dapp1.apobec2.sdhaf2.mtmr9.mlxip.gmds.zcchc8.lamtor3.trim24.anapc4.zmym2.mrpl39.pigg.il18.mboat2.p3h2.pde6b.ctdsp1
GO:0044238	0.0000100000	0.0000692810	37	primary metabolic process dus4l.tkfc.rnf25.plcd4.bnc2.mitf.krt1.herc5.nf1.usp37.bco2.cpsf7.dlg2.cbfa2t2.gak.tex12.nfya.tp63.pias1.esr1.dapp1.apobec2.sdhaf2.mtmr9.mlxip.gmds.zcchc8.lamtor3.trim24.anapc4.zmym2.pigg.il18.mboat2.p3h2.pde6b.ctdsp1
GO:1901419	0.0000100000	0.0000692810	1	regulation of response to alcohol trim24
GO:1901030	0.0000100000	0.0000692810	1	positive regulation of mitochondrial outer membrane permeabilization involved in apoptotic
GO:0051480	0.0000100000	0.0000692810	2	cytosolic calcium ion homeostasis esr1.pde6b
GO:0005730	0.0000100000	0.0000692810	4	nucleolus nol10.nf1.syne1.sdhaf2
GO:0006915	0.0000100000	0.0000692810	5	apoptotic process bcap29.gjb6.vil1.tp63.clptm1l
GO:0032446	0.0000100000	0.0000692810	6	protein modification by small protein conjugation rnf25.mitf.herc5.pias1.trim24.anapc4
GO:0002053	0.0000100000	0.0000692810	1	positive regulation of mesenchymal cell proliferation tp63
GO:0005726	0.0000100000	0.0000692810	1	perichromatin fibrils trim24
GO:0097381	0.0000100000	0.0000692810	1	photoreceptor disc membrane pde6b
GO:0016604	0.0000100000	0.0000692810	3	nuclear body pias1.zcchc8.zmym2
GO:0016602	0.0000100000	0.0000692810	1	CCAAT-binding factor complex nfya
GO:0016607	0.0000100000	0.0000692810	1	nuclear speck pias1
GO:0016605	0.0000100000	0.0000692810	1	PML body zmym2
GO:0044248	0.0000100000	0.0000692810	4	cellular catabolic process usp37.bco2.apobec2.anapc4
GO:0044249	0.0000100000	0.0000692810	17	cellular biosynthetic process bnc2.mitf.cpsf7.cbfa2t2.tex12.nfya.tp63.pias1.esr1.mtmr9.mlxip.gmds.trim24.zmym2.mrpl39.pigg.mboat2
GO:0005342	0.0000100000	0.0000692810	1	organic acid transmembrane transporter activity slc6a19
GO:0044212	0.0000100000	0.0000692810	7	transcription regulatory region DNA binding mitf.nfya.h2afz.tp63.esr1.mlxip.trim24
GO:0043169	0.0000100000	0.0000692810	19	cation binding tkfc.rnf25.plcd4.bnc2.nf1.bco2.cbfa2t2.vil1.tp63.pias1.esr1.apobec2.cyb561a3.zcchc8.trim24.zmym2.p3h2.pde6b.ctdsp1
GO:0043167	0.0000100000	0.0000692810	25	ion binding dus4l.tkfc.rnf25.plcd4.bnc2.nf1.bco2.cbfa2t2.gak.vil1.sbf2.tp63.pias1.esr1.dapp1.apobec2.cyb561a3.gmds.zcchc8.trim24.zmym2.bcs1l.p3h2.pde6b.ctdsp1
GO:1900739	0.0000100000	0.0000692810	1	regulation of protein insertion into mitochondrial membrane involved in apoptotic
GO:0031526	0.0000100000	0.0000692810	1	brush border membrane slc6a19
GO:0070839	0.0000100000	0.0000692810	1	divalent metal ion export slc11a1
GO:0051402	0.0000100000	0.0000692810	1	neuron apoptotic process tp63
GO:0009653	0.0000100000	0.0000692810	9	anatomical structure morphogenesis gjb6.nf1.tmem138.tp63.esr1.igf2bp2.tmem216.krt71.traf3ip1
GO:0051014	0.0000100000	0.0000692810	1	actin filament severing vil1
GO:0002067	0.0000100000	0.0000692810	1	glandular epithelial cell differentiation tp63
GO:1900740	0.0000100000	0.0000692810	1	positive regulation of protein insertion into mitochondrial membrane involved in
GO:0002065	0.0000100000	0.0000692810	3	columnar/cuboidal epithelial cell differentiation mitf.cbfa2t2.tp63
GO:0002064	0.0000100000	0.0000692810	2	epithelial cell development tp63.esr1
GO:0043170	0.0000100000	0.0000692810	31	macromolecule metabolic process dus4l.rnf25.bnc2.mitf.slc11a1.krt1.herc5.nf1.usp37.cpsf7.cbfa2t2.gak.tex12.nfya.tp63.pias1.esr1.dapp1.apobec2.sdhaf2.mlxip.zcchc8.lamtor3.trim24.anapc4.zmym2.mrpl39.pigg.il18.p3h2.ctdsp1
GO:0002460	0.0000100000	0.0000692810	2	adaptive immune response based on somatic recombination of immune receptors
GO:0043178	0.0000100000	0.0000692810	1	alcohol binding nf1
GO:0016254	0.0000100000	0.0000692810	1	preassembly of GPI anchor in ER membrane pigg
GO:0010517	0.0000100000	0.0000692810	1	regulation of phospholipase activity esr1
GO:0010518	0.0000100000	0.0000692810	1	positive regulation of phospholipase activity esr1
GO:0018108	0.0000100000	0.0000692810	2	peptidyl-tyrosine phosphorylation trim24.zmym2
GO:0044822	0.0000100000	0.0000692810	1	poly(A) RNA binding igf2bp2
GO:0007519	0.0000100000	0.0000692810	1	skeletal muscle tissue development nf1
GO:0015849	0.0000100000	0.0000692810	4	organic acid transport slc6a19.slc11a1.nf1.cplx1
GO:1990837	0.0000100000	0.0000692810	5	sequence-specific double-stranded DNA binding mitf.nfya.h2afz.esr1.mlxip
GO:0002456	0.0000100000	0.0000692810	2	T cell mediated immunity slc11a1.il18
GO:0005319	0.0000100000	0.0000692810	1	lipid transporter activity ano4
GO:0031543	0.0000100000	0.0000692810	1	peptidyl-proline dioxygenase activity p3h2
GO:0031544	0.0000100000	0.0000692810	1	peptidyl-proline 3-dioxygenase activity p3h2
GO:0051427	0.0000100000	0.0000692810	2	hormone receptor binding pias1.esr1
GO:0071986	0.0000100000	0.0000692810	1	Ragulator complex lamtor3
GO:0042574	0.0000100000	0.0000692810	1	retinal metabolic process bco2
GO:0042573	0.0000100000	0.0000692810	1	retinoic acid metabolic process bco2
GO:0030234	0.0000100000	0.0000692810	6	enzyme regulator activity nf1.vil1.sbf2.esr1.mtmr9.lamtor3
GO:0030235	0.0000100000	0.0000692810	1	nitric-oxide synthase regulator activity esr1
GO:0034248	0.0000100000	0.0000692810	1	regulation of cellular amide metabolic process igf2bp2
GO:0034249	0.0000100000	0.0000692810	1	negative regulation of cellular amide metabolic process igf2bp2
GO:0042176	0.0000100000	0.0000692810	2	regulation of protein catabolic process pias1.anapc4
GO:0051437	0.0000100000	0.0000692810	1	positive regulation of ubiquitin-protein ligase activity involved in regulation of
GO:0051438	0.0000100000	0.0000692810	1	regulation of ubiquitin-protein transferase activity anapc4
GO:0042592	0.0000100000	0.0000692810	9	homeostatic process slc11a1.krt1.gjb6.mrap2.tp63.esr1.trim24.il18.pde6b
GO:0051436	0.0000100000	0.0000692810	1	negative regulation of ubiquitin-protein ligase activity involved in mitotic cell
GO:0036342	0.0000100000	0.0000692810	2	post-anal tail morphogenesis tp63.traf3ip1
GO:0051439	0.0000100000	0.0000692810	1	regulation of ubiquitin-protein ligase activity involved in mitotic cell cycle
GO:1901800	0.0000100000	0.0000692810	1	positive regulation of proteasomal protein catabolic process pias1
GO:0030246	0.0000100000	0.0000692810	2	carbohydrate binding krt1.p3h2
GO:0043161	0.0000100000	0.0000692810	1	proteasome-mediated ubiquitin-dependent protein catabolic process anapc4
GO:0044802	0.0000100000	0.0000692810	4	single-organism membrane organization mrap2.gldn.gak.ano4
GO:0051028	0.0000100000	0.0000692810	1	mRNA transport igf2bp2
GO:1902106	0.0000100000	0.0000692810	1	negative regulation of leukocyte differentiation nf1
GO:0071168	0.0000100000	0.0000692810	1	protein localization to chromatin esr1
GO:1902105	0.0000100000	0.0000692810	4	regulation of leukocyte differentiation mitf.nf1.evi2b.il18
GO:0001656	0.0000100000	0.0000692810	1	metanephros development nf1
GO:0001654	0.0000100000	0.0000692810	2	eye development mitf.traf3ip1
GO:0070405	0.0000100000	0.0000692810	1	ammonium ion binding nf1
GO:0010562	0.0000100000	0.0000692810	6	positive regulation of phosphorus metabolic process slc11a1.mrap2.nf1.mtmr9.lamtor3.il18
GO:0070401	0.0000100000	0.0000692810	1	NADP+ binding gmds
GO:0015812	0.0000100000	0.0000692810	1	gamma-aminobutyric acid transport nf1
GO:0007569	0.0000100000	0.0000692810	1	cell aging tp63
GO:0007568	0.0000100000	0.0000692810	3	aging gjb2.gjb6.tp63
GO:0090292	0.0000100000	0.0000692810	1	nuclear matrix anchoring at nuclear membrane syne1
GO:0000122	0.0000100000	0.0000692810	4	negative regulation of transcription from RNA polymerase II promoter mitf.cbfa2t2.pias1.esr1
GO:0010558	0.0000100000	0.0000692810	7	negative regulation of macromolecule biosynthetic process mitf.cbfa2t2.tp63.pias1.esr1.trim24.igf2bp2
GO:0010557	0.0000100000	0.0000692810	11	positive regulation of macromolecule biosynthetic process rnf25.mitf.slc11a1.nfya.h2afz.tp63.pias1.esr1.mlxip.trim24.il18
GO:0010556	0.0000100000	0.0000692810	17	regulation of macromolecule biosynthetic process rnf25.bnc2.mitf.slc11a1.usp37.cbfa2t2.nfya.h2afz.tp63.pias1.esr1.mlxip.trim24.igf2bp2.zmym2.il18.ctdsp1
GO:0001649	0.0000100000	0.0000692810	2	osteoblast differentiation bcap29.nf1
GO:0015804	0.0000100000	0.0000692810	1	neutral amino acid transport slc6a19
GO:0045934	0.0000100000	0.0000692810	6	negative regulation of nucleobase-containing compound metabolic process mitf.cbfa2t2.tp63.pias1.esr1.trim24
GO:0070013	0.0000100000	0.0000692810	3	intracellular organelle lumen bco2.sdhaf2.p3h2
GO:0015802	0.0000100000	0.0000692810	1	basic amino acid transport slc11a1
GO:0015809	0.0000100000	0.0000692810	1	arginine transport slc11a1
GO:0045937	0.0000100000	0.0000692810	6	positive regulation of phosphate metabolic process slc11a1.mrap2.nf1.mtmr9.lamtor3.il18
GO:0045935	0.0000100000	0.0000692810	13	positive regulation of nucleobase-containing compound metabolic process rnf25.mitf.slc11a1.mrap2.nf1.nfya.h2afz.tp63.pias1.esr1.mlxip.trim24.il18
GO:0016265	0.0000100000	0.0000692810	10	death krt1.bcap29.gjb6.vil1.tp63.clptm1l.krt74.krt73.krt72.krt71
GO:0030284	0.0000100000	0.0000692810	1	estrogen receptor activity esr1
GO:0000151	0.0000100000	0.0000692810	1	ubiquitin ligase complex anapc4
GO:0090286	0.0000100000	0.0000692810	1	cytoskeletal anchoring at nuclear membrane syne1
GO:0030280	0.0000100000	0.0000692810	1	structural constituent of epidermis krt1
GO:0000152	0.0000100000	0.0000692810	1	nuclear ubiquitin ligase complex anapc4
GO:0030278	0.0000100000	0.0000692810	1	regulation of ossification tp63
GO:0045944	0.0000100000	0.0000692810	7	positive regulation of transcription from RNA polymerase II promoter mitf.slc11a1.h2afz.tp63.esr1.mlxip.il18
GO:0014706	0.0000100000	0.0000692810	1	striated muscle tissue development nf1
GO:0008593	0.0000100000	0.0000692810	2	regulation of Notch signaling pathway cbfa2t2.tp63
GO:1900373	0.0000100000	0.0000692810	2	positive regulation of purine nucleotide biosynthetic process mrap2.nf1
GO:0001664	0.0000100000	0.0000692810	1	G-protein coupled receptor binding mrap2
GO:0007584	0.0000100000	0.0000692810	1	response to nutrient slc6a19
GO:1900371	0.0000100000	0.0000692810	2	regulation of purine nucleotide biosynthetic process mrap2.nf1
GO:2000647	0.0000100000	0.0000692810	1	negative regulation of stem cell proliferation nf1
GO:2000648	0.0000100000	0.0000692810	1	positive regulation of stem cell proliferation tp63
GO:0070821	0.0000100000	0.0000692810	2	tertiary granule membrane slc11a1.lamtor3
GO:0008584	0.0000100000	0.0000692810	1	male gonad development esr1
GO:0044843	0.0000100000	0.0000692810	2	cell cycle G1/S phase transition usp37.pias1
GO:0048844	0.0000100000	0.0000692810	1	artery morphogenesis nf1
GO:0034593	0.0000100000	0.0000692810	1	phosphatidylinositol bisphosphate phosphatase activity mtmr9
GO:0042787	0.0000100000	0.0000692810	1	protein ubiquitination involved in ubiquitin-dependent protein catabolic process anapc4
GO:0006650	0.0000100000	0.0000692810	5	glycerophospholipid metabolic process plcd4.esr1.mtmr9.pigg.mboat2
GO:0018130	0.0000100000	0.0000692810	13	heterocycle biosynthetic process bnc2.mitf.cpsf7.cbfa2t2.tex12.nfya.tp63.pias1.esr1.mlxip.gmds.trim24.zmym2
GO:0010744	0.0000100000	0.0000692810	1	positive regulation of macrophage derived foam cell differentiation il18
GO:0010743	0.0000100000	0.0000692810	1	regulation of macrophage derived foam cell differentiation il18
GO:0072376	0.0000100000	0.0000692810	1	protein activation cascade krt1
GO:0055065	0.0000100000	0.0000692810	4	metal ion homeostasis slc11a1.esr1.trim24.pde6b
GO:0045165	0.0000100000	0.0000692810	1	cell fate commitment mitf
GO:0045162	0.0000100000	0.0000692810	1	clustering of voltage-gated sodium channels gldn
GO:0018126	0.0000100000	0.0000692810	1	protein hydroxylation p3h2
GO:0045161	0.0000100000	0.0000692810	1	neuronal ion channel clustering gldn
GO:0006644	0.0000100000	0.0000692810	5	phospholipid metabolic process plcd4.esr1.mtmr9.pigg.mboat2
GO:0006629	0.0000100000	0.0000692810	6	lipid metabolic process plcd4.bco2.esr1.mtmr9.pigg.mboat2
GO:0045124	0.0000100000	0.0000692810	1	regulation of bone resorption nf1
GO:0048869	0.0000100000	0.0000692810	12	cellular developmental process mitf.bcap29.nf1.tmem138.syne1.cbfa2t2.vil1.tp63.pias1.esr1.evi2b.tmem216
GO:0051290	0.0000100000	0.0000692810	1	protein heterotetramerization cpsf7
GO:0010719	0.0000100000	0.0000692810	1	negative regulation of epithelial to mesenchymal transition sdhaf2
GO:0051291	0.0000100000	0.0000692810	1	protein heterooligomerization cpsf7
GO:0055073	0.0000100000	0.0000692810	1	cadmium ion homeostasis slc11a1
GO:0055074	0.0000100000	0.0000692810	3	calcium ion homeostasis esr1.trim24.pde6b
GO:0048871	0.0000100000	0.0000692810	4	multicellular organismal homeostasis slc11a1.krt1.mrap2.tp63
GO:0014014	0.0000100000	0.0000692810	1	negative regulation of gliogenesis nf1
GO:0051289	0.0000100000	0.0000692810	1	protein homotetramerization tp63
GO:0014013	0.0000100000	0.0000692810	1	regulation of gliogenesis nf1
GO:0055080	0.0000100000	0.0000692810	4	cation homeostasis slc11a1.esr1.trim24.pde6b
GO:0010721	0.0000100000	0.0000692810	6	negative regulation of cell development nf1.cbfa2t2.gak.sdhaf2.omg.ctdsp1
GO:0010720	0.0000100000	0.0000692810	2	positive regulation of cell development cbfa2t2.tp63
GO:0009611	0.0000100000	0.0000692810	2	response to wounding slc11a1.nf1
GO:0048853	0.0000100000	0.0000692810	1	forebrain morphogenesis nf1
GO:0048863	0.0000100000	0.0000692810	2	stem cell differentiation tp63.esr1
GO:0050790	0.0000100000	0.0000692810	12	regulation of catalytic activity slc11a1.herc5.nf1.dlg2.vil1.sbf2.tp63.esr1.mtmr9.lamtor3.anapc4.il18
GO:0018149	0.0000100000	0.0000692810	1	peptide cross-linking krt1
GO:0014002	0.0000100000	0.0000692810	1	astrocyte development nf1
GO:0030216	0.0000100000	0.0000692810	1	keratinocyte differentiation tp63
GO:0050794	0.0000100000	0.0000692810	40	regulation of cellular process kntc1.tkfc.rnf25.plcd4.bnc2.mitf.slc11a1.gjb6.mrap2.herc5.nf1.usp37.bco2.cplx1.dlg2.cbfa2t2.gak.vil1.nfya.h2afz.tp63.pias1.esr1.dapp1.sdhaf2.mtmr9.mlxip.gmds.evi2b.lamtor3.trim24.igf2bp2.anapc4.zmym2.omg.il18.p3h2.pde6b.ctdsp1.traf3ip1
GO:0050793	0.0000100000	0.0000692810	15	regulation of developmental process mitf.krt1.nf1.cbfa2t2.gak.vil1.tp63.pias1.esr1.sdhaf2.evi2b.omg.il18.ctdsp1.traf3ip1
GO:0046638	0.0000100000	0.0000692810	1	positive regulation of alpha-beta T cell differentiation il18
GO:0007389	0.0000100000	0.0000692810	2	pattern specification process tp63.traf3ip1
GO:0045109	0.0000100000	0.0000692810	1	intermediate filament organization krt71
GO:0003416	0.0000100000	0.0000692810	1	endochondral bone growth bnc2
GO:0045103	0.0000100000	0.0000692810	2	intermediate filament-based process krt74.krt71
GO:0045104	0.0000100000	0.0000692810	2	intermediate filament cytoskeleton organization krt74.krt71
GO:0002761	0.0000100000	0.0000692810	3	regulation of myeloid leukocyte differentiation mitf.nf1.evi2b
GO:0003002	0.0000100000	0.0000692810	2	regionalization tp63.traf3ip1
GO:0002762	0.0000100000	0.0000692810	1	negative regulation of myeloid leukocyte differentiation nf1
GO:0050789	0.0000100000	0.0000692810	44	regulation of biological process kntc1.tkfc.rnf25.plcd4.bnc2.mitf.slc11a1.krt1.gjb6.mrap2.herc5.nf1.usp37.bco2.cplx1.treml2.dlg2.cbfa2t2.gak.vil1.nfya.sbf2.h2afz.tp63.pias1.esr1.dapp1.apobec2.sdhaf2.mtmr9.mlxip.gmds.evi2b.lamtor3.trim24.igf2bp2.anapc4.zmym2.omg.il18.p3h2.pde6b.ctdsp1.traf3ip1
GO:0046640	0.0000100000	0.0000692810	1	regulation of alpha-beta T cell proliferation il18
GO:0046641	0.0000100000	0.0000692810	1	positive regulation of alpha-beta T cell proliferation il18
GO:0048878	0.0000100000	0.0000692810	8	chemical homeostasis slc11a1.krt1.gjb6.tp63.esr1.trim24.il18.pde6b
GO:0003401	0.0000100000	0.0000692810	1	axis elongation esr1
GO:0035327	0.0000100000	0.0000692810	1	transcriptionally active chromatin esr1
GO:2000241	0.0000100000	0.0000692810	1	regulation of reproductive process esr1
GO:0050776	0.0000100000	0.0000692810	6	regulation of immune response tkfc.slc11a1.krt1.treml2.pias1.il18
GO:0044877	0.0000100000	0.0000692810	8	macromolecular complex binding mitf.syne1.vil1.h2afz.esr1.trim24.krt74.traf3ip1
GO:0042730	0.0000100000	0.0000692810	1	fibrinolysis krt1
GO:0034993	0.0000100000	0.0000692810	1	LINC complex syne1
GO:0019842	0.0000100000	0.0000692810	1	vitamin binding p3h2
GO:2000271	0.0000100000	0.0000692810	1	positive regulation of fibroblast apoptotic process tp63
GO:0050768	0.0000100000	0.0000692810	5	negative regulation of neurogenesis nf1.cbfa2t2.gak.omg.ctdsp1
GO:2000269	0.0000100000	0.0000692810	1	regulation of fibroblast apoptotic process tp63
GO:0018193	0.0000100000	0.0000692810	5	peptidyl-amino acid modification mitf.pias1.trim24.zmym2.p3h2
GO:0050755	0.0000100000	0.0000692810	1	chemokine metabolic process il18
GO:0003006	0.0000100000	0.0000692810	3	developmental process involved in reproduction gjb2.tp63.esr1
GO:0034502	0.0000100000	0.0000692810	1	protein localization to chromosome esr1
GO:0008509	0.0000100000	0.0000692810	2	anion transmembrane transporter activity slc6a19.ano4
GO:0003841	0.0000100000	0.0000692810	1	1-acylglycerol-3-phosphate O-acyltransferase activity mboat2
GO:0019867	0.0000100000	0.0000692810	2	outer membrane syne1.mlxip
GO:0008514	0.0000100000	0.0000692810	1	organic anion transmembrane transporter activity slc6a19
GO:0042308	0.0000100000	0.0000692810	1	negative regulation of protein import into nucleus nf1
GO:0042306	0.0000100000	0.0000692810	2	regulation of protein import into nucleus nf1.il18
GO:0098631	0.0000100000	0.0000692810	1	protein binding involved in cell adhesion gldn
GO:0098632	0.0000100000	0.0000692810	1	protein binding involved in cell-cell adhesion gldn
GO:0003824	0.0000100000	0.0000692810	21	catalytic activity tkfc.rnf25.plcd4.herc5.usp37.bco2.dlg2.gak.pias1.esr1.apobec2.mtmr9.gmds.trim24.anapc4.zmym2.pigg.mboat2.p3h2.pde6b.ctdsp1
GO:0002309	0.0000100000	0.0000692810	1	T cell proliferation involved in immune response slc11a1
GO:0061024	0.0000100000	0.0000692810	4	membrane organization mrap2.gldn.gak.ano4
GO:0098661	0.0000100000	0.0000692810	1	inorganic anion transmembrane transport ano4
GO:0043325	0.0000100000	0.0000692810	1	phosphatidylinositol-3.4-bisphosphate binding dapp1
GO:0072318	0.0000100000	0.0000692810	1	clathrin coat disassembly gak
GO:0072319	0.0000100000	0.0000692810	1	vesicle uncoating gak
GO:0005198	0.0000100000	0.0000692810	5	structural molecule activity krt1.krt74.krt73.krt72.krt71
GO:0098656	0.0000100000	0.0000692810	2	anion transmembrane transport slc6a19.ano4
GO:0000987	0.0000100000	0.0000692810	3	core promoter proximal region sequence-specific DNA binding mitf.h2afz.esr1
GO:0014070	0.0000100000	0.0000692810	5	response to organic cyclic compound gjb2.h2afz.esr1.trim24.il18
GO:0000988	0.0000100000	0.0000692810	5	transcription factor activity. protein binding cbfa2t2.tp63.pias1.mlxip.trim24
GO:0008013	0.0000100000	0.0000692810	1	beta-catenin binding esr1
GO:0000981	0.0000100000	0.0000692810	4	RNA polymerase II transcription factor activity. sequence-specific DNA binding mitf.tp63.esr1.mlxip
GO:0000982	0.0000100000	0.0000692810	3	transcription factor activity. RNA polymerase II core promoter proximal region
GO:0045597	0.0000100000	0.0000692810	5	positive regulation of cell differentiation cbfa2t2.tp63.pias1.evi2b.il18
GO:0019222	0.0000100000	0.0000692810	29	regulation of metabolic process rnf25.bnc2.mitf.slc11a1.mrap2.herc5.nf1.usp37.bco2.dlg2.cbfa2t2.vil1.nfya.sbf2.h2afz.tp63.pias1.esr1.apobec2.mtmr9.mlxip.lamtor3.trim24.igf2bp2.anapc4.zmym2.il18.ctdsp1.traf3ip1
GO:0000989	0.0000100000	0.0000692810	5	transcription factor activity. transcription factor binding cbfa2t2.tp63.pias1.mlxip.trim24
GO:0019219	0.0000100000	0.0000692810	18	regulation of nucleobase-containing compound metabolic process rnf25.bnc2.mitf.slc11a1.mrap2.nf1.usp37.cbfa2t2.nfya.h2afz.tp63.pias1.esr1.mlxip.trim24.zmym2.il18.ctdsp1
GO:0048807	0.0000100000	0.0000692810	1	female genitalia morphogenesis tp63
GO:0060601	0.0000100000	0.0000692810	1	lateral sprouting from an epithelium tp63
GO:0048806	0.0000100000	0.0000692810	1	genitalia development esr1
GO:0060602	0.0000100000	0.0000692810	1	branch elongation of an epithelium esr1
GO:0032688	0.0000100000	0.0000692810	1	negative regulation of interferon-beta production traf3ip1
GO:0000975	0.0000100000	0.0000692810	7	regulatory region DNA binding mitf.nfya.h2afz.tp63.esr1.mlxip.trim24
GO:0000976	0.0000100000	0.0000692810	5	transcription regulatory region sequence-specific DNA binding mitf.nfya.h2afz.esr1.mlxip
GO:0000977	0.0000100000	0.0000692810	4	RNA polymerase II regulatory region sequence-specific DNA binding mitf.h2afz.esr1.mlxip
GO:0016070	0.0000100000	0.0000692810	14	RNA metabolic process dus4l.bnc2.mitf.cpsf7.cbfa2t2.nfya.tp63.pias1.esr1.apobec2.mlxip.zcchc8.trim24.zmym2
GO:0016071	0.0000100000	0.0000692810	3	mRNA metabolic process cpsf7.apobec2.zcchc8
GO:0065007	0.0000100000	0.0000692810	46	biological regulation kntc1.tkfc.rnf25.plcd4.bnc2.mitf.slc11a1.krt1.gjb6.mrap2.herc5.nf1.usp37.bco2.cplx1.treml2.syne1.dlg2.cbfa2t2.gak.vil1.nfya.sbf2.h2afz.tp63.pias1.esr1.dapp1.ano4.apobec2.sdhaf2.mtmr9.mlxip.gmds.evi2b.lamtor3.trim24.igf2bp2.anapc4.zmym2.omg.il18.p3h2.pde6b.ctdsp1.traf3ip1
GO:0065008	0.0000100000	0.0000692810	17	regulation of biological quality slc11a1.krt1.gjb6.mrap2.nf1.bco2.cplx1.syne1.vil1.tp63.esr1.ano4.mtmr9.trim24.igf2bp2.il18.pde6b
GO:0065003	0.0000100000	0.0000692810	9	macromolecular complex assembly kntc1.mitf.cpsf7.vil1.sbf2.dnajb14.tp63.pias1.bcs1l
GO:0000978	0.0000100000	0.0000692810	3	RNA polymerase II core promoter proximal region sequence-specific DNA binding
GO:0014065	0.0000100000	0.0000692810	1	phosphatidylinositol 3-kinase signaling nf1
GO:0065004	0.0000100000	0.0000692810	1	protein-DNA complex assembly pias1
GO:0019215	0.0000100000	0.0000692810	1	intermediate filament binding krt74
GO:0019208	0.0000100000	0.0000692810	1	phosphatase regulator activity sbf2
GO:0008542	0.0000100000	0.0000692810	2	visual learning nf1.pias1
GO:0045595	0.0000100000	0.0000692810	11	regulation of cell differentiation mitf.nf1.cbfa2t2.gak.tp63.pias1.sdhaf2.evi2b.omg.il18.ctdsp1
GO:0045596	0.0000100000	0.0000692810	8	negative regulation of cell differentiation nf1.cbfa2t2.gak.tp63.sdhaf2.omg.il18.ctdsp1
GO:0019899	0.0000100000	0.0000692810	9	enzyme binding usp37.syne1.dlg2.sbf2.pias1.esr1.mtmr9.anapc4.zmym2
GO:0051897	0.0000100000	0.0000692810	2	positive regulation of protein kinase B signaling esr1.il18
GO:0014051	0.0000100000	0.0000692810	1	gamma-aminobutyric acid secretion nf1
GO:0010259	0.0000100000	0.0000692810	1	multicellular organismal aging tp63
GO:0051896	0.0000100000	0.0000692810	2	regulation of protein kinase B signaling esr1.il18
GO:0048820	0.0000100000	0.0000692810	1	hair follicle maturation nf1
GO:0006664	0.0000100000	0.0000692810	1	glycolipid metabolic process pigg
GO:0032660	0.0000100000	0.0000692810	1	regulation of interleukin-17 production il18
GO:0006661	0.0000100000	0.0000692810	2	phosphatidylinositol biosynthetic process mtmr9.pigg
GO:0014044	0.0000100000	0.0000692810	1	Schwann cell development nf1
GO:0051881	0.0000100000	0.0000692810	1	regulation of mitochondrial membrane potential bco2
GO:0008022	0.0000100000	0.0000692810	1	protein C-terminus binding pias1
GO:0014047	0.0000100000	0.0000692810	2	glutamate secretion nf1.cplx1
GO:0043370	0.0000100000	0.0000692810	1	regulation of CD4-positive. alpha-beta T cell differentiation il18
GO:0061077	0.0000100000	0.0000692810	2	chaperone-mediated protein folding gak.dnajb14
GO:0043372	0.0000100000	0.0000692810	1	positive regulation of CD4-positive. alpha-beta T cell differentiation il18
GO:0071695	0.0000100000	0.0000692810	1	anatomical structure maturation nf1
GO:0042267	0.0000100000	0.0000692810	1	natural killer cell mediated cytotoxicity il18
GO:0006325	0.0000100000	0.0000692810	2	chromatin organization tp63.esr1
GO:0098597	0.0000100000	0.0000692810	1	observational learning nf1
GO:0005622	0.0000100000	0.0000692810	2	intracellular bco2.ano4
GO:0016554	0.0000100000	0.0000692810	1	cytidine to uridine editing apobec2
GO:0042253	0.0000100000	0.0000692810	1	granulocyte macrophage colony-stimulating factor biosynthetic process il18
GO:0090317	0.0000100000	0.0000692810	1	negative regulation of intracellular protein transport nf1
GO:0001302	0.0000100000	0.0000692810	1	replicative cell aging tp63
GO:0033043	0.0000100000	0.0000692810	5	regulation of organelle organization kntc1.vil1.tp63.anapc4.traf3ip1
GO:0040007	0.0000100000	0.0000692810	2	growth bnc2.esr1
GO:1901576	0.0000100000	0.0000692810	18	organic substance biosynthetic process bnc2.mitf.slc11a1.cpsf7.cbfa2t2.tex12.nfya.tp63.pias1.esr1.mtmr9.mlxip.gmds.trim24.zmym2.mrpl39.pigg.mboat2
GO:1901575	0.0000100000	0.0000692810	7	organic substance catabolic process tkfc.plcd4.usp37.bco2.apobec2.trim24.anapc4
GO:0016567	0.0000100000	0.0000692810	4	protein ubiquitination rnf25.herc5.trim24.anapc4
GO:0021532	0.0000100000	0.0000692810	1	neural tube patterning traf3ip1
GO:0008446	0.0000100000	0.0000692810	1	GDP-mannose 4.6-dehydratase activity gmds
GO:0005634	0.0000100000	0.0000692810	21	nucleus kntc1.tkfc.rnf25.mitf.krt1.nf1.usp37.cpsf7.syne1.cbfa2t2.nfya.h2afz.tp63.pias1.esr1.zcchc8.trim24.igf2bp2.anapc4.krt73.ctdsp1
GO:0005640	0.0000100000	0.0000692810	1	nuclear outer membrane syne1
GO:0005229	0.0000100000	0.0000692810	1	intracellular calcium activated chloride channel activity ano4
GO:0043010	0.0000100000	0.0000692810	2	camera-type eye development mitf.traf3ip1
GO:0048468	0.0000100000	0.0000692810	4	cell development nf1.tp63.esr1.evi2b
GO:0042296	0.0000100000	0.0000692810	1	ISG15 transferase activity herc5
GO:0032740	0.0000100000	0.0000692810	1	positive regulation of interleukin-17 production il18
GO:0052866	0.0000100000	0.0000692810	1	phosphatidylinositol phosphate phosphatase activity mtmr9
GO:0019320	0.0000100000	0.0000692810	1	hexose catabolic process tkfc
GO:0016568	0.0000100000	0.0000692810	2	chromatin modification tp63.esr1
GO:0006369	0.0000100000	0.0000692810	1	termination of RNA polymerase II transcription cpsf7
GO:1903825	0.0000100000	0.0000692810	1	organic acid transmembrane transport slc6a19
GO:0016108	0.0000100000	0.0000692810	1	tetraterpenoid metabolic process bco2
GO:0006367	0.0000100000	0.0000692810	1	transcription initiation from RNA polymerase II promoter esr1
GO:0006366	0.0000100000	0.0000692810	6	transcription from RNA polymerase II promoter mitf.nfya.tp63.esr1.mlxip.trim24
GO:0005254	0.0000100000	0.0000692810	1	chloride channel activity ano4
GO:0005253	0.0000100000	0.0000692810	1	anion channel activity ano4
GO:0030199	0.0000100000	0.0000692810	1	collagen fibril organization nf1
GO:0070574	0.0000100000	0.0000692810	1	cadmium ion transmembrane transport slc11a1
GO:0035743	0.0000100000	0.0000692810	1	CD4-positive. alpha-beta T cell cytokine production il18
GO:0070577	0.0000100000	0.0000692810	1	lysine-acetylated histone binding trim24
GO:0035744	0.0000100000	0.0000692810	1	T-helper 1 cell cytokine production il18
GO:0032355	0.0000100000	0.0000692810	3	response to estradiol gjb2.h2afz.esr1
GO:0016116	0.0000100000	0.0000692810	1	carotenoid metabolic process bco2
GO:0032729	0.0000100000	0.0000692810	2	positive regulation of interferon-gamma production slc11a1.il18
GO:0002367	0.0000100000	0.0000692810	2	cytokine production involved in immune response slc11a1.il18
GO:0006379	0.0000100000	0.0000692810	1	mRNA cleavage cpsf7
GO:0016922	0.0000100000	0.0000692810	1	ligand-dependent nuclear receptor binding trim24
GO:0002369	0.0000100000	0.0000692810	2	T cell cytokine production slc11a1.il18
GO:0032725	0.0000100000	0.0000692810	1	positive regulation of granulocyte macrophage colony-stimulating factor production il18
GO:0016925	0.0000100000	0.0000692810	2	protein sumoylation mitf.pias1
GO:0042214	0.0000100000	0.0000692810	1	terpene metabolic process bco2
GO:0060688	0.0000100000	0.0000692810	1	regulation of morphogenesis of a branching structure esr1
GO:0048485	0.0000100000	0.0000692810	2	sympathetic nervous system development nf1.tp63
GO:0015103	0.0000100000	0.0000692810	1	inorganic anion transmembrane transporter activity ano4
GO:0060687	0.0000100000	0.0000692810	1	regulation of branching involved in prostate gland morphogenesis esr1
GO:0016101	0.0000100000	0.0000692810	1	diterpenoid metabolic process bco2
GO:0005654	0.0000100000	0.0000692810	14	nucleoplasm bnc2.mitf.usp37.cpsf7.syne1.nfya.tp63.pias1.esr1.zcchc8.trim24.anapc4.cog5.ctdsp1
GO:1903829	0.0000100000	0.0000692810	3	positive regulation of cellular protein localization vil1.tp63.il18
GO:0051302	0.0000100000	0.0000692810	4	regulation of cell division kntc1.tp63.evi2b.anapc4
GO:1903828	0.0000100000	0.0000692810	2	negative regulation of cellular protein localization mrap2.nf1
GO:0051301	0.0000100000	0.0000692810	4	cell division kntc1.usp37.tp63.anapc4
GO:1903827	0.0000100000	0.0000692810	5	regulation of cellular protein localization mrap2.nf1.vil1.tp63.il18
GO:0001736	0.0000100000	0.0000692810	1	establishment of planar polarity tp63
GO:2001236	0.0000100000	0.0000692810	1	regulation of extrinsic apoptotic signaling pathway nf1
GO:2001238	0.0000100000	0.0000692810	1	positive regulation of extrinsic apoptotic signaling pathway nf1
GO:2001239	0.0000100000	0.0000692810	1	regulation of extrinsic apoptotic signaling pathway in absence of ligand
GO:0090305	0.0000100000	0.0000692810	1	nucleic acid phosphodiester bond hydrolysis cpsf7
GO:2001233	0.0000100000	0.0000692810	2	regulation of apoptotic signaling pathway nf1.tp63
GO:0090304	0.0000100000	0.0000692810	15	nucleic acid metabolic process dus4l.bnc2.mitf.cpsf7.cbfa2t2.tex12.nfya.tp63.pias1.esr1.apobec2.mlxip.zcchc8.trim24.zmym2
GO:0052813	0.0000100000	0.0000692810	1	phosphatidylinositol bisphosphate kinase activity esr1
GO:2001235	0.0000100000	0.0000692810	2	positive regulation of apoptotic signaling pathway nf1.tp63
GO:2000738	0.0000100000	0.0000692810	1	positive regulation of stem cell differentiation tp63
GO:0001738	0.0000100000	0.0000692810	1	morphogenesis of a polarized epithelium traf3ip1
GO:2000736	0.0000100000	0.0000692810	2	regulation of stem cell differentiation tp63.sdhaf2
GO:0043409	0.0000100000	0.0000692810	1	negative regulation of MAPK cascade nf1
GO:0035727	0.0000100000	0.0000692810	1	lysophosphatidic acid binding vil1
GO:0015108	0.0000100000	0.0000692810	1	chloride transmembrane transporter activity ano4
GO:0046247	0.0000100000	0.0000692810	1	terpene catabolic process bco2
GO:0005680	0.0000100000	0.0000692810	1	anaphase-promoting complex anapc4
GO:1901990	0.0000100000	0.0000692810	3	regulation of mitotic cell cycle phase transition kntc1.anapc4.ctdsp1
GO:0043407	0.0000100000	0.0000692810	1	negative regulation of MAP kinase activity nf1
GO:0071617	0.0000100000	0.0000692810	1	lysophospholipid acyltransferase activity mboat2
GO:0006338	0.0000100000	0.0000692810	2	chromatin remodeling tp63.esr1
GO:0044106	0.0000100000	0.0000692810	1	cellular amine metabolic process mboat2
GO:2001241	0.0000100000	0.0000692810	1	positive regulation of extrinsic apoptotic signaling pathway in absence of
GO:0006353	0.0000100000	0.0000692810	1	DNA-templated transcription. termination cpsf7
GO:0006352	0.0000100000	0.0000692810	1	DNA-templated transcription. initiation esr1
GO:0006355	0.0000100000	0.0000692810	15	regulation of transcription. DNA-templated rnf25.bnc2.mitf.slc11a1.cbfa2t2.nfya.h2afz.tp63.pias1.esr1.mlxip.trim24.zmym2.il18.ctdsp1
GO:0006357	0.0000100000	0.0000692810	11	regulation of transcription from RNA polymerase II promoter mitf.slc11a1.cbfa2t2.h2afz.tp63.pias1.esr1.mlxip.zmym2.il18.ctdsp1
GO:0016119	0.0000100000	0.0000692810	1	carotene metabolic process bco2
GO:0042231	0.0000100000	0.0000692810	1	interleukin-13 biosynthetic process il18
GO:0006351	0.0000100000	0.0000692810	10	transcription. DNA-templated bnc2.mitf.cbfa2t2.nfya.tp63.pias1.esr1.mlxip.trim24.zmym2
GO:0070562	0.0000100000	0.0000692810	1	regulation of vitamin D receptor signaling pathway trim24
GO:0016529	0.0000100000	0.0000692810	1	sarcoplasmic reticulum p3h2
GO:1901981	0.0000100000	0.0000692810	2	phosphatidylinositol phosphate binding vil1.dapp1
GO:0016525	0.0000100000	0.0000692810	1	negative regulation of angiogenesis nf1
GO:0043412	0.0000100000	0.0000692810	21	macromolecule modification dus4l.rnf25.mitf.krt1.herc5.nf1.usp37.gak.pias1.esr1.dapp1.apobec2.sdhaf2.lamtor3.trim24.anapc4.zmym2.pigg.il18.p3h2.ctdsp1
GO:0035735	0.0000100000	0.0000692810	1	intraciliary transport involved in cilium morphogenesis traf3ip1
GO:1901987	0.0000100000	0.0000692810	3	regulation of cell cycle phase transition kntc1.anapc4.ctdsp1
GO:0016122	0.0000100000	0.0000692810	1	xanthophyll metabolic process bco2
GO:0016121	0.0000100000	0.0000692810	1	carotene catabolic process bco2
GO:1990254	0.0000100000	0.0000692810	1	keratin filament binding krt74
GO:0051351	0.0000100000	0.0000692810	1	positive regulation of ligase activity anapc4
GO:0051352	0.0000100000	0.0000692810	1	negative regulation of ligase activity anapc4
GO:0030154	0.0000100000	0.0000692810	9	cell differentiation mitf.bcap29.nf1.syne1.cbfa2t2.vil1.tp63.pias1.esr1
GO:0030162	0.0000100000	0.0000692810	4	regulation of proteolysis vil1.tp63.pias1.anapc4
GO:0030163	0.0000100000	0.0000692810	2	protein catabolic process trim24.anapc4
GO:0043068	0.0000100000	0.0000692810	2	positive regulation of programmed cell death nf1.tp63
GO:0043067	0.0000100000	0.0000692810	7	regulation of programmed cell death nf1.vil1.tp63.pias1.esr1.evi2b.trim24
GO:0031625	0.0000100000	0.0000692810	1	ubiquitin protein ligase binding pias1
GO:0031624	0.0000100000	0.0000692810	1	ubiquitin conjugating enzyme binding zmym2
GO:0031279	0.0000100000	0.0000692810	1	regulation of cyclase activity nf1
GO:0051340	0.0000100000	0.0000692810	1	regulation of ligase activity anapc4
GO:0051349	0.0000100000	0.0000692810	1	positive regulation of lyase activity nf1
GO:0051348	0.0000100000	0.0000692810	2	negative regulation of transferase activity nf1.anapc4
GO:0043086	0.0000100000	0.0000692810	4	negative regulation of catalytic activity nf1.dlg2.vil1.anapc4
GO:0043087	0.0000100000	0.0000692810	2	regulation of GTPase activity nf1.sbf2
GO:0002830	0.0000100000	0.0000692810	1	positive regulation of type 2 immune response il18
GO:0002832	0.0000100000	0.0000692810	2	negative regulation of response to biotic stimulus tkfc.traf3ip1
GO:0002831	0.0000100000	0.0000692810	3	regulation of response to biotic stimulus tkfc.herc5.traf3ip1
GO:0031281	0.0000100000	0.0000692810	1	positive regulation of cyclase activity nf1
GO:0043090	0.0000100000	0.0000692810	1	amino acid import slc11a1
GO:0043091	0.0000100000	0.0000692810	1	L-arginine import slc11a1
GO:1903362	0.0000100000	0.0000692810	2	regulation of cellular protein catabolic process pias1.anapc4
GO:1903364	0.0000100000	0.0000692810	2	positive regulation of cellular protein catabolic process pias1.anapc4
GO:0060260	0.0000100000	0.0000692810	1	regulation of transcription initiation from RNA polymerase II promoter esr1
GO:0060261	0.0000100000	0.0000692810	1	positive regulation of transcription initiation from RNA polymerase II promoter
GO:0051336	0.0000100000	0.0000692810	7	regulation of hydrolase activity nf1.dlg2.vil1.sbf2.tp63.esr1.mtmr9
GO:0015931	0.0000100000	0.0000692810	1	nucleobase-containing compound transport igf2bp2
GO:0043092	0.0000100000	0.0000692810	1	L-amino acid import slc11a1
GO:0051338	0.0000100000	0.0000692810	6	regulation of transferase activity slc11a1.herc5.nf1.lamtor3.anapc4.il18
GO:0051339	0.0000100000	0.0000692810	1	regulation of lyase activity nf1
GO:1900047	0.0000100000	0.0000692810	1	negative regulation of hemostasis krt1
GO:0002828	0.0000100000	0.0000692810	1	regulation of type 2 immune response il18
GO:0002827	0.0000100000	0.0000692810	1	positive regulation of T-helper 1 type immune response slc11a1
GO:0002825	0.0000100000	0.0000692810	1	regulation of T-helper 1 type immune response slc11a1
GO:0032388	0.0000100000	0.0000692810	2	positive regulation of intracellular transport tp63.il18
GO:0032386	0.0000100000	0.0000692810	3	regulation of intracellular transport nf1.tp63.il18
GO:0032387	0.0000100000	0.0000692810	1	negative regulation of intracellular transport nf1
GO:0050727	0.0000100000	0.0000692810	3	regulation of inflammatory response krt1.esr1.il18
GO:0012501	0.0000100000	0.0000692810	10	programmed cell death krt1.bcap29.gjb6.vil1.tp63.clptm1l.krt74.krt73.krt72.krt71
GO:0060255	0.0000100000	0.0000692810	26	regulation of macromolecule metabolic process rnf25.bnc2.mitf.slc11a1.herc5.nf1.usp37.dlg2.cbfa2t2.vil1.nfya.h2afz.tp63.pias1.esr1.apobec2.mtmr9.mlxip.lamtor3.trim24.igf2bp2.anapc4.zmym2.il18.ctdsp1.traf3ip1
GO:0004197	0.0000100000	0.0000692810	1	cysteine-type endopeptidase activity usp37
GO:1904376	0.0000100000	0.0000692810	1	negative regulation of protein localization to cell periphery mrap2
GO:0034103	0.0000100000	0.0000692810	2	regulation of tissue remodeling nf1.il18
GO:0034105	0.0000100000	0.0000692810	1	positive regulation of tissue remodeling il18
GO:0030195	0.0000100000	0.0000692810	1	negative regulation of blood coagulation krt1
GO:0050728	0.0000100000	0.0000692810	1	negative regulation of inflammatory response krt1
GO:1904375	0.0000100000	0.0000692810	2	regulation of protein localization to cell periphery mrap2.vil1
GO:0001763	0.0000100000	0.0000692810	1	morphogenesis of a branching structure esr1
GO:0016579	0.0000100000	0.0000692810	2	protein deubiquitination usp37.esr1
GO:0034121	0.0000100000	0.0000692810	1	regulation of toll-like receptor signaling pathway esr1
GO:1900402	0.0000100000	0.0000692810	1	regulation of carbohydrate metabolic process by regulation of transcription from
GO:0018205	0.0000100000	0.0000692810	2	peptidyl-lysine modification mitf.pias1
GO:0007406	0.0000100000	0.0000692810	1	negative regulation of neuroblast proliferation nf1
GO:0015171	0.0000100000	0.0000692810	1	amino acid transmembrane transporter activity slc6a19
GO:0004126	0.0000100000	0.0000692810	1	cytidine deaminase activity apobec2
GO:0034113	0.0000100000	0.0000692810	1	heterotypic cell-cell adhesion gldn
GO:0051783	0.0000100000	0.0000692810	2	regulation of nuclear division kntc1.anapc4
GO:0036459	0.0000100000	0.0000692810	1	ubiquitinyl hydrolase activity usp37
GO:0018212	0.0000100000	0.0000692810	2	peptidyl-tyrosine modification trim24.zmym2
GO:0007423	0.0000100000	0.0000692810	3	sensory organ development bnc2.mitf.traf3ip1
GO:0007422	0.0000100000	0.0000692810	1	peripheral nervous system development nf1
GO:0018208	0.0000100000	0.0000692810	1	peptidyl-proline modification p3h2
GO:0055090	0.0000100000	0.0000692810	1	acylglycerol homeostasis il18
GO:0051377	0.0000100000	0.0000692810	1	mannose-ethanolamine phosphotransferase activity pigg
GO:1903322	0.0000100000	0.0000692810	2	positive regulation of protein modification by small protein conjugation or
GO:0045182	0.0000100000	0.0000692810	1	translation regulator activity igf2bp2
GO:0045185	0.0000100000	0.0000692810	1	maintenance of protein location syne1
GO:1903320	0.0000100000	0.0000692810	2	regulation of protein modification by small protein conjugation or removal
GO:1903321	0.0000100000	0.0000692810	1	negative regulation of protein modification by small protein conjugation or
GO:0010648	0.0000100000	0.0000692810	7	negative regulation of cell communication tkfc.nf1.cbfa2t2.tp63.esr1.sdhaf2.traf3ip1
GO:0031647	0.0000100000	0.0000692810	2	regulation of protein stability mtmr9.trim24
GO:0015980	0.0000100000	0.0000692810	1	energy derivation by oxidation of organic compounds mrap2
GO:0010646	0.0000100000	0.0000692810	12	regulation of cell communication tkfc.nf1.cbfa2t2.tp63.pias1.esr1.sdhaf2.lamtor3.trim24.il18.pde6b.traf3ip1
GO:0043065	0.0000100000	0.0000692810	2	positive regulation of apoptotic process nf1.tp63
GO:1901137	0.0000100000	0.0000692810	2	carbohydrate derivative biosynthetic process gmds.pigg
GO:0031210	0.0000100000	0.0000692810	1	phosphatidylcholine binding nf1
GO:1901135	0.0000100000	0.0000692810	6	carbohydrate derivative metabolic process tkfc.dlg2.apobec2.gmds.pigg.pde6b
GO:0010638	0.0000100000	0.0000692810	2	positive regulation of organelle organization vil1.tp63
GO:0010838	0.0000100000	0.0000692810	1	positive regulation of keratinocyte proliferation tp63
GO:0051171	0.0000100000	0.0000692810	19	regulation of nitrogen compound metabolic process rnf25.bnc2.mitf.slc11a1.mrap2.nf1.usp37.cbfa2t2.nfya.h2afz.tp63.pias1.esr1.mlxip.trim24.igf2bp2.zmym2.il18.ctdsp1
GO:0051173	0.0000100000	0.0000692810	13	positive regulation of nitrogen compound metabolic process rnf25.mitf.slc11a1.mrap2.nf1.nfya.h2afz.tp63.pias1.esr1.mlxip.trim24.il18
GO:0010837	0.0000100000	0.0000692810	1	regulation of keratinocyte proliferation tp63
GO:0051172	0.0000100000	0.0000692810	7	negative regulation of nitrogen compound metabolic process mitf.cbfa2t2.tp63.pias1.esr1.trim24.igf2bp2
GO:0007283	0.0000100000	0.0000692810	3	spermatogenesis syne1.tp63.pias1
GO:0045660	0.0000100000	0.0000692810	1	positive regulation of neutrophil differentiation evi2b
GO:0045662	0.0000100000	0.0000692810	1	negative regulation of myoblast differentiation il18
GO:0030104	0.0000100000	0.0000692810	2	water homeostasis krt1.tp63
GO:0030101	0.0000100000	0.0000692810	1	natural killer cell activation il18
GO:0007276	0.0000100000	0.0000692810	3	gamete generation syne1.tp63.pias1
GO:0007272	0.0000100000	0.0000692810	2	ensheathment of neurons nf1.sbf2
GO:0001012	0.0000100000	0.0000692810	4	RNA polymerase II regulatory region DNA binding mitf.h2afz.esr1.mlxip
GO:0002683	0.0000100000	0.0000692810	3	negative regulation of immune system process tkfc.nf1.traf3ip1
GO:0045682	0.0000100000	0.0000692810	1	regulation of epidermis development tp63
GO:0002682	0.0000100000	0.0000692810	12	regulation of immune system process tkfc.mitf.slc11a1.krt1.herc5.nf1.treml2.pias1.esr1.evi2b.il18.traf3ip1
GO:0045683	0.0000100000	0.0000692810	1	negative regulation of epidermis development tp63
GO:0046717	0.0000100000	0.0000692810	2	acid secretion nf1.cplx1
GO:0034056	0.0000100000	0.0000692810	2	estrogen response element binding esr1.trim24
GO:0001046	0.0000100000	0.0000692810	3	core promoter sequence-specific DNA binding nfya.h2afz.esr1
GO:0044092	0.0000100000	0.0000692810	5	negative regulation of molecular function nf1.dlg2.vil1.esr1.anapc4
GO:0045671	0.0000100000	0.0000692810	1	negative regulation of osteoclast differentiation nf1
GO:0045670	0.0000100000	0.0000692810	2	regulation of osteoclast differentiation mitf.nf1
GO:0070268	0.0000100000	0.0000692810	5	cornification krt1.krt74.krt73.krt72.krt71
GO:0009913	0.0000100000	0.0000692810	1	epidermal cell differentiation tp63
GO:0010863	0.0000100000	0.0000692810	1	positive regulation of phospholipase C activity esr1
GO:0045669	0.0000100000	0.0000692810	1	positive regulation of osteoblast differentiation tp63
GO:0045667	0.0000100000	0.0000692810	1	regulation of osteoblast differentiation tp63
GO:0070979	0.0000100000	0.0000692810	1	protein K11-linked ubiquitination anapc4
GO:0070920	0.0000100000	0.0000692810	1	regulation of production of small RNA involved in gene silencing
GO:0061630	0.0000100000	0.0000692810	1	ubiquitin protein ligase activity trim24
GO:0045617	0.0000100000	0.0000692810	1	negative regulation of keratinocyte differentiation tp63
GO:0045616	0.0000100000	0.0000692810	1	regulation of keratinocyte differentiation tp63
GO:0001067	0.0000100000	0.0000692810	7	regulatory region nucleic acid binding mitf.nfya.h2afz.tp63.esr1.mlxip.trim24
GO:0004879	0.0000100000	0.0000692810	1	RNA polymerase II transcription factor activity. ligand-activated sequence-specific DNA binding
GO:2000380	0.0000100000	0.0000692810	1	regulation of mesoderm development tp63
GO:0061624	0.0000100000	0.0000692810	1	fructose catabolic process to hydroxyacetone phosphate and glyceraldehyde-3-phosphate tkfc
GO:2000381	0.0000100000	0.0000692810	1	negative regulation of mesoderm development tp63
GO:1904589	0.0000100000	0.0000692810	2	regulation of protein import nf1.il18
GO:0001047	0.0000100000	0.0000692810	3	core promoter binding nfya.h2afz.esr1
GO:0045605	0.0000100000	0.0000692810	1	negative regulation of epidermal cell differentiation tp63
GO:2000377	0.0000100000	0.0000692810	1	regulation of reactive oxygen species metabolic process bco2
GO:0045604	0.0000100000	0.0000692810	1	regulation of epidermal cell differentiation tp63
GO:0050878	0.0000100000	0.0000692810	2	regulation of body fluid levels krt1.tp63
GO:0006725	0.0000100000	0.0000692810	18	cellular aromatic compound metabolic process dus4l.bnc2.mitf.cpsf7.dlg2.cbfa2t2.tex12.nfya.tp63.pias1.esr1.apobec2.mlxip.gmds.zcchc8.trim24.zmym2.pde6b
GO:0010812	0.0000100000	0.0000692810	1	negative regulation of cell-substrate adhesion nf1
GO:0007267	0.0000100000	0.0000692810	5	cell-cell signaling gjb2.cplx1.gja3.tp63.il18
GO:0010817	0.0000100000	0.0000692810	3	regulation of hormone levels bco2.cplx1.esr1
GO:0007269	0.0000100000	0.0000692810	2	neurotransmitter secretion nf1.cplx1
GO:0045638	0.0000100000	0.0000692810	1	negative regulation of myeloid cell differentiation nf1
GO:0001085	0.0000100000	0.0000692810	1	RNA polymerase II transcription factor binding esr1
GO:1904590	0.0000100000	0.0000692810	1	negative regulation of protein import nf1
GO:0018293	0.0000100000	0.0000692810	1	protein-FAD linkage sdhaf2
GO:0045637	0.0000100000	0.0000692810	3	regulation of myeloid cell differentiation mitf.nf1.evi2b
GO:0045630	0.0000100000	0.0000692810	1	positive regulation of T-helper 2 cell differentiation il18
GO:0010821	0.0000100000	0.0000692810	1	regulation of mitochondrion organization tp63
GO:0010822	0.0000100000	0.0000692810	1	positive regulation of mitochondrion organization tp63
GO:0007259	0.0000100000	0.0000692810	1	JAK-STAT cascade pias1
GO:0001077	0.0000100000	0.0000692810	3	transcriptional activator activity. RNA polymerase II core promoter proximal region
GO:0050890	0.0000100000	0.0000692810	2	cognition nf1.pias1
GO:0050891	0.0000100000	0.0000692810	2	multicellular organismal water homeostasis krt1.tp63
GO:0045628	0.0000100000	0.0000692810	1	regulation of T-helper 2 cell differentiation il18
GO:0001071	0.0000100000	0.0000692810	6	nucleic acid binding transcription factor activity mitf.cbfa2t2.nfya.tp63.esr1.mlxip
GO:0045624	0.0000100000	0.0000692810	1	positive regulation of T-helper cell differentiation il18
GO:0045622	0.0000100000	0.0000692810	1	regulation of T-helper cell differentiation il18
GO:0006721	0.0000100000	0.0000692810	1	terpenoid metabolic process bco2
GO:0006720	0.0000100000	0.0000692810	1	isoprenoid metabolic process bco2
GO:0009972	0.0000100000	0.0000692810	1	cytidine deamination apobec2
GO:0003700	0.0000100000	0.0000692810	6	transcription factor activity. sequence-specific DNA binding mitf.cbfa2t2.nfya.tp63.esr1.mlxip
GO:1902679	0.0000100000	0.0000692810	6	negative regulation of RNA biosynthetic process mitf.cbfa2t2.tp63.pias1.esr1.trim24
GO:0003705	0.0000100000	0.0000692810	1	transcription factor activity. RNA polymerase II distal enhancer sequence-specific binding
GO:0023061	0.0000100000	0.0000692810	2	signal release nf1.cplx1
GO:0009975	0.0000100000	0.0000692810	1	cyclase activity tkfc
GO:0003707	0.0000100000	0.0000692810	1	steroid hormone receptor activity esr1
GO:1903729	0.0000100000	0.0000692810	2	regulation of plasma membrane organization mrap2.vil1
GO:0046777	0.0000100000	0.0000692810	1	protein autophosphorylation trim24
GO:0042439	0.0000100000	0.0000692810	1	ethanolamine-containing compound metabolic process mboat2
GO:0009968	0.0000100000	0.0000692810	7	negative regulation of signal transduction tkfc.nf1.cbfa2t2.tp63.esr1.sdhaf2.traf3ip1
GO:0005088	0.0000100000	0.0000692810	1	Ras guanyl-nucleotide exchange factor activity sbf2
GO:0003712	0.0000100000	0.0000692810	3	transcription cofactor activity cbfa2t2.pias1.trim24
GO:0023057	0.0000100000	0.0000692810	7	negative regulation of signaling tkfc.nf1.cbfa2t2.tp63.esr1.sdhaf2.traf3ip1
GO:0009987	0.0000100000	0.0000692810	65	cellular process dus4l.kntc1.tkfc.rnf25.plcd4.bnc2.slc6a19.mitf.slc11a1.krt1.bcap29.gjb2.gjb6.mrap2.herc5.nf1.usp37.bco2.cplx1.treml2.tmem138.cpsf7.syne1.dlg2.cbfa2t2.gldn.gak.tex12.vil1.nfya.gja3.sbf2.dnajb14.h2afz.tp63.pias1.esr1.dapp1.ano4.apobec2.sdhaf2.mtmr9.mlxip.gmds.evi2b.zcchc8.clptm1l.lamtor3.trim24.anapc4.zmym2.tmem216.bcs1l.krt74.mrpl39.krt73.krt72.pigg.krt71.il18.mboat2.p3h2.pde6b.ct…
GO:0023051	0.0000100000	0.0000692810	12	regulation of signaling tkfc.nf1.cbfa2t2.tp63.pias1.esr1.sdhaf2.lamtor3.trim24.il18.pde6b.traf3ip1
GO:0001091	0.0000100000	0.0000692810	1	RNA polymerase II basal transcription factor binding esr1
GO:0071310	0.0000100000	0.0000692810	8	cellular response to organic substance gjb2.gjb6.vil1.h2afz.esr1.lamtor3.trim24.il18
GO:0003714	0.0000100000	0.0000692810	2	transcription corepressor activity cbfa2t2.pias1
GO:0003713	0.0000100000	0.0000692810	2	transcription coactivator activity pias1.trim24
GO:0001093	0.0000100000	0.0000692810	1	TFIIB-class transcription factor binding esr1
GO:0042832	0.0000100000	0.0000692810	1	defense response to protozoan slc11a1
GO:0051961	0.0000100000	0.0000692810	6	negative regulation of nervous system development nf1.cbfa2t2.gak.omg.ctdsp1.traf3ip1
GO:0001098	0.0000100000	0.0000692810	1	basal transcription machinery binding esr1
GO:0001099	0.0000100000	0.0000692810	1	basal RNA polymerase II transcription machinery binding esr1
GO:1902680	0.0000100000	0.0000692810	11	positive regulation of RNA biosynthetic process rnf25.mitf.slc11a1.nfya.h2afz.tp63.pias1.esr1.mlxip.trim24.il18
GO:0090501	0.0000100000	0.0000692810	1	RNA phosphodiester bond hydrolysis cpsf7
GO:0098531	0.0000100000	0.0000692810	1	transcription factor activity. direct ligand regulated sequence-specific DNA binding esr1
GO:0006140	0.0000100000	0.0000692810	2	regulation of nucleotide metabolic process mrap2.nf1
GO:0060537	0.0000100000	0.0000692810	2	muscle tissue development nf1.tp63
GO:0042445	0.0000100000	0.0000692810	2	hormone metabolic process bco2.esr1
GO:0048511	0.0000100000	0.0000692810	2	rhythmic process nfya.esr1
GO:0019752	0.0000100000	0.0000692810	1	carboxylic acid metabolic process bco2
GO:0060529	0.0000100000	0.0000692810	1	squamous basal epithelial stem cell differentiation involved in prostate gland
GO:0003723	0.0000100000	0.0000692810	9	RNA binding nol10.herc5.cpsf7.syne1.apobec2.zcchc8.rsrc2.igf2bp2.mrpl39
GO:1902692	0.0000100000	0.0000692810	1	regulation of neuroblast proliferation nf1
GO:0043436	0.0000100000	0.0000692810	1	oxoacid metabolic process bco2
GO:0003729	0.0000100000	0.0000692810	1	mRNA binding igf2bp2
GO:0043433	0.0000100000	0.0000692810	1	negative regulation of sequence-specific DNA binding transcription factor activity esr1
GO:0021700	0.0000100000	0.0000692810	1	developmental maturation nf1
GO:0003730	0.0000100000	0.0000692810	1	mRNA 3'-UTR binding igf2bp2
GO:0060523	0.0000100000	0.0000692810	1	prostate epithelial cord elongation esr1
GO:0060527	0.0000100000	0.0000692810	1	prostate epithelial cord arborization involved in prostate glandular acinus morphogenesis
GO:0022839	0.0000100000	0.0000692810	1	ion gated channel activity ano4
GO:0002604	0.0000100000	0.0000692810	1	regulation of dendritic cell antigen processing and presentation slc11a1
GO:0009058	0.0000100000	0.0000692810	19	biosynthetic process bnc2.mitf.slc11a1.cpsf7.cbfa2t2.tex12.nfya.tp63.pias1.esr1.mtmr9.mlxip.gmds.trim24.zmym2.mrpl39.pigg.il18.mboat2
GO:0009059	0.0000100000	0.0000692810	14	macromolecule biosynthetic process bnc2.mitf.slc11a1.cpsf7.cbfa2t2.tex12.nfya.tp63.pias1.esr1.mlxip.trim24.zmym2.mrpl39
GO:0009056	0.0000100000	0.0000692810	7	catabolic process tkfc.plcd4.usp37.bco2.apobec2.trim24.anapc4
GO:0009057	0.0000100000	0.0000692810	3	macromolecule catabolic process usp37.trim24.anapc4
GO:0002606	0.0000100000	0.0000692810	1	positive regulation of dendritic cell antigen processing and presentation slc11a1
GO:1903749	0.0000100000	0.0000692810	1	positive regulation of establishment of protein localization to mitochondrion tp63
GO:0061136	0.0000100000	0.0000692810	2	regulation of proteasomal protein catabolic process pias1.anapc4
GO:1903747	0.0000100000	0.0000692810	1	regulation of establishment of protein localization to mitochondrion tp63
GO:0060513	0.0000100000	0.0000692810	1	prostatic bud formation tp63
GO:0019730	0.0000100000	0.0000692810	1	antimicrobial humoral response slc11a1
GO:0061138	0.0000100000	0.0000692810	1	morphogenesis of a branching epithelium esr1
GO:0008406	0.0000100000	0.0000692810	1	gonad development esr1
GO:0016874	0.0000100000	0.0000692810	1	ligase activity pias1
GO:0006796	0.0000100000	0.0000692810	17	phosphate-containing compound metabolic process tkfc.plcd4.nf1.dlg2.gak.esr1.dapp1.sdhaf2.mtmr9.lamtor3.trim24.zmym2.pigg.il18.mboat2.pde6b.ctdsp1
GO:0006793	0.0000100000	0.0000692810	17	phosphorus metabolic process tkfc.plcd4.nf1.dlg2.gak.esr1.dapp1.sdhaf2.mtmr9.lamtor3.trim24.zmym2.pigg.il18.mboat2.pde6b.ctdsp1
GO:0042803	0.0000100000	0.0000692810	4	protein homodimerization activity slc11a1.syne1.vil1.sbf2
GO:0042802	0.0000100000	0.0000692810	10	identical protein binding slc11a1.gjb2.mrap2.syne1.vil1.sbf2.tp63.esr1.apobec2.gmds
GO:0032787	0.0000100000	0.0000692810	1	monocarboxylic acid metabolic process bco2
GO:0098588	0.0000100000	0.0000692810	14	bounding membrane of organelle plcd4.slc11a1.mrap2.tmem138.syne1.sbf2.dnajb14.cyb561a3.mlxip.lamtor3.cog5.pigg.mboat2.pde6b
GO:0015691	0.0000100000	0.0000692810	1	cadmium ion transport slc11a1
GO:0043487	0.0000100000	0.0000692810	2	regulation of RNA stability slc11a1.igf2bp2
GO:0043488	0.0000100000	0.0000692810	2	regulation of mRNA stability slc11a1.igf2bp2
GO:0043489	0.0000100000	0.0000692810	1	RNA stabilization slc11a1
GO:0015698	0.0000100000	0.0000692810	2	inorganic anion transport slc11a1.ano4
GO:0045686	0.0000100000	0.0000692810	1	negative regulation of glial cell differentiation nf1
GO:0045685	0.0000100000	0.0000692810	1	regulation of glial cell differentiation nf1
GO:0048545	0.0000100000	0.0000692810	4	response to steroid hormone gjb2.h2afz.esr1.trim24
GO:0070996	0.0000100000	0.0000692810	1	type 1 melanocortin receptor binding mrap2
GO:0019798	0.0000100000	0.0000692810	1	procollagen-proline dioxygenase activity p3h2
GO:0019797	0.0000100000	0.0000692810	1	procollagen-proline 3-dioxygenase activity p3h2
GO:0070997	0.0000100000	0.0000692810	1	neuron death tp63
GO:0072091	0.0000100000	0.0000692810	2	regulation of stem cell proliferation nf1.tp63
GO:0032774	0.0000100000	0.0000692810	11	RNA biosynthetic process bnc2.mitf.cpsf7.cbfa2t2.nfya.tp63.pias1.esr1.mlxip.trim24.zmym2
GO:0030544	0.0000100000	0.0000692810	1	Hsp70 protein binding dnajb14
GO:0030540	0.0000100000	0.0000692810	1	female genitalia development esr1
GO:0008429	0.0000100000	0.0000692810	1	phosphatidylethanolamine binding nf1
GO:0048514	0.0000100000	0.0000692810	1	blood vessel morphogenesis nf1
GO:0009954	0.0000100000	0.0000692810	1	proximal/distal pattern formation tp63
GO:0048513	0.0000100000	0.0000692810	6	organ development bnc2.mitf.nf1.tp63.esr1.traf3ip1
GO:0048518	0.0000100000	0.0000692810	20	positive regulation of biological process rnf25.mitf.slc11a1.krt1.mrap2.nf1.cbfa2t2.vil1.nfya.h2afz.tp63.pias1.esr1.mtmr9.mlxip.evi2b.lamtor3.trim24.anapc4.il18
GO:0048519	0.0000100000	0.0000692810	28	negative regulation of biological process kntc1.tkfc.mitf.slc11a1.krt1.gjb6.mrap2.herc5.nf1.dlg2.cbfa2t2.gak.vil1.tp63.pias1.esr1.sdhaf2.mtmr9.evi2b.lamtor3.trim24.igf2bp2.anapc4.omg.il18.p3h2.ctdsp1.traf3ip1
GO:0001909	0.0000100000	0.0000692810	1	leukocyte mediated cytotoxicity il18
GO:1901621	0.0000100000	0.0000692810	1	negative regulation of smoothened signaling pathway involved in dorsal/ventral neural
GO:0019783	0.0000100000	0.0000692810	1	ubiquitin-like protein-specific protease activity usp37
GO:0001906	0.0000100000	0.0000692810	1	cell killing il18
GO:1901620	0.0000100000	0.0000692810	1	regulation of smoothened signaling pathway involved in dorsal/ventral neural tube
GO:0019787	0.0000100000	0.0000692810	5	ubiquitin-like protein transferase activity rnf25.herc5.pias1.trim24.anapc4
GO:0048522	0.0000100000	0.0000692810	19	positive regulation of cellular process rnf25.mitf.slc11a1.mrap2.nf1.cbfa2t2.vil1.nfya.h2afz.tp63.pias1.esr1.mtmr9.mlxip.evi2b.lamtor3.trim24.anapc4.il18
GO:0030518	0.0000100000	0.0000692810	2	intracellular steroid hormone receptor signaling pathway pias1.esr1
GO:0019789	0.0000100000	0.0000692810	1	SUMO transferase activity pias1
GO:1903798	0.0000100000	0.0000692810	1	regulation of production of miRNAs involved in gene silencing by
GO:1903799	0.0000100000	0.0000692810	1	negative regulation of production of miRNAs involved in gene silencing
GO:0048523	0.0000100000	0.0000692810	25	negative regulation of cellular process kntc1.tkfc.mitf.gjb6.mrap2.nf1.dlg2.cbfa2t2.gak.vil1.tp63.pias1.esr1.sdhaf2.mtmr9.evi2b.lamtor3.trim24.igf2bp2.anapc4.omg.il18.p3h2.ctdsp1.traf3ip1
GO:0009967	0.0000100000	0.0000692810	5	positive regulation of signal transduction nf1.tp63.esr1.lamtor3.il18
GO:0009966	0.0000100000	0.0000692810	12	regulation of signal transduction tkfc.nf1.cbfa2t2.tp63.pias1.esr1.sdhaf2.lamtor3.trim24.il18.pde6b.traf3ip1
GO:0043473	0.0000100000	0.0000692810	1	pigmentation nf1
GO:0030522	0.0000100000	0.0000692810	2	intracellular receptor signaling pathway pias1.esr1
GO:0030521	0.0000100000	0.0000692810	1	androgen receptor signaling pathway pias1
GO:0008420	0.0000100000	0.0000692810	1	CTD phosphatase activity ctdsp1
GO:0030520	0.0000100000	0.0000692810	1	intracellular estrogen receptor signaling pathway esr1
GO:0005515	0.0000100000	0.0000692810	51	protein binding kntc1.tkfc.rnf25.mitf.slc11a1.krt1.gjb2.mrap2.herc5.nf1.usp37.cplx1.treml2.cpsf7.syne1.dlg2.cbfa2t2.gldn.gak.vil1.nfya.sbf2.dnajb14.h2afz.tp63.pias1.esr1.dapp1.ano4.apobec2.sdhaf2.cyb561a3.mtmr9.mlxip.gmds.zcchc8.lamtor3.trim24.igf2bp2.anapc4.zmym2.tmem216.cog5.bcs1l.krt74.krt73.krt72.krt71.il18.ctdsp1.traf3ip1
GO:0090467	0.0000100000	0.0000692810	1	arginine import slc11a1
GO:0048592	0.0000100000	0.0000692810	1	eye morphogenesis nf1
GO:0001818	0.0000100000	0.0000692810	3	negative regulation of cytokine production slc11a1.herc5.traf3ip1
GO:0048593	0.0000100000	0.0000692810	1	camera-type eye morphogenesis nf1
GO:0048598	0.0000100000	0.0000692810	3	embryonic morphogenesis gjb6.tp63.traf3ip1
GO:0001817	0.0000100000	0.0000692810	5	regulation of cytokine production slc11a1.herc5.igf2bp2.il18.traf3ip1
GO:0071396	0.0000100000	0.0000692810	4	cellular response to lipid gjb2.h2afz.esr1.trim24
GO:0048589	0.0000100000	0.0000692810	2	developmental growth bnc2.esr1
GO:0071392	0.0000100000	0.0000692810	2	cellular response to estradiol stimulus h2afz.esr1
GO:0019438	0.0000100000	0.0000692810	13	aromatic compound biosynthetic process bnc2.mitf.cpsf7.cbfa2t2.tex12.nfya.tp63.pias1.esr1.mlxip.gmds.trim24.zmym2
GO:0005521	0.0000100000	0.0000692810	1	lamin binding syne1
GO:0016056	0.0000100000	0.0000692810	1	rhodopsin mediated signaling pathway pde6b
GO:0005506	0.0000100000	0.0000692810	1	iron ion binding p3h2
GO:0052744	0.0000100000	0.0000692810	1	phosphatidylinositol monophosphate phosphatase activity mtmr9
GO:0071391	0.0000100000	0.0000692810	3	cellular response to estrogen stimulus h2afz.esr1.trim24
GO:0048583	0.0000100000	0.0000692810	17	regulation of response to stimulus tkfc.slc11a1.krt1.herc5.nf1.treml2.cbfa2t2.vil1.tp63.pias1.esr1.sdhaf2.lamtor3.trim24.il18.pde6b.traf3ip1
GO:0048585	0.0000100000	0.0000692810	8	negative regulation of response to stimulus tkfc.krt1.nf1.cbfa2t2.tp63.esr1.sdhaf2.traf3ip1
GO:0016829	0.0000100000	0.0000692810	2	lyase activity tkfc.gmds
GO:0016042	0.0000100000	0.0000692810	2	lipid catabolic process plcd4.bco2
GO:0071383	0.0000100000	0.0000692810	4	cellular response to steroid hormone stimulus gjb2.h2afz.esr1.trim24
GO:1904029	0.0000100000	0.0000692810	1	regulation of cyclin-dependent protein kinase activity herc5
GO:0070647	0.0000100000	0.0000692810	8	protein modification by small protein conjugation or removal rnf25.mitf.herc5.usp37.pias1.esr1.trim24.anapc4
GO:0070646	0.0000100000	0.0000692810	2	protein modification by small protein removal usp37.esr1
GO:0016043	0.0000100000	0.0000692810	22	cellular component organization kntc1.mitf.gjb2.mrap2.nf1.tmem138.cpsf7.syne1.gldn.gak.vil1.sbf2.dnajb14.tp63.pias1.esr1.ano4.tmem216.bcs1l.krt74.mrpl39.krt71
GO:0035020	0.0000100000	0.0000692810	1	regulation of Rac protein signal transduction nf1
GO:0016835	0.0000100000	0.0000692810	1	carbon-oxygen lyase activity gmds
GO:0035021	0.0000100000	0.0000692810	1	negative regulation of Rac protein signal transduction nf1
GO:0016836	0.0000100000	0.0000692810	1	hydro-lyase activity gmds
GO:1903034	0.0000100000	0.0000692810	4	regulation of response to wounding krt1.vil1.esr1.il18
GO:0032870	0.0000100000	0.0000692810	4	cellular response to hormone stimulus gjb2.h2afz.esr1.trim24
GO:0032880	0.0000100000	0.0000692810	5	regulation of protein localization mrap2.nf1.vil1.tp63.il18
GO:0042393	0.0000100000	0.0000692810	1	histone binding trim24
GO:0000932	0.0000100000	0.0000692810	1	cytoplasmic mRNA processing body syne1
GO:0042391	0.0000100000	0.0000692810	1	regulation of membrane potential bco2
GO:2001141	0.0000100000	0.0000692810	15	regulation of RNA biosynthetic process rnf25.bnc2.mitf.slc11a1.cbfa2t2.nfya.h2afz.tp63.pias1.esr1.mlxip.trim24.zmym2.il18.ctdsp1
GO:0006216	0.0000100000	0.0000692810	1	cytidine catabolic process apobec2
GO:0016849	0.0000100000	0.0000692810	1	phosphorus-oxygen lyase activity tkfc
GO:0001822	0.0000100000	0.0000692810	2	kidney development nf1.traf3ip1
GO:0005102	0.0000100000	0.0000692810	5	receptor binding mrap2.pias1.esr1.trim24.il18
GO:0060197	0.0000100000	0.0000692810	1	cloacal septation tp63
GO:0035004	0.0000100000	0.0000692810	1	phosphatidylinositol 3-kinase activity esr1
GO:0060191	0.0000100000	0.0000692810	1	regulation of lipase activity esr1
GO:0060193	0.0000100000	0.0000692810	1	positive regulation of lipase activity esr1
GO:0032814	0.0000100000	0.0000692810	1	regulation of natural killer cell activation il18
GO:0060571	0.0000100000	0.0000692810	1	morphogenesis of an epithelial fold tp63
GO:0032819	0.0000100000	0.0000692810	1	positive regulation of natural killer cell proliferation il18
GO:0060572	0.0000100000	0.0000692810	1	morphogenesis of an epithelial bud tp63
GO:0008366	0.0000100000	0.0000692810	2	axon ensheathment nf1.sbf2
GO:0043933	0.0000100000	0.0000692810	14	macromolecular complex subunit organization kntc1.mitf.nf1.cpsf7.gak.vil1.sbf2.dnajb14.tp63.pias1.esr1.bcs1l.mrpl39.krt71
GO:0032817	0.0000100000	0.0000692810	1	regulation of natural killer cell proliferation il18
GO:0032816	0.0000100000	0.0000692810	1	positive regulation of natural killer cell activation il18
GO:0060575	0.0000100000	0.0000692810	1	intestinal epithelial cell differentiation cbfa2t2
GO:0097542	0.0000100000	0.0000692810	1	ciliary tip traf3ip1
GO:0043525	0.0000100000	0.0000692810	1	positive regulation of neuron apoptotic process nf1
GO:0097546	0.0000100000	0.0000692810	1	ciliary base traf3ip1
GO:0030099	0.0000100000	0.0000692810	1	myeloid cell differentiation mitf
GO:0046368	0.0000100000	0.0000692810	1	GDP-L-fucose metabolic process gmds
GO:0008374	0.0000100000	0.0000692810	1	O-acyltransferase activity mboat2
GO:0046365	0.0000100000	0.0000692810	1	monosaccharide catabolic process tkfc
GO:0016411	0.0000100000	0.0000692810	1	acylglycerol O-acyltransferase activity mboat2
GO:0002228	0.0000100000	0.0000692810	1	natural killer cell mediated immunity il18
GO:0005547	0.0000100000	0.0000692810	1	phosphatidylinositol-3.4.5-trisphosphate binding dapp1
GO:0060969	0.0000100000	0.0000692810	1	negative regulation of gene silencing esr1
GO:0005548	0.0000100000	0.0000692810	1	phospholipid transporter activity ano4
GO:0060586	0.0000100000	0.0000692810	1	multicellular organismal iron ion homeostasis slc11a1
GO:0009891	0.0000100000	0.0000692810	13	positive regulation of biosynthetic process rnf25.mitf.slc11a1.mrap2.nf1.nfya.h2afz.tp63.pias1.esr1.mlxip.trim24.il18
GO:0043535	0.0000100000	0.0000692810	1	regulation of blood vessel endothelial cell migration nf1
GO:0019400	0.0000100000	0.0000692810	1	alditol metabolic process tkfc
GO:0060964	0.0000100000	0.0000692810	1	regulation of gene silencing by miRNA esr1
GO:0009890	0.0000100000	0.0000692810	7	negative regulation of biosynthetic process mitf.cbfa2t2.tp63.pias1.esr1.trim24.igf2bp2
GO:0097550	0.0000100000	0.0000692810	1	transcriptional preinitiation complex esr1
GO:0009893	0.0000100000	0.0000692810	16	positive regulation of metabolic process rnf25.mitf.slc11a1.mrap2.nf1.nfya.h2afz.tp63.pias1.esr1.mtmr9.mlxip.lamtor3.trim24.anapc4.il18
GO:0009892	0.0000100000	0.0000692810	14	negative regulation of metabolic process mitf.nf1.dlg2.cbfa2t2.vil1.tp63.pias1.esr1.mtmr9.trim24.igf2bp2.anapc4.ctdsp1.traf3ip1
GO:0060968	0.0000100000	0.0000692810	1	regulation of gene silencing esr1
GO:0060967	0.0000100000	0.0000692810	1	negative regulation of gene silencing by RNA esr1
GO:0032228	0.0000100000	0.0000692810	1	regulation of synaptic transmission. GABAergic nf1
GO:0060966	0.0000100000	0.0000692810	1	regulation of gene silencing by RNA esr1
GO:0060965	0.0000100000	0.0000692810	1	negative regulation of gene silencing by miRNA esr1
GO:0030992	0.0000100000	0.0000692810	1	intraciliary transport particle B traf3ip1
GO:1904813	0.0000100000	0.0000692810	1	ficolin-1-rich granule lumen krt1
GO:0005922	0.0000100000	0.0000692810	3	connexon complex gjb2.gjb6.gja3
GO:0009894	0.0000100000	0.0000692810	4	regulation of catabolic process pias1.mtmr9.lamtor3.anapc4
GO:0009896	0.0000100000	0.0000692810	2	positive regulation of catabolic process pias1.anapc4
GO:0042345	0.0000100000	0.0000692810	1	regulation of NF-kappaB import into nucleus il18
GO:0008380	0.0000100000	0.0000692810	2	RNA splicing cpsf7.zcchc8
GO:0042346	0.0000100000	0.0000692810	1	positive regulation of NF-kappaB import into nucleus il18
GO:1900181	0.0000100000	0.0000692810	1	negative regulation of protein localization to nucleus nf1
GO:0080090	0.0000100000	0.0000692810	26	regulation of primary metabolic process rnf25.bnc2.mitf.slc11a1.mrap2.herc5.nf1.usp37.dlg2.cbfa2t2.vil1.nfya.h2afz.tp63.pias1.esr1.mtmr9.mlxip.lamtor3.trim24.igf2bp2.anapc4.zmym2.il18.ctdsp1.traf3ip1
GO:0035871	0.0000100000	0.0000692810	1	protein K11-linked deubiquitination usp37
GO:1900180	0.0000100000	0.0000692810	2	regulation of protein localization to nucleus nf1.il18
GO:0005543	0.0000100000	0.0000692810	4	phospholipid binding nf1.vil1.sbf2.dapp1
GO:0035869	0.0000100000	0.0000692810	1	ciliary transition zone traf3ip1
GO:0042351	0.0000100000	0.0000692810	1	'de novo' GDP-L-fucose biosynthetic process gmds
GO:0042350	0.0000100000	0.0000692810	1	GDP-L-fucose biosynthetic process gmds
GO:0035050	0.0000100000	0.0000692810	1	embryonic heart tube development traf3ip1
GO:0060563	0.0000100000	0.0000692810	1	neuroepithelial cell differentiation mitf
GO:0043901	0.0000100000	0.0000692810	2	negative regulation of multi-organism process tkfc.traf3ip1
GO:0043900	0.0000100000	0.0000692810	3	regulation of multi-organism process tkfc.herc5.traf3ip1
GO:0060560	0.0000100000	0.0000692810	1	developmental growth involved in morphogenesis esr1
GO:0001867	0.0000100000	0.0000692810	1	complement activation. lectin pathway krt1
GO:1903707	0.0000100000	0.0000692810	1	negative regulation of hemopoiesis nf1
GO:1903706	0.0000100000	0.0000692810	4	regulation of hemopoiesis mitf.nf1.evi2b.il18
GO:0060157	0.0000100000	0.0000692810	1	urinary bladder development tp63
GO:0004842	0.0000100000	0.0000692810	4	ubiquitin-protein transferase activity rnf25.herc5.trim24.anapc4
GO:0004843	0.0000100000	0.0000692810	1	ubiquitin-specific protease activity usp37
GO:1900544	0.0000100000	0.0000692810	2	positive regulation of purine nucleotide metabolic process mrap2.nf1
GO:0031124	0.0000100000	0.0000692810	1	mRNA 3'-end processing cpsf7
GO:0060149	0.0000100000	0.0000692810	1	negative regulation of posttranscriptional gene silencing esr1
GO:0031123	0.0000100000	0.0000692810	1	RNA 3'-end processing cpsf7
GO:1900542	0.0000100000	0.0000692810	2	regulation of purine nucleotide metabolic process mrap2.nf1
GO:0051213	0.0000100000	0.0000692810	2	dioxygenase activity bco2.p3h2
GO:0060147	0.0000100000	0.0000692810	1	regulation of posttranscriptional gene silencing esr1
GO:0051607	0.0000100000	0.0000692810	1	defense response to virus herc5
GO:0002943	0.0000100000	0.0000692810	1	tRNA dihydrouridine synthesis dus4l
GO:0001895	0.0000100000	0.0000692810	1	retina homeostasis krt1
GO:0051603	0.0000100000	0.0000692810	2	proteolysis involved in cellular protein catabolic process usp37.anapc4
GO:0061665	0.0000100000	0.0000692810	1	SUMO ligase activity pias1
GO:0060135	0.0000100000	0.0000692810	1	maternal process involved in female pregnancy esr1
GO:0045981	0.0000100000	0.0000692810	2	positive regulation of nucleotide metabolic process mrap2.nf1
GO:0032268	0.0000100000	0.0000692810	13	regulation of cellular protein metabolic process slc11a1.herc5.nf1.dlg2.vil1.pias1.mtmr9.lamtor3.igf2bp2.anapc4.il18.ctdsp1.traf3ip1
GO:0032269	0.0000100000	0.0000692810	7	negative regulation of cellular protein metabolic process nf1.dlg2.vil1.igf2bp2.anapc4.ctdsp1.traf3ip1
GO:1901216	0.0000100000	0.0000692810	1	positive regulation of neuron death nf1
GO:0001889	0.0000100000	0.0000692810	1	liver development nf1
GO:0044428	0.0000100000	0.0000692810	21	nuclear part plcd4.bnc2.mitf.nol10.nf1.usp37.cpsf7.syne1.nfya.dnajb14.h2afz.tp63.pias1.esr1.sdhaf2.zcchc8.trim24.anapc4.zmym2.cog5.ctdsp1
GO:0044429	0.0000100000	0.0000692810	5	mitochondrial part bco2.sdhaf2.mlxip.bcs1l.mrpl39
GO:0044427	0.0000100000	0.0000692810	5	chromosomal part kntc1.h2afz.tp63.esr1.trim24
GO:0044424	0.0000100000	0.0000692810	57	intracellular part kntc1.tkfc.rnf25.plcd4.bnc2.mitf.slc11a1.krt1.nol10.gjb2.gjb6.mrap2.herc5.nf1.usp37.bco2.cplx1.tmem138.cpsf7.syne1.dlg2.cbfa2t2.gak.vil1.nfya.sbf2.dnajb14.h2afz.tp63.pias1.esr1.dapp1.sdhaf2.cyb561a3.mtmr9.mlxip.gmds.zcchc8.lamtor3.trim24.igf2bp2.anapc4.zmym2.tmem216.cog5.bcs1l.krt74.mrpl39.krt73.krt72.pigg.krt71.il18.mboat2.p3h2.ctdsp1.traf3ip1
GO:0030071	0.0000100000	0.0000692810	1	regulation of mitotic metaphase/anaphase transition anapc4
GO:0044422	0.0000100000	0.0000692810	44	organelle part kntc1.plcd4.bnc2.mitf.slc11a1.krt1.nol10.mrap2.nf1.usp37.bco2.tmem138.cpsf7.syne1.vil1.nfya.sbf2.dnajb14.h2afz.tp63.pias1.esr1.sdhaf2.cyb561a3.mlxip.zcchc8.lamtor3.trim24.anapc4.zmym2.tmem216.cog5.bcs1l.krt74.mrpl39.krt73.krt72.pigg.krt71.mboat2.p3h2.pde6b.ctdsp1.traf3ip1
GO:0005581	0.0000100000	0.0000692810	1	collagen trimer gldn
GO:0038052	0.0000100000	0.0000692810	1	RNA polymerase II transcription factor activity. estrogen-activated sequence-specific DNA binding
GO:0003333	0.0000100000	0.0000692810	1	amino acid transmembrane transport slc6a19
GO:0031145	0.0000100000	0.0000692810	1	anaphase-promoting complex-dependent proteasomal ubiquitin-dependent protein catabolic process anapc4
GO:0045992	0.0000100000	0.0000692810	1	negative regulation of embryonic development traf3ip1
GO:0051236	0.0000100000	0.0000692810	1	establishment of RNA localization igf2bp2
GO:0071705	0.0000100000	0.0000692810	5	nitrogen compound transport slc6a19.slc11a1.nf1.cplx1.igf2bp2
GO:0005575	0.0000100000	0.0000692810	67	cellular_component kntc1.tkfc.rnf25.plcd4.bnc2.slc6a19.mitf.slc11a1.krt1.bcap29.nol10.gjb2.gjb6.mrap2.herc5.nf1.usp37.bco2.cplx1.treml2.tmem138.cpsf7.syne1.dlg2.cbfa2t2.gldn.gak.vil1.nfya.gja3.sbf2.dnajb14.h2afz.tp63.pias1.esr1.dapp1.ano4.sdhaf2.cyb561a3.mtmr9.mlxip.gmds.evi2b.zcchc8.clptm1l.lamtor3.trim24.igf2bp2.anapc4.zmym2.tmem216.cog5.bcs1l.krt74.mrpl39.krt73.krt72.pigg.krt71.omg.il18.mboat2…
GO:0051224	0.0000100000	0.0000692810	1	negative regulation of protein transport nf1
GO:0032292	0.0000100000	0.0000692810	1	peripheral nervous system axon ensheathment nf1
GO:0004438	0.0000100000	0.0000692810	1	phosphatidylinositol-3-phosphatase activity mtmr9
GO:0007340	0.0000100000	0.0000692810	1	acrosome reaction plcd4
GO:0061659	0.0000100000	0.0000692810	2	ubiquitin-like protein ligase activity pias1.trim24
GO:0071704	0.0000100000	0.0000692810	39	organic substance metabolic process dus4l.tkfc.rnf25.plcd4.bnc2.mitf.slc11a1.krt1.herc5.nf1.usp37.bco2.cpsf7.dlg2.cbfa2t2.gak.tex12.nfya.tp63.pias1.esr1.dapp1.apobec2.sdhaf2.mtmr9.mlxip.gmds.zcchc8.lamtor3.trim24.anapc4.zmym2.mrpl39.pigg.il18.mboat2.p3h2.pde6b.ctdsp1
GO:0035091	0.0000100000	0.0000692810	3	phosphatidylinositol binding vil1.sbf2.dapp1
GO:0071702	0.0000100000	0.0000692810	9	organic substance transport slc6a19.slc11a1.bcap29.nf1.cplx1.vil1.ano4.igf2bp2.cog5
GO:0017148	0.0000100000	0.0000692810	1	negative regulation of translation igf2bp2
GO:0051252	0.0000100000	0.0000692810	15	regulation of RNA metabolic process rnf25.bnc2.mitf.slc11a1.cbfa2t2.nfya.h2afz.tp63.pias1.esr1.mlxip.trim24.zmym2.il18.ctdsp1
GO:0009408	0.0000100000	0.0000692810	1	response to heat nf1
GO:0051254	0.0000100000	0.0000692810	11	positive regulation of RNA metabolic process rnf25.mitf.slc11a1.nfya.h2afz.tp63.pias1.esr1.mlxip.trim24.il18
GO:0051253	0.0000100000	0.0000692810	6	negative regulation of RNA metabolic process mitf.cbfa2t2.tp63.pias1.esr1.trim24
GO:0051259	0.0000100000	0.0000692810	3	protein oligomerization cpsf7.sbf2.tp63
GO:0030017	0.0000100000	0.0000692810	1	sarcomere syne1
GO:0051641	0.0000100000	0.0000692810	5	cellular localization mrap2.cplx1.gak.esr1.lamtor3
GO:0044454	0.0000100000	0.0000692810	4	nuclear chromosome part h2afz.tp63.esr1.trim24
GO:0070201	0.0000100000	0.0000692810	3	regulation of establishment of protein localization nf1.tp63.il18
GO:0051260	0.0000100000	0.0000692810	1	protein homooligomerization tp63
GO:0009416	0.0000100000	0.0000692810	3	response to light stimulus nf1.pias1.pde6b
GO:0051261	0.0000100000	0.0000692810	2	protein depolymerization gak.vil1
GO:0051246	0.0000100000	0.0000692810	14	regulation of protein metabolic process slc11a1.herc5.nf1.dlg2.vil1.tp63.pias1.mtmr9.lamtor3.igf2bp2.anapc4.il18.ctdsp1.traf3ip1
GO:0051241	0.0000100000	0.0000692810	11	negative regulation of multicellular organismal process slc11a1.krt1.herc5.nf1.cbfa2t2.gak.tp63.sdhaf2.omg.ctdsp1.traf3ip1
GO:0050801	0.0000100000	0.0000692810	4	ion homeostasis slc11a1.esr1.trim24.pde6b
GO:0002698	0.0000100000	0.0000692810	2	negative regulation of immune effector process tkfc.traf3ip1
GO:0031780	0.0000100000	0.0000692810	1	corticotropin hormone receptor binding mrap2
GO:0051248	0.0000100000	0.0000692810	7	negative regulation of protein metabolic process nf1.dlg2.vil1.igf2bp2.anapc4.ctdsp1.traf3ip1
GO:0002697	0.0000100000	0.0000692810	4	regulation of immune effector process tkfc.herc5.il18.traf3ip1
GO:0051651	0.0000100000	0.0000692810	1	maintenance of location in cell syne1
GO:0044464	0.0000100000	0.0000692810	65	cell part kntc1.tkfc.rnf25.plcd4.bnc2.slc6a19.mitf.slc11a1.krt1.nol10.gjb2.gjb6.mrap2.herc5.nf1.usp37.bco2.cplx1.treml2.tmem138.cpsf7.syne1.dlg2.cbfa2t2.gldn.gak.vil1.nfya.gja3.sbf2.dnajb14.h2afz.tp63.pias1.esr1.dapp1.ano4.sdhaf2.cyb561a3.mtmr9.mlxip.gmds.evi2b.zcchc8.lamtor3.trim24.igf2bp2.anapc4.zmym2.tmem216.cog5.bcs1l.krt74.mrpl39.krt73.krt72.pigg.krt71.omg.il18.mboat2.p3h2.pde6b.ctdsp1.traf3…
GO:0050805	0.0000100000	0.0000692810	1	negative regulation of synaptic transmission nf1
GO:0016491	0.0000100000	0.0000692810	2	oxidoreductase activity bco2.p3h2
GO:0031779	0.0000100000	0.0000692810	1	melanocortin receptor binding mrap2
GO:0017121	0.0000100000	0.0000692810	1	phospholipid scrambling ano4
GO:0017128	0.0000100000	0.0000692810	1	phospholipid scramblase activity ano4
GO:0044432	0.0000100000	0.0000692810	6	endoplasmic reticulum part plcd4.mrap2.dnajb14.pigg.mboat2.p3h2
GO:0050819	0.0000100000	0.0000692810	1	negative regulation of coagulation krt1
GO:0031783	0.0000100000	0.0000692810	1	type 5 melanocortin receptor binding mrap2
GO:0031781	0.0000100000	0.0000692810	1	type 3 melanocortin receptor binding mrap2
GO:0031782	0.0000100000	0.0000692810	1	type 4 melanocortin receptor binding mrap2
GO:0044437	0.0000100000	0.0000692810	4	vacuolar part tmem138.sbf2.cyb561a3.lamtor3
GO:0017119	0.0000100000	0.0000692810	1	Golgi transport complex cog5
GO:0015294	0.0000100000	0.0000692810	1	solute:cation symporter activity slc6a19
GO:0015293	0.0000100000	0.0000692810	1	symporter activity slc6a19
GO:0017112	0.0000100000	0.0000692810	1	Rab guanyl-nucleotide exchange factor activity sbf2
GO:0051262	0.0000100000	0.0000692810	3	protein tetramerization cpsf7.sbf2.tp63
GO:0051267	0.0000100000	0.0000692810	1	CP2 mannose-ethanolamine phosphotransferase activity pigg
GO:0039532	0.0000100000	0.0000692810	1	negative regulation of viral-induced cytoplasmic pattern recognition receptor signaling pathway
GO:0039533	0.0000100000	0.0000692810	1	regulation of MDA-5 signaling pathway tkfc
GO:0039534	0.0000100000	0.0000692810	1	negative regulation of MDA-5 signaling pathway tkfc
GO:0044451	0.0000100000	0.0000692810	4	nucleoplasm part cpsf7.pias1.zcchc8.zmym2
GO:0034012	0.0000100000	0.0000692810	1	FAD-AMP lyase (cyclizing) activity tkfc
GO:0039531	0.0000100000	0.0000692810	1	regulation of viral-induced cytoplasmic pattern recognition receptor signaling pathway tkfc
GO:0050829	0.0000100000	0.0000692810	1	defense response to Gram-negative bacterium slc11a1
GO:0044444	0.0000100000	0.0000692810	45	cytoplasmic part kntc1.tkfc.rnf25.plcd4.slc11a1.krt1.gjb2.gjb6.mrap2.herc5.nf1.bco2.cplx1.tmem138.syne1.dlg2.gak.sbf2.dnajb14.tp63.esr1.dapp1.sdhaf2.cyb561a3.mtmr9.mlxip.gmds.lamtor3.trim24.igf2bp2.anapc4.zmym2.tmem216.cog5.bcs1l.krt74.mrpl39.krt73.krt72.pigg.krt71.il18.mboat2.p3h2.traf3ip1
GO:0044446	0.0000100000	0.0000692810	42	intracellular organelle part kntc1.plcd4.bnc2.mitf.slc11a1.krt1.nol10.mrap2.nf1.usp37.bco2.tmem138.cpsf7.syne1.vil1.nfya.sbf2.dnajb14.h2afz.tp63.pias1.esr1.sdhaf2.cyb561a3.mlxip.zcchc8.lamtor3.trim24.anapc4.zmym2.cog5.bcs1l.krt74.mrpl39.krt73.krt72.pigg.krt71.mboat2.p3h2.ctdsp1.traf3ip1
GO:0044724	0.0000200000	0.0001402312	1	single-organism carbohydrate catabolic process tkfc
GO:0045851	0.0000200000	0.0001402312	1	pH reduction slc11a1
GO:0051452	0.0000200000	0.0001402312	1	intracellular pH reduction slc11a1
GO:0006275	0.0000200000	0.0001402312	1	regulation of DNA replication usp37
GO:0016556	0.0000200000	0.0001402312	1	mRNA modification apobec2
GO:0098542	0.0000200000	0.0001402312	2	defense response to other organism slc11a1.herc5
GO:0002286	0.0000200000	0.0001402312	1	T cell activation involved in immune response slc11a1
GO:0007204	0.0000300000	0.0002129582	1	positive regulation of cytosolic calcium ion concentration esr1
GO:0070554	0.0000300000	0.0002129582	1	synaptobrevin 2-SNAP-25-syntaxin-3-complexin complex cplx1
GO:0097305	0.0000400000	0.0002807819	3	response to alcohol gjb2.h2afz.esr1
GO:0051016	0.0000400000	0.0002807819	1	barbed-end actin filament capping vil1
GO:0015081	0.0000400000	0.0002807819	1	sodium ion transmembrane transporter activity slc6a19
GO:0032008	0.0000400000	0.0002807819	1	positive regulation of TOR signaling lamtor3
GO:0045017	0.0000400000	0.0002807819	2	glycerolipid biosynthetic process mtmr9.pigg
GO:0046637	0.0000400000	0.0002807819	1	regulation of alpha-beta T cell differentiation il18
GO:0005085	0.0000400000	0.0002807819	1	guanyl-nucleotide exchange factor activity sbf2
GO:0016052	0.0000400000	0.0002807819	1	carbohydrate catabolic process tkfc
GO:0051130	0.0000500000	0.0003512966	6	positive regulation of cellular component organization mitf.slc11a1.cbfa2t2.vil1.tp63.esr1
GO:2000394	0.0000500000	0.0003512966	1	positive regulation of lamellipodium morphogenesis vil1
GO:0032536	0.0000600000	0.0004243674	1	regulation of cell projection size vil1
GO:0010922	0.0000700000	0.0004243674	1	positive regulation of phosphatase activity mtmr9
GO:0031663	0.0000700000	0.0004243674	1	lipopolysaccharide-mediated signaling pathway il18
GO:0006879	0.0000800000	0.0005637660	1	cellular iron ion homeostasis slc11a1
GO:0000165	0.0000800000	0.0005637660	3	MAPK cascade nf1.lamtor3.il18
GO:1903533	0.0000800000	0.0005637660	2	regulation of protein targeting nf1.il18
GO:0005243	0.0000900000	0.0006350321	2	gap junction channel activity gjb2.gja3
GO:0042733	0.0001000000	0.0007030128	1	embryonic digit morphogenesis traf3ip1
GO:0006643	0.0001200000	0.0008380085	1	membrane lipid metabolic process pigg
GO:0005604	0.0001300000	0.0008380085	1	basement membrane p3h2
GO:0030258	0.0001400000	0.0009136532	1	lipid modification esr1
GO:0042326	0.0001500000	0.0009762500	3	negative regulation of phosphorylation nf1.ctdsp1.traf3ip1
GO:0031902	0.0001800000	0.0012707452	2	late endosome membrane slc11a1.cyb561a3
GO:0032270	0.0002100000	0.0014814681	6	positive regulation of cellular protein metabolic process slc11a1.pias1.mtmr9.lamtor3.anapc4.il18
GO:0042454	0.0002500000	0.0017611323	1	ribonucleoside catabolic process apobec2
GO:0035729	0.0002500000	0.0017611323	1	cellular response to hepatocyte growth factor stimulus vil1
GO:0036464	0.0002600000	0.0017611323	1	cytoplasmic ribonucleoprotein granule syne1
GO:0007346	0.0002800000	0.0019086492	3	regulation of mitotic cell cycle kntc1.anapc4.ctdsp1
GO:0060284	0.0003000000	0.0020463701	7	regulation of cell development nf1.cbfa2t2.gak.tp63.sdhaf2.omg.ctdsp1
GO:0030042	0.0003000000	0.0020463701	1	actin filament depolymerization vil1
GO:0090407	0.0003200000	0.0022530346	3	organophosphate biosynthetic process mtmr9.pigg.mboat2
GO:0008589	0.0003300000	0.0023337729	1	regulation of smoothened signaling pathway traf3ip1
GO:0043027	0.0003700000	0.0026224524	1	cysteine-type endopeptidase inhibitor activity involved in apoptotic process vil1
GO:0000731	0.0003800000	0.0026863969	1	DNA synthesis involved in DNA repair tex12
GO:0007265	0.0003800000	0.0026863969	1	Ras protein signal transduction nf1
GO:0035770	0.0004000000	0.0028250070	1	ribonucleoprotein granule syne1
GO:0005750	0.0004100000	0.0028956601	1	mitochondrial respiratory chain complex III bcs1l
GO:0045275	0.0004100000	0.0028956601	1	respiratory chain complex III bcs1l
GO:0006497	0.0004200000	0.0029648211	1	protein lipidation pigg
GO:1900046	0.0004700000	0.0033309530	1	regulation of hemostasis krt1
GO:0030193	0.0004700000	0.0033309530	1	regulation of blood coagulation krt1
GO:0006909	0.0004800000	0.0033974668	1	phagocytosis slc11a1
GO:0046635	0.0004800000	0.0033974668	1	positive regulation of alpha-beta T cell activation il18
GO:0006066	0.0005100000	0.0036350280	3	alcohol metabolic process tkfc.plcd4.mboat2
GO:0045765	0.0006700000	0.0048040223	2	regulation of angiogenesis krt1.nf1
GO:0005681	0.0006700000	0.0048040223	1	spliceosomal complex zcchc8
GO:0051148	0.0007000000	0.0050181158	1	negative regulation of muscle cell differentiation il18
GO:0101003	0.0007500000	0.0053757113	1	ficolin-1-rich granule membrane slc11a1
GO:0042116	0.0008000000	0.0057605854	1	macrophage activation slc11a1
GO:0016553	0.0008300000	0.0059706476	1	base conversion or substitution editing apobec2
GO:0006888	0.0008900000	0.0064076757	1	ER to Golgi vesicle-mediated transport cog5
GO:0006955	0.0009500000	0.0068085396	5	immune response tkfc.slc11a1.krt1.herc5.il18
GO:0050892	0.0009600000	0.0068646074	1	intestinal absorption vil1
GO:0010507	0.0010100000	0.0071652500	1	negative regulation of autophagy mtmr9
GO:0030332	0.0010700000	0.0075822415	1	cyclin binding gak
GO:0031965	0.0013100000	0.0093013939	3	nuclear membrane plcd4.syne1.dnajb14
GO:0098602	0.0013300000	0.0094426611	3	single organism cell adhesion slc11a1.treml2.gldn
GO:0007166	0.0014800000	0.0105125623	7	cell surface receptor signaling pathway mitf.nf1.vil1.tp63.gmds.il18.pde6b
GO:0031406	0.0015300000	0.0108694879	2	carboxylic acid binding vil1.p3h2
GO:0061045	0.0016100000	0.0114349378	1	negative regulation of wound healing krt1
GO:0043177	0.0016300000	0.0115711403	2	organic acid binding vil1.p3h2
GO:1902580	0.0019200000	0.0137290953	3	single-organism cellular localization mrap2.cplx1.gak
GO:2000026	0.0027300000	0.0197370186	13	regulation of multicellular organismal development mitf.krt1.nf1.cbfa2t2.gak.tp63.esr1.sdhaf2.evi2b.omg.il18.ctdsp1.traf3ip1
GO:0001952	0.0027700000	0.0200132759	1	regulation of cell-matrix adhesion nf1
GO:0050818	0.0029600000	0.0214650310	1	regulation of coagulation krt1
GO:0030670	0.0031800000	0.0230348829	1	phagocytic vesicle membrane slc11a1
GO:0006826	0.0034000000	0.0245188644	1	iron ion transport slc11a1
GO:0042632	0.0034200000	0.0246561237	1	cholesterol homeostasis il18
GO:0055092	0.0034200000	0.0246561237	1	sterol homeostasis il18
GO:0036041	0.0034700000	0.0250254327	1	long-chain fatty acid binding vil1
GO:0010594	0.0036200000	0.0261295196	1	regulation of endothelial cell migration nf1
GO:0035728	0.0036300000	0.0261882030	1	response to hepatocyte growth factor vil1
GO:0015299	0.0037900000	0.0274153187	1	solute:proton antiporter activity slc11a1
GO:2000392	0.0038700000	0.0279309658	1	regulation of lamellipodium morphogenesis vil1
GO:0046634	0.0038800000	0.0280024641	1	regulation of alpha-beta T cell activation il18
GO:0031966	0.0040400000	0.0291598085	2	mitochondrial membrane mlxip.mrpl39
GO:0009628	0.0052700000	0.0383404511	4	response to abiotic stimulus gjb6.nf1.pias1.pde6b
GO:0009615	0.0053600000	0.0390202459	1	response to virus herc5
GO:0045582	0.0059000000	0.0431892696	1	positive regulation of T cell differentiation il18

## Sheet: Feuil2
	Biological Processes for enriched GO categories (Revigo output)
Term ID	Name	Frequency	Uniqueness	Dispensability
GO:0001302	replicative cell aging	0.130%	1.00	0.00
GO:0007610	behavior	0.124%	1.00	0.00
GO:0008150	biological_process	100.000%	1.00	0.00
GO:0008152	metabolic process	62.634%	1.00	0.00
GO:0009987	cellular process	79.110%	1.00	0.00
GO:0016265	death	0.130%	1.00	0.00
GO:0018065	protein-cofactor linkage	0.130%	1.00	0.00
GO:0022414	reproductive process	0.747%	0.97	0.00
GO:0000711	meiotic DNA repair synthesis	0.001%	0.90	0.60
GO:0060065	uterus development	0.004%	0.85	0.64
GO:0060135	maternal process involved in female pregnancy	0.006%	0.89	0.66
GO:0022602	ovulation cycle process	0.006%	0.89	0.66
GO:0007340	acrosome reaction	0.008%	0.97	0.67
GO:0048806	genitalia development	0.010%	0.84	0.68
GO:0060068	vagina development	0.002%	0.85	0.75
GO:0048608	reproductive structure development	0.141%	0.82	0.84
GO:0007276	gamete generation	0.171%	0.87	0.85
GO:0035112	genitalia morphogenesis	0.003%	0.84	0.86
GO:0030540	female genitalia development	0.003%	0.85	0.89
GO:0048807	female genitalia morphogenesis	0.001%	0.85	0.90
GO:0001547	antral ovarian follicle growth	0.001%	0.85	0.90
GO:0003006	developmental process involved in reproduction	0.302%	0.85	0.90
GO:0008406	gonad development	0.036%	0.83	0.90
GO:0007283	spermatogenesis	0.099%	0.83	0.94
GO:0048232	male gamete generation	0.114%	0.87	0.95
GO:0008584	male gonad development	0.019%	0.83	0.96
GO:0048609	multicellular organismal reproductive process	0.196%	0.86	0.98
GO:0030799	regulation of cyclic nucleotide metabolic process	0.130%	1.00	0.00
GO:0030801	positive regulation of cyclic nucleotide metabolic process	0.130%	1.00	0.00
GO:0030802	regulation of cyclic nucleotide biosynthetic process	0.130%	1.00	0.00
GO:0030804	positive regulation of cyclic nucleotide biosynthetic process	0.130%	1.00	0.00
GO:0030814	regulation of cAMP metabolic process	0.130%	1.00	0.00
GO:0030816	positive regulation of cAMP metabolic process	0.130%	1.00	0.00
GO:0030817	regulation of cAMP biosynthetic process	0.130%	1.00	0.00
GO:0030819	positive regulation of cAMP biosynthetic process	0.130%	1.00	0.00
GO:0032501	multicellular organismal process	2.570%	1.00	0.00
GO:0032502	developmental process	2.266%	1.00	0.00
GO:0040007	growth	0.122%	1.00	0.00
GO:0042990	regulation of transcription factor import into nucleus	0.130%	1.00	0.00
GO:0042992	negative regulation of transcription factor import into nucleus	0.130%	1.00	0.00
GO:0042993	positive regulation of transcription factor import into nucleus	0.130%	1.00	0.00
GO:0043473	pigmentation	0.029%	1.00	0.00
GO:0048511	rhythmic process	0.096%	1.00	0.00
GO:0051436	negative regulation of ubiquitin-protein ligase activity involved in mitotic cell cycle	0.130%	1.00	0.00
GO:0051437	positive regulation of ubiquitin-protein ligase activity involved in regulation of mitotic cell cycle transition	0.130%	1.00	0.00
GO:0051439	regulation of ubiquitin-protein ligase activity involved in mitotic cell cycle	0.130%	1.00	0.00
GO:0055114	oxidation-reduction process	0.130%	1.00	0.00
GO:0065007	biological regulation	22.821%	1.00	0.00
GO:0090286	cytoskeletal anchoring at nuclear membrane	0.130%	1.00	0.00
GO:0097285	cell-type specific apoptotic process	0.130%	1.00	0.00
GO:1900402	regulation of carbohydrate metabolic process by regulation of transcription from RNA polymerase II promoter	0.130%	1.00	0.00
GO:1902896	terminal web assembly	0.001%	0.97	0.00
GO:0051014	actin filament severing	0.013%	0.99	0.53
GO:1903509	liposaccharide metabolic process	0.495%	0.94	0.00
GO:0008202	steroid metabolic process	0.207%	0.94	0.53
GO:0046488	phosphatidylinositol metabolic process	0.395%	0.93	0.56
GO:1901137	carbohydrate derivative biosynthetic process	4.727%	0.95	0.59
GO:0036152	phosphatidylethanolamine acyl-chain remodeling	0.001%	0.95	0.59
GO:0009247	glycolipid biosynthetic process	0.344%	0.93	0.59
GO:0044255	cellular lipid metabolic process	3.232%	0.93	0.69
GO:0016042	lipid catabolic process	0.536%	0.93	0.70
GO:0006720	isoprenoid metabolic process	0.540%	0.94	0.70
GO:0036151	phosphatidylcholine acyl-chain remodeling	0.002%	0.95	0.72
GO:0046486	glycerolipid metabolic process	0.721%	0.94	0.72
GO:0046470	phosphatidylcholine metabolic process	0.038%	0.94	0.74
GO:0006644	phospholipid metabolic process	1.406%	0.93	0.79
GO:0046854	phosphatidylinositol phosphate biosynthetic process	0.168%	0.93	0.84
GO:0008654	phospholipid biosynthetic process	1.206%	0.92	0.84
GO:0006506	GPI anchor biosynthetic process	0.153%	0.90	0.92
GO:0006505	GPI anchor metabolic process	0.154%	0.93	0.92
GO:0046474	glycerophospholipid biosynthetic process	0.533%	0.92	0.93
GO:0006661	phosphatidylinositol biosynthetic process	0.333%	0.92	0.94
GO:0046467	membrane lipid biosynthetic process	0.377%	0.93	0.94
GO:0006664	glycolipid metabolic process	0.360%	0.93	0.95
GO:0006650	glycerophospholipid metabolic process	0.664%	0.93	0.96
GO:2001241	positive regulation of extrinsic apoptotic signaling pathway in absence of ligand	0.002%	0.78	0.00
GO:2000269	regulation of fibroblast apoptotic process	0.003%	0.86	0.53
GO:2000271	positive regulation of fibroblast apoptotic process	0.001%	0.82	0.63
GO:1901216	positive regulation of neuron death	0.009%	0.80	0.68
GO:0042981	regulation of apoptotic process	0.320%	0.81	0.75
GO:0043525	positive regulation of neuron apoptotic process	0.005%	0.80	0.81
GO:2001236	regulation of extrinsic apoptotic signaling pathway	0.025%	0.79	0.81
GO:2001239	regulation of extrinsic apoptotic signaling pathway in absence of ligand	0.006%	0.80	0.82
GO:1902043	positive regulation of extrinsic apoptotic signaling pathway via death domain receptors	0.003%	0.77	0.86
GO:2001233	regulation of apoptotic signaling pathway	0.063%	0.78	0.87
GO:2001238	positive regulation of extrinsic apoptotic signaling pathway	0.009%	0.75	0.87
GO:1902041	regulation of extrinsic apoptotic signaling pathway via death domain receptors	0.008%	0.80	0.89
GO:0010942	positive regulation of cell death	0.101%	0.77	0.89
GO:0043065	positive regulation of apoptotic process	0.088%	0.77	0.89
GO:2001235	positive regulation of apoptotic signaling pathway	0.023%	0.74	0.90
GO:0043067	regulation of programmed cell death	0.332%	0.81	0.98
GO:0043068	positive regulation of programmed cell death	0.093%	0.77	0.98
GO:0010481	epidermal cell division	0.000%	1.00	0.00
GO:0098609	cell-cell adhesion	0.215%	0.99	0.01
GO:0034113	heterotypic cell-cell adhesion	0.004%	0.99	0.64
GO:0051402	neuron apoptotic process	0.009%	0.99	0.01
GO:0070997	neuron death	0.010%	0.99	0.64
GO:0006915	apoptotic process	0.218%	0.99	0.78
GO:0097191	extrinsic apoptotic signaling pathway	0.015%	0.82	0.80
GO:0008625	extrinsic apoptotic signaling pathway via death domain receptors	0.005%	0.83	0.81
GO:0012501	programmed cell death	0.248%	0.99	0.98
GO:0050673	epithelial cell proliferation	0.017%	0.99	0.01
GO:0043616	keratinocyte proliferation	0.002%	0.99	0.71
GO:0045103	intermediate filament-based process	0.026%	1.00	0.01
GO:0072583	clathrin-dependent endocytosis	0.027%	0.97	0.01
GO:0001906	cell killing	0.029%	1.00	0.01
GO:0061077	chaperone-mediated protein folding	0.051%	0.99	0.01
GO:0051085	chaperone cofactor-dependent protein refolding	0.020%	0.99	0.58
GO:0006458	'de novo' protein folding	0.035%	0.99	0.60
GO:0051084	'de novo' posttranslational protein folding	0.021%	0.99	0.94
GO:0008283	cell population proliferation	0.101%	1.00	0.01
GO:0051301	cell division	1.474%	0.99	0.01
GO:0008219	cell death	0.256%	1.00	0.01
GO:0022402	cell cycle process	0.856%	0.99	0.01
GO:0044770	cell cycle phase transition	0.056%	0.99	0.65
GO:1903047	mitotic cell cycle process	0.349%	0.99	0.76
GO:0000082	G1/S transition of mitotic cell cycle	0.028%	0.99	0.80
GO:0044843	cell cycle G1/S phase transition	0.028%	0.99	0.91
GO:0044772	mitotic cell cycle phase transition	0.054%	0.99	0.95
GO:0006457	protein folding	0.909%	0.99	0.01
GO:0071840	cellular component organization or biogenesis	9.154%	0.99	0.01
GO:0007154	cell communication	7.739%	0.99	0.02
GO:0045730	respiratory burst	0.004%	0.99	0.02
GO:0032963	collagen metabolic process	0.015%	0.99	0.02
GO:0097164	ammonium ion metabolic process	0.024%	0.99	0.03
GO:0006081	cellular aldehyde metabolic process	0.436%	0.98	0.05
GO:0046835	carbohydrate phosphorylation	0.281%	0.96	0.06
GO:0006071	glycerol metabolic process	0.153%	0.96	0.66
GO:0019400	alditol metabolic process	0.168%	0.96	0.85
GO:0090305	nucleic acid phosphodiester bond hydrolysis	2.649%	0.94	0.08
GO:0016070	RNA metabolic process	8.077%	0.93	0.55
GO:0015980	energy derivation by oxidation of organic compounds	1.365%	0.97	0.08
GO:0022904	respiratory electron transport chain	0.439%	0.98	0.67
GO:0006112	energy reserve metabolic process	0.184%	0.98	0.72
GO:0071704	organic substance metabolic process	55.166%	0.98	0.08
GO:0045342	MHC class II biosynthetic process	0.000%	0.98	0.08
GO:0032787	monocarboxylic acid metabolic process	2.750%	0.96	0.09
GO:0006082	organic acid metabolic process	9.322%	0.96	0.52
GO:0019752	carboxylic acid metabolic process	8.943%	0.96	0.73
GO:0043436	oxoacid metabolic process	9.085%	0.96	0.89
GO:0006091	generation of precursor metabolites and energy	3.506%	0.97	0.09
GO:0009308	amine metabolic process	0.575%	0.97	0.10
GO:0072376	protein activation cascade	0.004%	0.95	0.10
GO:0009056	catabolic process	5.897%	0.98	0.10
GO:0006629	lipid metabolic process	4.246%	0.97	0.10
GO:1901135	carbohydrate derivative metabolic process	7.137%	0.98	0.11
GO:0097009	energy homeostasis	0.006%	0.76	0.11
GO:0060586	multicellular organismal iron ion homeostasis	0.002%	0.77	0.71
GO:0050891	multicellular organismal water homeostasis	0.009%	0.74	0.78
GO:0001895	retina homeostasis	0.013%	0.75	0.81
GO:0061436	establishment of skin barrier	0.005%	0.71	0.95
GO:0033561	regulation of water loss via skin	0.005%	0.75	0.95
GO:0010482	regulation of epidermal cell division	0.001%	0.88	0.11
GO:0060193	positive regulation of lipase activity	0.009%	0.85	0.12
GO:0060191	regulation of lipase activity	0.011%	0.85	0.55
GO:0051349	positive regulation of lyase activity	0.006%	0.85	0.58
GO:0051091	positive regulation of DNA-binding transcription factor activity	0.055%	0.80	0.63
GO:0050790	regulation of catalytic activity	1.909%	0.79	0.66
GO:0052548	regulation of endopeptidase activity	0.228%	0.77	0.76
GO:0051338	regulation of transferase activity	0.415%	0.81	0.80
GO:0043087	regulation of GTPase activity	0.157%	0.82	0.81
GO:0043086	negative regulation of catalytic activity	0.500%	0.81	0.82
GO:0006469	negative regulation of protein kinase activity	0.073%	0.72	0.82
GO:0044092	negative regulation of molecular function	0.570%	0.81	0.83
GO:0051348	negative regulation of transferase activity	0.089%	0.83	0.83
GO:0051336	regulation of hydrolase activity	0.611%	0.81	0.84
GO:0045762	positive regulation of adenylate cyclase activity	0.001%	0.86	0.84
GO:0043281	regulation of cysteine-type endopeptidase activity involved in apoptotic process	0.037%	0.80	0.84
GO:2000116	regulation of cysteine-type endopeptidase activity	0.041%	0.80	0.85
GO:0045862	positive regulation of proteolysis	0.140%	0.74	0.87
GO:0043433	negative regulation of DNA-binding transcription factor activity	0.031%	0.81	0.91
GO:0052547	regulation of peptidase activity	0.272%	0.77	0.92
GO:0043407	negative regulation of MAP kinase activity	0.025%	0.69	0.92
GO:0045761	regulation of adenylate cyclase activity	0.009%	0.85	0.92
GO:0031281	positive regulation of cyclase activity	0.006%	0.85	0.92
GO:0010863	positive regulation of phospholipase C activity	0.004%	0.85	0.94
GO:1900274	regulation of phospholipase C activity	0.004%	0.86	0.94
GO:0010518	positive regulation of phospholipase activity	0.006%	0.85	0.96
GO:0071901	negative regulation of protein serine/threonine kinase activity	0.052%	0.73	0.96
GO:0001933	negative regulation of protein phosphorylation	0.094%	0.73	0.96
GO:0010517	regulation of phospholipase activity	0.008%	0.85	0.97
GO:0033673	negative regulation of kinase activity	0.081%	0.73	0.98
GO:2000736	regulation of stem cell differentiation	0.012%	0.81	0.13
GO:0045660	positive regulation of neutrophil differentiation	0.000%	0.77	0.52
GO:0010743	regulation of macrophage derived foam cell differentiation	0.003%	0.82	0.60
GO:2000738	positive regulation of stem cell differentiation	0.004%	0.77	0.60
GO:0045662	negative regulation of myoblast differentiation	0.004%	0.77	0.61
GO:0051150	regulation of smooth muscle cell differentiation	0.005%	0.81	0.61
GO:0048713	regulation of oligodendrocyte differentiation	0.005%	0.81	0.62
GO:0010744	positive regulation of macrophage derived foam cell differentiation	0.002%	0.78	0.62
GO:0045685	regulation of glial cell differentiation	0.010%	0.81	0.64
GO:0051147	regulation of muscle cell differentiation	0.021%	0.80	0.66
GO:0045669	positive regulation of osteoblast differentiation	0.011%	0.76	0.68
GO:0045667	regulation of osteoblast differentiation	0.022%	0.80	0.69
GO:0045597	positive regulation of cell differentiation	0.146%	0.72	0.78
GO:0030856	regulation of epithelial cell differentiation	0.024%	0.78	0.78
GO:0051152	positive regulation of smooth muscle cell differentiation	0.002%	0.78	0.81
GO:0045596	negative regulation of cell differentiation	0.116%	0.72	0.87
GO:0051149	positive regulation of muscle cell differentiation	0.011%	0.76	0.89
GO:0045686	negative regulation of glial cell differentiation	0.004%	0.63	0.92
GO:0048710	regulation of astrocyte differentiation	0.004%	0.82	0.92
GO:0048715	negative regulation of oligodendrocyte differentiation	0.002%	0.64	0.95
GO:0048712	negative regulation of astrocyte differentiation	0.002%	0.64	0.95
GO:1903729	regulation of plasma membrane organization	0.003%	0.86	0.13
GO:1904589	regulation of protein import	0.012%	0.83	0.14
GO:1903650	negative regulation of cytoplasmic transport	0.001%	0.80	0.51
GO:1901028	regulation of mitochondrial outer membrane permeabilization involved in apoptotic signaling pathway	0.003%	0.77	0.55
GO:0051783	regulation of nuclear division	0.074%	0.83	0.59
GO:0097035	regulation of membrane lipid distribution	0.087%	0.80	0.59
GO:0060341	regulation of cellular localization	0.160%	0.81	0.63
GO:0043535	regulation of blood vessel endothelial cell migration	0.016%	0.78	0.65
GO:0051588	regulation of neurotransmitter transport	0.017%	0.84	0.65
GO:0010821	regulation of mitochondrion organization	0.026%	0.84	0.67
GO:1903077	negative regulation of protein localization to plasma membrane	0.006%	0.78	0.68
GO:1903749	positive regulation of establishment of protein localization to mitochondrion	0.001%	0.80	0.68
GO:1903531	negative regulation of secretion by cell	0.020%	0.77	0.71
GO:1903747	regulation of establishment of protein localization to mitochondrion	0.003%	0.84	0.71
GO:0051589	negative regulation of neurotransmitter transport	0.002%	0.81	0.75
GO:0032880	regulation of protein localization	0.168%	0.81	0.77
GO:1903827	regulation of cellular protein localization	0.108%	0.80	0.80
GO:0032387	negative regulation of intracellular transport	0.011%	0.78	0.82
GO:0046823	negative regulation of nucleocytoplasmic transport	0.004%	0.79	0.83
GO:1901030	positive regulation of mitochondrial outer membrane permeabilization involved in apoptotic signaling pathway	0.001%	0.74	0.84
GO:1900180	regulation of protein localization to nucleus	0.025%	0.82	0.85
GO:1904376	negative regulation of protein localization to cell periphery	0.006%	0.78	0.85
GO:1900181	negative regulation of protein localization to nucleus	0.006%	0.78	0.85
GO:1903828	negative regulation of cellular protein localization	0.026%	0.77	0.85
GO:0046822	regulation of nucleocytoplasmic transport	0.026%	0.82	0.85
GO:1904375	regulation of protein localization to cell periphery	0.026%	0.82	0.85
GO:1900739	regulation of protein insertion into mitochondrial membrane involved in apoptotic signaling pathway	0.000%	0.84	0.86
GO:1900740	positive regulation of protein insertion into mitochondrial membrane involved in apoptotic signaling pathway	0.000%	0.75	0.86
GO:0046929	negative regulation of neurotransmitter secretion	0.002%	0.75	0.86
GO:0010822	positive regulation of mitochondrion organization	0.014%	0.79	0.86
GO:0051224	negative regulation of protein transport	0.024%	0.77	0.86
GO:0051048	negative regulation of secretion	0.023%	0.78	0.87
GO:1904590	negative regulation of protein import	0.002%	0.80	0.87
GO:0042308	negative regulation of protein import into nucleus	0.002%	0.79	0.88
GO:0046928	regulation of neurotransmitter secretion	0.015%	0.77	0.88
GO:1903829	positive regulation of cellular protein localization	0.050%	0.76	0.89
GO:0032388	positive regulation of intracellular transport	0.037%	0.76	0.91
GO:0032386	regulation of intracellular transport	0.065%	0.81	0.91
GO:1903076	regulation of protein localization to plasma membrane	0.023%	0.82	0.91
GO:0042306	regulation of protein import into nucleus	0.011%	0.82	0.91
GO:0070201	regulation of establishment of protein localization	0.099%	0.81	0.93
GO:0090317	negative regulation of intracellular protein transport	0.008%	0.78	0.94
GO:2000514	regulation of CD4-positive, alpha-beta T cell activation	0.009%	0.81	0.14
GO:0002604	regulation of dendritic cell antigen processing and presentation	0.002%	0.84	0.57
GO:0060330	regulation of response to interferon-gamma	0.003%	0.79	0.59
GO:0002577	regulation of antigen processing and presentation	0.003%	0.83	0.59
GO:0002828	regulation of type 2 immune response	0.005%	0.79	0.62
GO:0002825	regulation of T-helper 1 type immune response	0.004%	0.80	0.63
GO:0032107	regulation of response to nutrient levels	0.012%	0.81	0.63
GO:0030195	negative regulation of blood coagulation	0.009%	0.70	0.67
GO:0032819	positive regulation of natural killer cell proliferation	0.001%	0.78	0.68
GO:0032104	regulation of response to extracellular stimulus	0.014%	0.81	0.69
GO:1903706	regulation of hemopoiesis	0.061%	0.74	0.70
GO:0039531	regulation of viral-induced cytoplasmic pattern recognition receptor signaling pathway	0.005%	0.81	0.70
GO:1902106	negative regulation of leukocyte differentiation	0.015%	0.71	0.73
GO:0010719	negative regulation of epithelial to mesenchymal transition	0.006%	0.75	0.73
GO:0030857	negative regulation of epithelial cell differentiation	0.007%	0.75	0.73
GO:0016525	negative regulation of angiogenesis	0.024%	0.74	0.75
GO:0032814	regulation of natural killer cell activation	0.006%	0.82	0.75
GO:0051241	negative regulation of multicellular organismal process	0.181%	0.73	0.75
GO:0002697	regulation of immune effector process	0.056%	0.81	0.78
GO:0046006	regulation of activated T cell proliferation	0.006%	0.80	0.79
GO:0010721	negative regulation of cell development	0.028%	0.74	0.79
GO:0039533	regulation of MDA-5 signaling pathway	0.001%	0.82	0.79
GO:0001817	regulation of cytokine production	0.125%	0.77	0.80
GO:0002827	positive regulation of T-helper 1 type immune response	0.003%	0.76	0.80
GO:0045605	negative regulation of epidermal cell differentiation	0.002%	0.76	0.81
GO:0042104	positive regulation of activated T cell proliferation	0.003%	0.76	0.81
GO:0002698	negative regulation of immune effector process	0.018%	0.76	0.82
GO:0045683	negative regulation of epidermis development	0.002%	0.79	0.83
GO:0045630	positive regulation of T-helper 2 cell differentiation	0.001%	0.72	0.83
GO:0051142	positive regulation of NK T cell proliferation	0.001%	0.78	0.83
GO:1903707	negative regulation of hemopoiesis	0.015%	0.72	0.84
GO:0050768	negative regulation of neurogenesis	0.020%	0.60	0.84
GO:0014013	regulation of gliogenesis	0.012%	0.65	0.85
GO:0051961	negative regulation of nervous system development	0.022%	0.74	0.85
GO:0050776	regulation of immune response	0.182%	0.75	0.85
GO:0032817	regulation of natural killer cell proliferation	0.001%	0.82	0.85
GO:0045670	regulation of osteoclast differentiation	0.011%	0.75	0.86
GO:0007406	negative regulation of neuroblast proliferation	0.001%	0.63	0.86
GO:0039534	negative regulation of MDA-5 signaling pathway	0.001%	0.75	0.86
GO:0002683	negative regulation of immune system process	0.078%	0.74	0.87
GO:0045628	regulation of T-helper 2 cell differentiation	0.002%	0.74	0.87
GO:0070562	regulation of vitamin D receptor signaling pathway	0.001%	0.82	0.88
GO:0001959	regulation of cytokine-mediated signaling pathway	0.025%	0.80	0.88
GO:0060334	regulation of interferon-gamma-mediated signaling pathway	0.003%	0.78	0.88
GO:0045638	negative regulation of myeloid cell differentiation	0.013%	0.71	0.88
GO:0010720	positive regulation of cell development	0.048%	0.74	0.89
GO:0046641	positive regulation of alpha-beta T cell proliferation	0.003%	0.76	0.89
GO:1901343	negative regulation of vasculature development	0.024%	0.74	0.89
GO:1902105	regulation of leukocyte differentiation	0.046%	0.73	0.90
GO:0045604	regulation of epidermal cell differentiation	0.010%	0.78	0.90
GO:0032816	positive regulation of natural killer cell activation	0.003%	0.78	0.90
GO:0034121	regulation of toll-like receptor signaling pathway	0.016%	0.80	0.90
GO:0002761	regulation of myeloid leukocyte differentiation	0.019%	0.75	0.91
GO:0014014	negative regulation of gliogenesis	0.005%	0.63	0.91
GO:0002606	positive regulation of dendritic cell antigen processing and presentation	0.001%	0.80	0.91
GO:0002830	positive regulation of type 2 immune response	0.002%	0.76	0.91
GO:0045624	positive regulation of T-helper cell differentiation	0.003%	0.70	0.91
GO:0039532	negative regulation of viral-induced cytoplasmic pattern recognition receptor signaling pathway	0.004%	0.74	0.92
GO:0046640	regulation of alpha-beta T cell proliferation	0.005%	0.80	0.92
GO:2000516	positive regulation of CD4-positive, alpha-beta T cell activation	0.005%	0.77	0.92
GO:0045671	negative regulation of osteoclast differentiation	0.004%	0.73	0.92
GO:0050819	negative regulation of coagulation	0.011%	0.77	0.93
GO:0002579	positive regulation of antigen processing and presentation	0.001%	0.80	0.93
GO:1900047	negative regulation of hemostasis	0.009%	0.78	0.93
GO:0045622	regulation of T-helper cell differentiation	0.005%	0.72	0.94
GO:0045637	regulation of myeloid cell differentiation	0.034%	0.74	0.94
GO:0002762	negative regulation of myeloid leukocyte differentiation	0.007%	0.72	0.95
GO:0046638	positive regulation of alpha-beta T cell differentiation	0.007%	0.71	0.95
GO:0042730	fibrinolysis	0.004%	0.72	0.95
GO:0045617	negative regulation of keratinocyte differentiation	0.001%	0.77	0.96
GO:0045616	regulation of keratinocyte differentiation	0.006%	0.79	0.96
GO:0043372	positive regulation of CD4-positive, alpha-beta T cell differentiation	0.004%	0.72	0.96
GO:0051140	regulation of NK T cell proliferation	0.001%	0.82	0.96
GO:0043370	regulation of CD4-positive, alpha-beta T cell differentiation	0.007%	0.75	0.97
GO:2000181	negative regulation of blood vessel morphogenesis	0.024%	0.74	1.00
GO:0071168	protein localization to chromatin	0.006%	0.96	0.14
GO:0046717	acid secretion	0.005%	0.97	0.15
GO:2000377	regulation of reactive oxygen species metabolic process	0.022%	0.84	0.15
GO:2000241	regulation of reproductive process	0.090%	0.85	0.16
GO:0043900	regulation of multi-organism process	0.023%	0.86	0.16
GO:0046483	heterocycle metabolic process	21.847%	0.97	0.17
GO:1901576	organic substance biosynthetic process	23.584%	0.96	0.17
GO:0019438	aromatic compound biosynthetic process	8.870%	0.94	0.54
GO:0018130	heterocycle biosynthetic process	9.214%	0.94	0.55
GO:1901362	organic cyclic compound biosynthetic process	9.746%	0.95	0.56
GO:0009059	macromolecule biosynthetic process	11.377%	0.95	0.58
GO:0006139	nucleobase-containing compound metabolic process	18.964%	0.94	0.59
GO:0044271	cellular nitrogen compound biosynthetic process	14.482%	0.94	0.62
GO:0090304	nucleic acid metabolic process	13.823%	0.93	0.65
GO:0044249	cellular biosynthetic process	23.054%	0.95	0.72
GO:0009058	biosynthetic process	24.708%	0.98	0.18
GO:0070647	protein modification by small protein conjugation or removal	1.191%	0.94	0.18
GO:0018193	peptidyl-amino acid modification	2.741%	0.94	0.55
GO:0006468	protein phosphorylation	4.240%	0.92	0.65
GO:0006464	cellular protein modification process	8.917%	0.93	0.79
GO:0036211	protein modification process	8.917%	0.94	0.81
GO:1901360	organic cyclic compound metabolic process	22.607%	0.97	0.18
GO:0006793	phosphorus metabolic process	14.335%	0.97	0.19
GO:1901987	regulation of cell cycle phase transition	0.218%	0.82	0.19
GO:0007096	regulation of exit from mitosis	0.018%	0.85	0.76
GO:0000079	regulation of cyclin-dependent protein serine/threonine kinase activity	0.123%	0.76	0.79
GO:1904029	regulation of cyclin-dependent protein kinase activity	0.124%	0.76	0.85
GO:1901990	regulation of mitotic cell cycle phase transition	0.148%	0.83	0.89
GO:0007088	regulation of mitotic nuclear division	0.062%	0.82	0.89
GO:0030071	regulation of mitotic metaphase/anaphase transition	0.066%	0.82	0.90
GO:1902099	regulation of metaphase/anaphase transition of cell cycle	0.067%	0.82	0.99
GO:0051302	regulation of cell division	0.085%	0.84	0.20
GO:0043170	macromolecule metabolic process	34.507%	0.97	0.21
GO:0006576	cellular biogenic amine metabolic process	0.470%	0.96	0.22
GO:0042439	ethanolamine-containing compound metabolic process	0.005%	0.96	0.69
GO:0044106	cellular amine metabolic process	0.480%	0.96	0.96
GO:0034641	cellular nitrogen compound metabolic process	26.444%	0.96	0.23
GO:0006725	cellular aromatic compound metabolic process	21.889%	0.97	0.23
GO:0071495	cellular response to endogenous stimulus	0.427%	0.96	0.23
GO:0030521	androgen receptor signaling pathway	0.003%	0.83	0.65
GO:0071391	cellular response to estrogen stimulus	0.006%	0.95	0.68
GO:0043627	response to estrogen	0.010%	0.96	0.71
GO:0030520	intracellular estrogen receptor signaling pathway	0.003%	0.83	0.89
GO:0032870	cellular response to hormone stimulus	0.267%	0.94	0.91
GO:0009725	response to hormone	0.379%	0.95	0.94
GO:0065008	regulation of biological quality	2.967%	0.81	0.24
GO:0071705	nitrogen compound transport	4.575%	0.96	0.24
GO:0002682	regulation of immune system process	0.288%	0.83	0.24
GO:0042127	regulation of cell population proliferation	0.296%	0.83	0.24
GO:0010941	regulation of cell death	0.357%	0.83	0.25
GO:0050829	defense response to Gram-negative bacterium	0.015%	0.94	0.25
GO:0002440	production of molecular mediator of immune response	0.006%	0.95	0.51
GO:0030101	natural killer cell activation	0.007%	0.97	0.51
GO:0001562	response to protozoan	0.003%	0.97	0.53
GO:0042832	defense response to protozoan	0.003%	0.95	0.55
GO:0002449	lymphocyte mediated immunity	0.028%	0.96	0.55
GO:0019730	antimicrobial humoral response	0.011%	0.95	0.57
GO:0006959	humoral immune response	0.043%	0.95	0.60
GO:0002460	adaptive immune response based on somatic recombination of immune receptors built from immunoglobulin superfamily domains	0.032%	0.95	0.63
GO:0002309	T cell proliferation involved in immune response	0.001%	0.94	0.74
GO:0035744	T-helper 1 cell cytokine production	0.000%	0.84	0.77
GO:0001867	complement activation, lectin pathway	0.003%	0.72	0.79
GO:0042088	T-helper 1 type immune response	0.002%	0.95	0.80
GO:0032623	interleukin-2 production	0.000%	0.88	0.84
GO:0032632	interleukin-3 production	0.000%	0.88	0.84
GO:0042267	natural killer cell mediated cytotoxicity	0.003%	0.94	0.85
GO:0002228	natural killer cell mediated immunity	0.003%	0.94	0.85
GO:0002456	T cell mediated immunity	0.003%	0.95	0.86
GO:0001909	leukocyte mediated cytotoxicity	0.006%	0.96	0.88
GO:0006956	complement activation	0.025%	0.69	0.89
GO:0002443	leukocyte mediated immunity	0.036%	0.96	0.90
GO:0035743	CD4-positive, alpha-beta T cell cytokine production	0.000%	0.84	1.00
GO:0002369	T cell cytokine production	0.000%	0.84	1.10
GO:0032635	interleukin-6 production	0.138%	0.84	1.10
GO:0002367	cytokine production involved in immune response	0.033%	0.81	1.43
GO:0032616	interleukin-13 production	0.138%	0.84	1.58
GO:0032604	granulocyte macrophage colony-stimulating factor production	1.342%	0.80	1.91
GO:0043578	nuclear matrix organization	0.001%	0.97	0.25
GO:0071421	manganese ion transmembrane transport	0.047%	0.96	0.25
GO:0070574	cadmium ion transmembrane transport	0.004%	0.97	0.59
GO:0015691	cadmium ion transport	0.004%	0.97	0.59
GO:0006828	manganese ion transport	0.049%	0.96	0.69
GO:0006807	nitrogen compound metabolic process	45.593%	0.98	0.25
GO:0006836	neurotransmitter transport	0.055%	0.97	0.25
GO:0060070	canonical Wnt signaling pathway	0.021%	0.82	0.26
GO:0007259	receptor signaling pathway via JAK-STAT	0.008%	0.83	0.52
GO:0007499	ectoderm and mesoderm interaction	0.000%	0.88	0.53
GO:0007219	Notch signaling pathway	0.055%	0.81	0.59
GO:0044336	canonical Wnt signaling pathway involved in negative regulation of apoptotic process	0.000%	0.80	0.63
GO:0023061	signal release	0.046%	0.95	0.70
GO:0007269	neurotransmitter secretion	0.030%	0.79	0.72
GO:0061535	glutamate secretion, neurotransmission	0.000%	0.83	0.73
GO:0031145	anaphase-promoting complex-dependent catabolic process	0.033%	0.94	0.26
GO:0071824	protein-DNA complex subunit organization	0.222%	0.96	0.27
GO:0051259	protein complex oligomerization	0.174%	0.96	0.64
GO:0043624	cellular protein complex disassembly	0.227%	0.96	0.65
GO:0072318	clathrin coat disassembly	0.003%	0.95	0.72
GO:0072319	vesicle uncoating	0.003%	0.95	0.77
GO:0034622	cellular protein-containing complex assembly	1.206%	0.95	0.78
GO:0065004	protein-DNA complex assembly	0.185%	0.96	0.78
GO:0051261	protein depolymerization	0.029%	0.96	0.84
GO:0065003	protein-containing complex assembly	1.448%	0.95	0.92
GO:0016191	synaptic vesicle uncoating	0.000%	0.94	0.93
GO:0032984	protein-containing complex disassembly	0.254%	0.96	0.96
GO:2000142	regulation of DNA-templated transcription, initiation	0.583%	0.79	0.27
GO:0044238	primary metabolic process	49.956%	0.98	0.27
GO:1903798	regulation of production of miRNAs involved in gene silencing by miRNA	0.006%	0.84	0.28
GO:0060149	negative regulation of posttranscriptional gene silencing	0.004%	0.75	0.83
GO:0060969	negative regulation of gene silencing	0.013%	0.73	0.88
GO:0060967	negative regulation of gene silencing by RNA	0.005%	0.75	0.90
GO:0070920	regulation of production of small RNA involved in gene silencing by RNA	0.006%	0.84	0.91
GO:0060147	regulation of posttranscriptional gene silencing	0.012%	0.83	0.91
GO:0060966	regulation of gene silencing by RNA	0.014%	0.83	0.92
GO:0060964	regulation of gene silencing by miRNA	0.011%	0.83	0.94
GO:1903799	negative regulation of production of miRNAs involved in gene silencing by miRNA	0.003%	0.75	0.95
GO:0060965	negative regulation of gene silencing by miRNA	0.003%	0.75	0.96
GO:0032020	ISG15-protein conjugation	0.001%	0.97	0.28
GO:0044237	cellular metabolic process	51.477%	0.97	0.28
GO:0044260	cellular macromolecule metabolic process	25.538%	0.95	0.28
GO:0023051	regulation of signaling	0.987%	0.82	0.28
GO:0060968	regulation of gene silencing	0.027%	0.84	0.28
GO:0051128	regulation of cellular component organization	1.000%	0.81	0.28
GO:0010646	regulation of cell communication	0.982%	0.81	0.28
GO:0016554	cytidine to uridine editing	0.009%	0.95	0.28
GO:0007200	phospholipase C-activating G protein-coupled receptor signaling pathway	0.015%	0.83	0.29
GO:0048583	regulation of response to stimulus	1.204%	0.82	0.29
GO:0032609	interferon-gamma production	0.000%	0.90	0.29
GO:0032602	chemokine production	0.000%	0.90	0.67
GO:0050793	regulation of developmental process	1.284%	0.81	0.29
GO:0006109	regulation of carbohydrate metabolic process	0.081%	0.83	0.30
GO:1900542	regulation of purine nucleotide metabolic process	0.018%	0.82	0.30
GO:0060304	regulation of phosphatidylinositol dephosphorylation	0.002%	0.85	0.51
GO:0006140	regulation of nucleotide metabolic process	0.018%	0.82	0.79
GO:1900544	positive regulation of purine nucleotide metabolic process	0.009%	0.78	0.96
GO:0045981	positive regulation of nucleotide metabolic process	0.009%	0.78	0.96
GO:1900371	regulation of purine nucleotide biosynthetic process	0.009%	0.83	0.96
GO:0030808	regulation of nucleotide biosynthetic process	0.010%	0.83	0.96
GO:1900373	positive regulation of purine nucleotide biosynthetic process	0.005%	0.78	0.97
GO:0030810	positive regulation of nucleotide biosynthetic process	0.006%	0.78	0.97
GO:0060260	regulation of transcription initiation from RNA polymerase II promoter	0.017%	0.83	0.30
GO:0009416	response to light stimulus	0.185%	0.96	0.30
GO:0007603	phototransduction, visible light	0.002%	0.83	0.72
GO:0016056	rhodopsin mediated signaling pathway	0.001%	0.84	0.75
GO:0007632	visual behavior	0.010%	0.86	0.79
GO:0009408	response to heat	0.190%	0.96	0.81
GO:0009314	response to radiation	0.216%	0.96	0.82
GO:0009266	response to temperature stimulus	0.236%	0.96	0.84
GO:0034605	cellular response to heat	0.065%	0.95	0.89
GO:0048015	phosphatidylinositol-mediated signaling	0.050%	0.81	0.31
GO:0014065	phosphatidylinositol 3-kinase signaling	0.009%	0.83	0.88
GO:0018293	protein-FAD linkage	0.005%	0.96	0.31
GO:0015931	nucleobase-containing compound transport	0.360%	0.96	0.31
GO:0015849	organic acid transport	0.937%	0.96	0.53
GO:1903825	organic acid transmembrane transport	0.464%	0.95	0.54
GO:0015812	gamma-aminobutyric acid transport	0.006%	0.96	0.61
GO:0089718	amino acid import across plasma membrane	0.007%	0.96	0.62
GO:0015809	arginine transport	0.007%	0.95	0.62
GO:0043090	amino acid import	0.014%	0.96	0.65
GO:0015802	basic amino acid transport	0.015%	0.96	0.65
GO:0015804	neutral amino acid transport	0.074%	0.96	0.74
GO:0003333	amino acid transmembrane transport	0.342%	0.95	0.84
GO:0097638	L-arginine import across plasma membrane	0.001%	0.95	0.84
GO:1902023	L-arginine transport	0.003%	0.96	0.89
GO:0006865	amino acid transport	0.753%	0.95	0.90
GO:0016254	preassembly of GPI anchor in ER membrane	0.000%	0.94	0.31
GO:0030199	collagen fibril organization	0.010%	0.97	0.31
GO:0070979	protein K11-linked ubiquitination	0.008%	0.96	0.32
GO:0016925	protein sumoylation	0.039%	0.95	0.53
GO:0016579	protein deubiquitination	0.245%	0.94	0.63
GO:0000209	protein polyubiquitination	0.090%	0.95	0.67
GO:0035871	protein K11-linked deubiquitination	0.003%	0.96	0.72
GO:0070646	protein modification by small protein removal	0.268%	0.94	0.73
GO:0016567	protein ubiquitination	0.833%	0.94	0.82
GO:0071108	protein K48-linked deubiquitination	0.022%	0.95	0.82
GO:0032446	protein modification by small protein conjugation	0.925%	0.94	0.92
GO:0048519	negative regulation of biological process	2.524%	0.80	0.32
GO:0048518	positive regulation of biological process	2.158%	0.81	0.33
GO:0009894	regulation of catabolic process	0.358%	0.81	0.33
GO:0051352	negative regulation of ligase activity	0.000%	0.88	0.33
GO:0051351	positive regulation of ligase activity	0.003%	0.86	0.85
GO:0030522	intracellular receptor signaling pathway	0.063%	0.81	0.33
GO:0018149	peptide cross-linking	0.016%	0.96	0.33
GO:0016311	dephosphorylation	1.604%	0.96	0.34
GO:0019511	peptidyl-proline hydroxylation	0.019%	0.96	0.34
GO:0018126	protein hydroxylation	0.024%	0.96	0.35
GO:0042351	'de novo' GDP-L-fucose biosynthetic process	0.018%	0.94	0.35
GO:0046368	GDP-L-fucose metabolic process	0.019%	0.95	0.63
GO:0019673	GDP-mannose metabolic process	0.072%	0.95	0.68
GO:0009226	nucleotide-sugar biosynthetic process	0.325%	0.94	0.83
GO:0042350	GDP-L-fucose biosynthetic process	0.019%	0.94	0.99
GO:0007030	Golgi organization	0.058%	0.96	0.35
GO:0007029	endoplasmic reticulum organization	0.070%	0.96	0.82
GO:0007009	plasma membrane organization	0.065%	0.96	0.83
GO:0001816	cytokine production	0.003%	0.88	0.35
GO:2000648	positive regulation of stem cell proliferation	0.003%	0.80	0.36
GO:0051173	positive regulation of nitrogen compound metabolic process	1.258%	0.72	0.51
GO:2000177	regulation of neural precursor cell proliferation	0.016%	0.83	0.61
GO:2000178	negative regulation of neural precursor cell proliferation	0.004%	0.80	0.61
GO:0010464	regulation of mesenchymal cell proliferation	0.005%	0.84	0.62
GO:0060261	positive regulation of transcription initiation from RNA polymerase II promoter	0.014%	0.78	0.63
GO:0002053	positive regulation of mesenchymal cell proliferation	0.004%	0.80	0.64
GO:0072091	regulation of stem cell proliferation	0.007%	0.84	0.64
GO:2000144	positive regulation of DNA-templated transcription, initiation	0.016%	0.78	0.64
GO:0048145	regulation of fibroblast proliferation	0.012%	0.84	0.65
GO:0048147	negative regulation of fibroblast proliferation	0.004%	0.80	0.66
GO:0050678	regulation of epithelial cell proliferation	0.056%	0.82	0.71
GO:0051094	positive regulation of developmental process	0.239%	0.73	0.72
GO:0045595	regulation of cell differentiation	0.295%	0.78	0.72
GO:0050680	negative regulation of epithelial cell proliferation	0.023%	0.77	0.73
GO:0010838	positive regulation of keratinocyte proliferation	0.002%	0.81	0.78
GO:0045937	positive regulation of phosphate metabolic process	0.229%	0.74	0.80
GO:0031401	positive regulation of protein modification process	0.263%	0.73	0.81
GO:0008285	negative regulation of cell population proliferation	0.123%	0.75	0.82
GO:0010628	positive regulation of gene expression	0.281%	0.75	0.82
GO:0010562	positive regulation of phosphorus metabolic process	0.229%	0.74	0.82
GO:0010837	regulation of keratinocyte proliferation	0.006%	0.84	0.83
GO:0001938	positive regulation of endothelial cell proliferation	0.014%	0.78	0.87
GO:0008284	positive regulation of cell population proliferation	0.147%	0.75	0.88
GO:1902692	regulation of neuroblast proliferation	0.006%	0.84	0.88
GO:2000647	negative regulation of stem cell proliferation	0.001%	0.81	0.88
GO:0001936	regulation of endothelial cell proliferation	0.022%	0.83	0.89
GO:0045893	positive regulation of transcription, DNA-templated	0.701%	0.72	0.90
GO:0050679	positive regulation of epithelial cell proliferation	0.029%	0.78	0.91
GO:0048522	positive regulation of cellular process	1.990%	0.73	0.91
GO:0045935	positive regulation of nucleobase-containing compound metabolic process	0.834%	0.72	0.92
GO:0009893	positive regulation of metabolic process	1.408%	0.72	0.92
GO:0009891	positive regulation of biosynthetic process	0.850%	0.73	0.92
GO:0001937	negative regulation of endothelial cell proliferation	0.008%	0.79	0.92
GO:0048146	positive regulation of fibroblast proliferation	0.007%	0.79	0.92
GO:0045944	positive regulation of transcription by RNA polymerase II	0.393%	0.73	0.94
GO:0031325	positive regulation of cellular metabolic process	1.313%	0.72	0.97
GO:0045898	regulation of RNA polymerase II transcription preinitiation complex assembly	0.011%	0.82	0.97
GO:0051254	positive regulation of RNA metabolic process	0.784%	0.72	0.97
GO:0045899	positive regulation of RNA polymerase II transcription preinitiation complex assembly	0.010%	0.78	0.97
GO:1902680	positive regulation of RNA biosynthetic process	0.701%	0.72	0.97
GO:0031328	positive regulation of cellular biosynthetic process	0.844%	0.72	0.97
GO:0010604	positive regulation of macromolecule metabolic process	1.332%	0.72	0.97
GO:0010557	positive regulation of macromolecule biosynthetic process	0.819%	0.73	0.99
GO:1903508	positive regulation of nucleic acid-templated transcription	0.701%	0.72	0.99
GO:0051881	regulation of mitochondrial membrane potential	0.012%	0.84	0.36
GO:0007267	cell-cell signaling	0.336%	0.98	0.37
GO:0070887	cellular response to chemical stimulus	1.821%	0.94	0.38
GO:0007584	response to nutrient	0.016%	0.96	0.52
GO:0097306	cellular response to alcohol	0.046%	0.95	0.56
GO:0071310	cellular response to organic substance	0.683%	0.94	0.73
GO:0071407	cellular response to organic cyclic compound	0.113%	0.94	0.78
GO:0071392	cellular response to estradiol stimulus	0.005%	0.95	0.78
GO:0071396	cellular response to lipid	0.129%	0.94	0.78
GO:0014070	response to organic cyclic compound	0.155%	0.95	0.80
GO:0032355	response to estradiol	0.009%	0.96	0.80
GO:0033993	response to lipid	0.190%	0.95	0.81
GO:0071383	cellular response to steroid hormone stimulus	0.041%	0.94	0.89
GO:0048545	response to steroid hormone	0.048%	0.95	0.90
GO:0030518	intracellular steroid hormone receptor signaling pathway	0.010%	0.82	0.90
GO:0009611	response to wounding	0.103%	0.96	0.38
GO:0051641	cellular localization	2.368%	0.96	0.38
GO:0046777	protein autophosphorylation	0.082%	0.95	0.38
GO:0009719	response to endogenous stimulus	0.539%	0.96	0.39
GO:0015707	nitrite transport	0.007%	0.96	0.39
GO:0051340	regulation of ligase activity	0.003%	0.86	0.39
GO:0043412	macromolecule modification	11.107%	0.96	0.39
GO:0034248	regulation of cellular amide metabolic process	1.527%	0.78	0.39
GO:0070839	metal ion export	0.018%	0.97	0.40
GO:0046834	lipid phosphorylation	0.006%	0.95	0.40
GO:2000381	negative regulation of mesoderm development	0.000%	0.81	0.40
GO:0045992	negative regulation of embryonic development	0.000%	0.79	0.50
GO:0006997	nucleus organization	0.056%	0.97	0.40
GO:0090501	RNA phosphodiester bond hydrolysis	0.873%	0.94	0.41
GO:0016071	mRNA metabolic process	1.124%	0.94	0.50
GO:0006351	transcription, DNA-templated	2.005%	0.92	0.55
GO:0006369	termination of RNA polymerase II transcription	0.010%	0.95	0.58
GO:0034645	cellular macromolecule biosynthetic process	11.134%	0.93	0.63
GO:0032774	RNA biosynthetic process	2.234%	0.93	0.65
GO:0034654	nucleobase-containing compound biosynthetic process	6.681%	0.93	0.68
GO:0006353	DNA-templated transcription, termination	0.197%	0.94	0.75
GO:0006367	transcription initiation from RNA polymerase II promoter	0.095%	0.94	0.76
GO:0006366	transcription by RNA polymerase II	0.219%	0.93	0.76
GO:0006352	DNA-templated transcription, initiation	0.854%	0.93	0.88
GO:0097659	nucleic acid-templated transcription	2.031%	0.93	0.95
GO:0042073	intraciliary transport	0.029%	0.94	0.41
GO:0032528	microvillus organization	0.002%	0.97	0.60
GO:0035735	intraciliary transport involved in cilium assembly	0.006%	0.94	0.84
GO:0031123	RNA 3'-end processing	0.146%	0.95	0.41
GO:0008380	RNA splicing	0.610%	0.94	0.54
GO:0006397	mRNA processing	0.870%	0.93	0.64
GO:0006379	mRNA cleavage	0.028%	0.95	0.69
GO:0031124	mRNA 3'-end processing	0.061%	0.95	0.73
GO:0098789	pre-mRNA cleavage required for polyadenylation	0.005%	0.95	0.76
GO:0098787	mRNA cleavage involved in mRNA processing	0.006%	0.95	0.84
GO:0000398	mRNA splicing, via spliceosome	0.418%	0.94	0.87
GO:0000375	RNA splicing, via transesterification reactions	0.426%	0.94	0.93
GO:0000377	RNA splicing, via transesterification reactions with bulged adenosine as nucleophile	0.425%	0.94	0.99
GO:0046037	GMP metabolic process	0.134%	0.94	0.41
GO:0042214	terpene metabolic process	0.009%	0.95	0.41
GO:0016121	carotene catabolic process	0.005%	0.94	0.81
GO:0046247	terpene catabolic process	0.005%	0.94	0.94
GO:0016119	carotene metabolic process	0.006%	0.95	0.95
GO:0048017	inositol lipid-mediated signaling	0.060%	0.81	0.41
GO:0032532	regulation of microvillus length	0.001%	0.82	0.42
GO:0042060	wound healing	0.071%	0.96	0.42
GO:2000380	regulation of mesoderm development	0.001%	0.84	0.42
GO:0019682	glyceraldehyde-3-phosphate metabolic process	0.172%	0.96	0.42
GO:0061624	fructose catabolic process to hydroxyacetone phosphate and glyceraldehyde-3-phosphate	0.000%	0.96	0.51
GO:0006001	fructose catabolic process	0.000%	0.97	0.56
GO:0010608	posttranscriptional regulation of gene expression	1.580%	0.78	0.42
GO:0090596	sensory organ morphogenesis	0.077%	0.82	0.42
GO:0048485	sympathetic nervous system development	0.004%	0.86	0.50
GO:0010259	multicellular organism aging	0.015%	0.85	0.51
GO:0060157	urinary bladder development	0.001%	0.86	0.51
GO:0021700	developmental maturation	0.062%	0.88	0.51
GO:0060601	lateral sprouting from an epithelium	0.001%	0.85	0.51
GO:0021764	amygdala development	0.001%	0.86	0.52
GO:0071695	anatomical structure maturation	0.053%	0.87	0.52
GO:0048589	developmental growth	0.104%	0.87	0.53
GO:0036342	post-anal tail morphogenesis	0.005%	0.88	0.55
GO:0060575	intestinal epithelial cell differentiation	0.004%	0.84	0.55
GO:0060749	mammary gland alveolus development	0.003%	0.85	0.55
GO:0042552	myelination	0.023%	0.84	0.56
GO:0007164	establishment of tissue polarity	0.010%	0.88	0.58
GO:0035295	tube development	0.221%	0.83	0.61
GO:0007422	peripheral nervous system development	0.019%	0.84	0.61
GO:0060537	muscle tissue development	0.065%	0.86	0.61
GO:0060571	morphogenesis of an epithelial fold	0.003%	0.87	0.61
GO:0048745	smooth muscle tissue development	0.004%	0.88	0.62
GO:0060572	morphogenesis of an epithelial bud	0.001%	0.88	0.62
GO:0007272	ensheathment of neurons	0.024%	0.84	0.62
GO:0003002	regionalization	0.104%	0.84	0.62
GO:0001763	morphogenesis of a branching structure	0.038%	0.84	0.63
GO:0001501	skeletal system development	0.112%	0.83	0.63
GO:0035107	appendage morphogenesis	0.040%	0.84	0.63
GO:0021510	spinal cord development	0.023%	0.84	0.63
GO:0007389	pattern specification process	0.140%	0.84	0.64
GO:0060742	epithelial cell differentiation involved in prostate gland development	0.002%	0.83	0.66
GO:0043589	skin morphogenesis	0.002%	0.85	0.68
GO:0048853	forebrain morphogenesis	0.003%	0.85	0.68
GO:0048732	gland development	0.084%	0.83	0.69
GO:0030154	cell differentiation	1.023%	0.84	0.69
GO:0021782	glial cell development	0.021%	0.84	0.69
GO:0030325	adrenal gland development	0.004%	0.85	0.69
GO:0048598	embryonic morphogenesis	0.164%	0.82	0.69
GO:0001738	morphogenesis of a polarized epithelium	0.014%	0.86	0.69
GO:0030859	polarized epithelial cell differentiation	0.004%	0.86	0.70
GO:0060485	mesenchyme development	0.050%	0.82	0.72
GO:0060197	cloacal septation	0.001%	0.86	0.73
GO:0048863	stem cell differentiation	0.041%	0.87	0.73
GO:0048645	animal organ formation	0.010%	0.84	0.74
GO:0035239	tube morphogenesis	0.169%	0.82	0.74
GO:0043586	tongue development	0.003%	0.85	0.74
GO:0009888	tissue development	0.456%	0.86	0.74
GO:0021897	forebrain astrocyte development	0.000%	0.86	0.74
GO:0009913	epidermal cell differentiation	0.031%	0.85	0.74
GO:0042475	odontogenesis of dentin-containing tooth	0.012%	0.84	0.74
GO:0030099	myeloid cell differentiation	0.053%	0.80	0.75
GO:0042692	muscle cell differentiation	0.062%	0.86	0.75
GO:0009887	animal organ morphogenesis	0.235%	0.81	0.76
GO:0021987	cerebral cortex development	0.016%	0.84	0.76
GO:0042476	odontogenesis	0.018%	0.84	0.76
GO:0045165	cell fate commitment	0.074%	0.87	0.77
GO:0060602	branch elongation of an epithelium	0.003%	0.84	0.78
GO:0001889	liver development	0.026%	0.83	0.78
GO:0007423	sensory organ development	0.157%	0.82	0.78
GO:0001822	kidney development	0.060%	0.83	0.79
GO:0048844	artery morphogenesis	0.012%	0.84	0.79
GO:0031076	embryonic camera-type eye development	0.011%	0.84	0.79
GO:0070268	cornification	0.001%	0.84	0.79
GO:0003416	endochondral bone growth	0.005%	0.86	0.80
GO:0009954	proximal/distal pattern formation	0.007%	0.86	0.80
GO:0016331	morphogenesis of embryonic epithelium	0.034%	0.82	0.81
GO:0060429	epithelium development	0.257%	0.85	0.81
GO:0048869	cellular developmental process	1.041%	0.85	0.81
GO:0002065	columnar/cuboidal epithelial cell differentiation	0.018%	0.86	0.81
GO:0060529	squamous basal epithelial stem cell differentiation involved in prostate gland acinus development	0.000%	0.84	0.81
GO:0021532	neural tube patterning	0.010%	0.83	0.81
GO:0003401	axis elongation	0.008%	0.87	0.82
GO:0002573	myeloid leukocyte differentiation	0.023%	0.81	0.82
GO:0048731	system development	1.223%	0.81	0.83
GO:0045162	clustering of voltage-gated sodium channels	0.004%	0.83	0.83
GO:0035050	embryonic heart tube development	0.025%	0.82	0.83
GO:0009653	anatomical structure morphogenesis	0.866%	0.85	0.83
GO:0014706	striated muscle tissue development	0.062%	0.86	0.84
GO:0060563	neuroepithelial cell differentiation	0.003%	0.87	0.84
GO:0030855	epithelial cell differentiation	0.115%	0.84	0.84
GO:0030316	osteoclast differentiation	0.008%	0.82	0.84
GO:0060737	prostate gland morphogenetic growth	0.001%	0.84	0.85
GO:0021915	neural tube development	0.035%	0.82	0.85
GO:0035265	organ growth	0.015%	0.86	0.85
GO:0031424	keratinization	0.006%	0.83	0.86
GO:0048754	branching morphogenesis of an epithelial tube	0.026%	0.83	0.86
GO:0014002	astrocyte development	0.004%	0.85	0.86
GO:0060444	branching involved in mammary gland duct morphogenesis	0.003%	0.83	0.86
GO:0048729	tissue morphogenesis	0.155%	0.85	0.86
GO:0035116	embryonic hindlimb morphogenesis	0.006%	0.85	0.86
GO:0035115	embryonic forelimb morphogenesis	0.006%	0.85	0.87
GO:0048513	animal organ development	0.731%	0.81	0.87
GO:0007569	cell aging	0.010%	0.88	0.87
GO:0002064	epithelial cell development	0.054%	0.85	0.87
GO:0035137	hindlimb morphogenesis	0.007%	0.85	0.88
GO:0035136	forelimb morphogenesis	0.007%	0.85	0.88
GO:0060736	prostate gland growth	0.001%	0.84	0.88
GO:0033598	mammary gland epithelial cell proliferation	0.002%	0.84	0.88
GO:0002009	morphogenesis of an epithelium	0.131%	0.84	0.89
GO:0060513	prostatic bud formation	0.001%	0.83	0.89
GO:0098868	bone growth	0.005%	0.86	0.89
GO:0001656	metanephros development	0.013%	0.84	0.90
GO:0060750	epithelial cell proliferation involved in mammary gland duct elongation	0.001%	0.83	0.90
GO:0002067	glandular epithelial cell differentiation	0.012%	0.86	0.90
GO:0030216	keratinocyte differentiation	0.016%	0.82	0.91
GO:0060523	prostate epithelial cord elongation	0.000%	0.84	0.91
GO:0048468	cell development	0.486%	0.85	0.91
GO:0060560	developmental growth involved in morphogenesis	0.041%	0.86	0.91
GO:0045161	neuronal ion channel clustering	0.004%	0.82	0.91
GO:0060745	mammary gland branching involved in pregnancy	0.001%	0.83	0.91
GO:0048514	blood vessel morphogenesis	0.096%	0.82	0.92
GO:0001736	establishment of planar polarity	0.010%	0.86	0.92
GO:0001654	eye development	0.103%	0.82	0.92
GO:0048593	camera-type eye morphogenesis	0.034%	0.83	0.92
GO:0060740	prostate gland epithelium morphogenesis	0.004%	0.82	0.93
GO:0022011	myelination in peripheral nervous system	0.007%	0.84	0.93
GO:0032292	peripheral nervous system axon ensheathment	0.007%	0.85	0.93
GO:0060527	prostate epithelial cord arborization involved in prostate glandular acinus morphogenesis	0.001%	0.83	0.93
GO:0030326	embryonic limb morphogenesis	0.022%	0.84	0.94
GO:0035113	embryonic appendage morphogenesis	0.025%	0.84	0.94
GO:0007519	skeletal muscle tissue development	0.032%	0.83	0.95
GO:0048592	eye morphogenesis	0.051%	0.82	0.95
GO:0035108	limb morphogenesis	0.027%	0.84	0.95
GO:0060442	branching involved in prostate gland morphogenesis	0.002%	0.83	0.96
GO:0061138	morphogenesis of a branching epithelium	0.033%	0.83	0.97
GO:0043010	camera-type eye development	0.076%	0.83	0.98
GO:0014044	Schwann cell development	0.008%	0.84	0.98
GO:0008366	axon ensheathment	0.024%	0.84	1.00
GO:0050878	regulation of body fluid levels	0.082%	0.83	0.42
GO:0061024	membrane organization	0.560%	0.96	0.42
GO:0043933	protein-containing complex subunit organization	1.733%	0.96	0.52
GO:0006325	chromatin organization	0.761%	0.96	0.54
GO:0022607	cellular component assembly	2.655%	0.96	0.62
GO:0006338	chromatin remodeling	0.163%	0.97	0.67
GO:0016043	cellular component organization	7.490%	0.96	0.70
GO:0044267	cellular protein metabolic process	15.140%	0.93	0.43
GO:0051172	negative regulation of nitrogen compound metabolic process	1.309%	0.72	0.43
GO:0043901	negative regulation of multi-organism process	0.007%	0.81	0.52
GO:0010812	negative regulation of cell-substrate adhesion	0.010%	0.79	0.53
GO:1903321	negative regulation of protein modification by small protein conjugation or removal	0.019%	0.76	0.62
GO:0051093	negative regulation of developmental process	0.181%	0.74	0.67
GO:0051129	negative regulation of cellular component organization	0.244%	0.75	0.69
GO:0034249	negative regulation of cellular amide metabolic process	0.187%	0.75	0.75
GO:0043254	regulation of protein-containing complex assembly	0.238%	0.81	0.76
GO:0033235	positive regulation of protein sumoylation	0.003%	0.79	0.76
GO:0033233	regulation of protein sumoylation	0.006%	0.83	0.79
GO:0033043	regulation of organelle organization	0.550%	0.80	0.81
GO:0001953	negative regulation of cell-matrix adhesion	0.006%	0.80	0.83
GO:0032269	negative regulation of cellular protein metabolic process	0.578%	0.71	0.84
GO:0051248	negative regulation of protein metabolic process	0.588%	0.72	0.84
GO:0010629	negative regulation of gene expression	0.614%	0.73	0.84
GO:0031334	positive regulation of protein-containing complex assembly	0.127%	0.76	0.84
GO:0045892	negative regulation of transcription, DNA-templated	0.665%	0.72	0.85
GO:0045934	negative regulation of nucleobase-containing compound metabolic process	0.749%	0.72	0.86
GO:0048523	negative regulation of cellular process	2.150%	0.72	0.88
GO:0009890	negative regulation of biosynthetic process	0.914%	0.73	0.88
GO:0031398	positive regulation of protein ubiquitination	0.043%	0.75	0.88
GO:0000122	negative regulation of transcription by RNA polymerase II	0.189%	0.74	0.88
GO:0017148	negative regulation of translation	0.183%	0.73	0.89
GO:0010638	positive regulation of organelle organization	0.218%	0.75	0.89
GO:0031400	negative regulation of protein modification process	0.188%	0.73	0.89
GO:0031397	negative regulation of protein ubiquitination	0.017%	0.76	0.89
GO:0009892	negative regulation of metabolic process	1.750%	0.72	0.91
GO:0051444	negative regulation of ubiquitin-protein transferase activity	0.004%	0.76	0.91
GO:0031324	negative regulation of cellular metabolic process	1.406%	0.71	0.92
GO:1903322	positive regulation of protein modification by small protein conjugation or removal	0.049%	0.75	0.94
GO:0010605	negative regulation of macromolecule metabolic process	1.653%	0.71	0.95
GO:0051443	positive regulation of ubiquitin-protein transferase activity	0.027%	0.74	0.95
GO:0031396	regulation of protein ubiquitination	0.064%	0.80	0.96
GO:2000113	negative regulation of cellular macromolecule biosynthetic process	0.880%	0.72	0.96
GO:0051253	negative regulation of RNA metabolic process	0.694%	0.72	0.97
GO:1902679	negative regulation of RNA biosynthetic process	0.665%	0.72	0.98
GO:0031327	negative regulation of cellular biosynthetic process	0.908%	0.72	0.99
GO:0010558	negative regulation of macromolecule biosynthetic process	0.882%	0.72	0.99
GO:1903507	negative regulation of nucleic acid-templated transcription	0.665%	0.72	0.99
GO:0046365	monosaccharide catabolic process	0.166%	0.95	0.43
GO:0009972	cytidine deamination	0.029%	0.93	0.55
GO:0044248	cellular catabolic process	4.061%	0.95	0.55
GO:0044242	cellular lipid catabolic process	0.220%	0.93	0.57
GO:0006000	fructose metabolic process	0.024%	0.97	0.63
GO:0019320	hexose catabolic process	0.065%	0.96	0.67
GO:0008300	isoprenoid catabolic process	0.014%	0.94	0.69
GO:0006721	terpenoid metabolic process	0.326%	0.94	0.71
GO:0044265	cellular macromolecule catabolic process	1.526%	0.94	0.72
GO:0001523	retinoid metabolic process	0.021%	0.95	0.73
GO:0016101	diterpenoid metabolic process	0.028%	0.95	0.75
GO:0010498	proteasomal protein catabolic process	0.311%	0.93	0.75
GO:0009057	macromolecule catabolic process	2.208%	0.95	0.76
GO:0016108	tetraterpenoid metabolic process	0.048%	0.95	0.78
GO:0016116	carotenoid metabolic process	0.048%	0.95	0.78
GO:0043632	modification-dependent macromolecule catabolic process	0.715%	0.94	0.82
GO:0030163	protein catabolic process	1.027%	0.94	0.85
GO:0016122	xanthophyll metabolic process	0.004%	0.95	0.86
GO:0042574	retinal metabolic process	0.003%	0.95	0.87
GO:1901575	organic substance catabolic process	5.440%	0.96	0.87
GO:0006511	ubiquitin-dependent protein catabolic process	0.662%	0.93	0.88
GO:0042573	retinoic acid metabolic process	0.006%	0.80	0.90
GO:0043161	proteasome-mediated ubiquitin-dependent protein catabolic process	0.268%	0.94	0.90
GO:0051603	proteolysis involved in cellular protein catabolic process	0.841%	0.93	0.97
GO:0019941	modification-dependent protein catabolic process	0.704%	0.93	0.98
GO:0046133	pyrimidine ribonucleoside catabolic process	0.030%	0.93	1.00
GO:0006216	cytidine catabolic process	0.030%	0.93	1.00
GO:0046087	cytidine metabolic process	0.030%	0.95	1.00
GO:0030431	sleep	0.010%	0.90	0.43
GO:0046849	bone remodeling	0.010%	0.90	0.43
GO:0022405	hair cycle process	0.012%	0.89	0.44
GO:0048820	hair follicle maturation	0.001%	0.85	0.86
GO:0031069	hair follicle morphogenesis	0.004%	0.83	0.94
GO:0022404	molting cycle process	0.014%	0.89	0.95
GO:0051438	regulation of ubiquitin-protein transferase activity	0.034%	0.84	0.45
GO:0032148	activation of protein kinase B activity	0.004%	0.77	0.60
GO:0050931	pigment cell differentiation	0.010%	0.88	0.45
GO:0045444	fat cell differentiation	0.017%	0.88	0.51
GO:0001649	osteoblast differentiation	0.017%	0.85	0.52
GO:0030318	melanocyte differentiation	0.007%	0.88	0.94
GO:0071702	organic substance transport	5.633%	0.96	0.45
GO:0048771	tissue remodeling	0.019%	0.89	0.45
GO:2000036	regulation of stem cell population maintenance	0.005%	0.81	0.45
GO:0060688	regulation of morphogenesis of a branching structure	0.011%	0.80	0.54
GO:0045124	regulation of bone resorption	0.006%	0.80	0.55
GO:0032660	regulation of interleukin-17 production	0.006%	0.80	0.55
GO:0034103	regulation of tissue remodeling	0.010%	0.82	0.56
GO:0045778	positive regulation of ossification	0.010%	0.77	0.56
GO:0030278	regulation of ossification	0.025%	0.81	0.59
GO:0032645	regulation of granulocyte macrophage colony-stimulating factor production	0.002%	0.80	0.65
GO:0032740	positive regulation of interleukin-17 production	0.004%	0.76	0.67
GO:0032725	positive regulation of granulocyte macrophage colony-stimulating factor production	0.002%	0.76	0.67
GO:0032649	regulation of interferon-gamma production	0.017%	0.79	0.73
GO:0032648	regulation of interferon-beta production	0.009%	0.80	0.74
GO:0032729	positive regulation of interferon-gamma production	0.012%	0.75	0.75
GO:0032479	regulation of type I interferon production	0.018%	0.79	0.77
GO:0001818	negative regulation of cytokine production	0.042%	0.73	0.81
GO:0034105	positive regulation of tissue remodeling	0.001%	0.80	0.85
GO:0032688	negative regulation of interferon-beta production	0.002%	0.77	0.86
GO:0032480	negative regulation of type I interferon production	0.005%	0.76	0.90
GO:0046850	regulation of bone remodeling	0.007%	0.82	0.96
GO:0060327	cytoplasmic actin-based contraction involved in cell motility	0.000%	0.97	0.46
GO:0050794	regulation of cellular process	19.762%	0.76	0.46
GO:0019222	regulation of metabolic process	13.185%	0.77	0.67
GO:0050789	regulation of biological process	21.186%	0.77	0.72
GO:0031279	regulation of cyclase activity	0.015%	0.85	0.46
GO:0014051	gamma-aminobutyric acid secretion	0.001%	0.96	0.46
GO:0061534	gamma-aminobutyric acid secretion, neurotransmission	0.000%	0.83	0.76
GO:0051339	regulation of lyase activity	0.015%	0.85	0.46
GO:0032268	regulation of cellular protein metabolic process	2.498%	0.75	0.46
GO:1903320	regulation of protein modification by small protein conjugation or removal	0.075%	0.80	0.65
GO:0030162	regulation of proteolysis	0.401%	0.79	0.77
GO:0031399	regulation of protein modification process	0.673%	0.77	0.82
GO:0006417	regulation of translation	1.514%	0.75	0.90
GO:0006121	mitochondrial electron transport, succinate to ubiquinone	0.007%	0.98	0.46
GO:0006470	protein dephosphorylation	0.671%	0.94	0.47
GO:0009225	nucleotide-sugar metabolic process	0.450%	0.95	0.47
GO:0019538	protein metabolic process	19.817%	0.95	0.47
GO:1901796	regulation of signal transduction by p53 class mediator	0.013%	0.80	0.47
GO:0033146	regulation of intracellular estrogen receptor signaling pathway	0.006%	0.81	0.50
GO:0033143	regulation of intracellular steroid hormone receptor signaling pathway	0.013%	0.81	0.52
GO:0035020	regulation of Rac protein signal transduction	0.003%	0.82	0.55
GO:0043124	negative regulation of I-kappaB kinase/NF-kappaB signaling	0.009%	0.76	0.58
GO:1901224	positive regulation of NIK/NF-kappaB signaling	0.011%	0.76	0.59
GO:1901222	regulation of NIK/NF-kappaB signaling	0.017%	0.80	0.60
GO:0080134	regulation of response to stress	0.341%	0.78	0.61
GO:0008593	regulation of Notch signaling pathway	0.021%	0.80	0.62
GO:0045747	positive regulation of Notch signaling pathway	0.009%	0.76	0.62
GO:0060759	regulation of response to cytokine stimulus	0.027%	0.81	0.63
GO:0051896	regulation of protein kinase B signaling	0.027%	0.80	0.63
GO:1903034	regulation of response to wounding	0.033%	0.80	0.64
GO:0043122	regulation of I-kappaB kinase/NF-kappaB signaling	0.042%	0.79	0.67
GO:0002831	regulation of response to biotic stimulus	0.082%	0.80	0.68
GO:0051897	positive regulation of protein kinase B signaling	0.017%	0.75	0.69
GO:0032101	regulation of response to external stimulus	0.211%	0.78	0.74
GO:0009968	negative regulation of signal transduction	0.342%	0.70	0.77
GO:0031347	regulation of defense response	0.134%	0.79	0.77
GO:0048585	negative regulation of response to stimulus	0.420%	0.72	0.78
GO:0046580	negative regulation of Ras protein signal transduction	0.018%	0.75	0.78
GO:0051058	negative regulation of small GTPase mediated signal transduction	0.019%	0.75	0.79
GO:0050727	regulation of inflammatory response	0.057%	0.79	0.80
GO:0023057	negative regulation of signaling	0.355%	0.73	0.81
GO:0010648	negative regulation of cell communication	0.356%	0.73	0.81
GO:0009967	positive regulation of signal transduction	0.329%	0.71	0.82
GO:0050688	regulation of defense response to virus	0.018%	0.77	0.82
GO:0035021	negative regulation of Rac protein signal transduction	0.001%	0.79	0.83
GO:0050728	negative regulation of inflammatory response	0.022%	0.76	0.83
GO:0043409	negative regulation of MAPK cascade	0.045%	0.74	0.84
GO:0050687	negative regulation of defense response to virus	0.005%	0.74	0.85
GO:0045088	regulation of innate immune response	0.044%	0.76	0.87
GO:0031348	negative regulation of defense response	0.044%	0.75	0.87
GO:0002832	negative regulation of response to biotic stimulus	0.023%	0.76	0.88
GO:0009966	regulation of signal transduction	0.890%	0.75	0.88
GO:0033147	negative regulation of intracellular estrogen receptor signaling pathway	0.002%	0.78	0.88
GO:1902531	regulation of intracellular signal transduction	0.475%	0.76	0.91
GO:0045746	negative regulation of Notch signaling pathway	0.009%	0.76	0.91
GO:1902532	negative regulation of intracellular signal transduction	0.138%	0.72	0.92
GO:0033144	negative regulation of intracellular steroid hormone receptor signaling pathway	0.007%	0.77	0.93
GO:0022400	regulation of rhodopsin mediated signaling pathway	0.002%	0.82	0.47
GO:0002943	tRNA dihydrouridine synthesis	0.074%	0.94	0.47
GO:0001505	regulation of neurotransmitter levels	0.060%	0.83	0.47
GO:0070328	triglyceride homeostasis	0.007%	0.84	0.47
GO:0055090	acylglycerol homeostasis	0.007%	0.84	0.79
GO:0035655	interleukin-18-mediated signaling pathway	0.001%	0.84	0.47
GO:0006357	regulation of transcription by RNA polymerase II	1.728%	0.77	0.47
GO:0006355	regulation of transcription, DNA-templated	9.898%	0.73	0.65
GO:0019219	regulation of nucleobase-containing compound metabolic process	10.210%	0.74	0.79
GO:0080090	regulation of primary metabolic process	12.507%	0.74	0.81
GO:0009889	regulation of biosynthetic process	11.506%	0.74	0.83
GO:0010468	regulation of gene expression	11.879%	0.74	0.84
GO:0051171	regulation of nitrogen compound metabolic process	12.433%	0.74	0.84
GO:0060255	regulation of macromolecule metabolic process	12.939%	0.74	0.85
GO:0031323	regulation of cellular metabolic process	12.635%	0.73	0.86
GO:2000112	regulation of cellular macromolecule biosynthetic process	11.418%	0.73	0.86
GO:0031326	regulation of cellular biosynthetic process	11.487%	0.73	0.88
GO:0010556	regulation of macromolecule biosynthetic process	11.432%	0.74	0.88
GO:0051252	regulation of RNA metabolic process	10.078%	0.73	0.89
GO:2001141	regulation of RNA biosynthetic process	9.906%	0.73	0.89
GO:1903506	regulation of nucleic acid-templated transcription	9.898%	0.73	0.90
GO:0006876	cellular cadmium ion homeostasis	0.001%	0.86	0.47
GO:0055073	cadmium ion homeostasis	0.001%	0.86	0.57
GO:1901620	regulation of smoothened signaling pathway involved in dorsal/ventral neural tube patterning	0.002%	0.82	0.47
GO:1901621	negative regulation of smoothened signaling pathway involved in dorsal/ventral neural tube patterning	0.001%	0.79	0.77
GO:0045879	negative regulation of smoothened signaling pathway	0.008%	0.76	0.84
GO:0006820	anion transport	1.379%	0.96	0.47
GO:0098656	anion transmembrane transport	1.031%	0.95	0.64
GO:1902476	chloride transmembrane transport	0.022%	0.96	0.65
GO:0006821	chloride transport	0.139%	0.96	0.76
GO:0098661	inorganic anion transmembrane transport	0.302%	0.95	0.81
GO:0046942	carboxylic acid transport	0.342%	0.95	0.82
GO:0006835	dicarboxylic acid transport	0.068%	0.95	0.83
GO:0015711	organic anion transport	0.441%	0.95	0.85
GO:0015718	monocarboxylic acid transport	0.154%	0.95	0.89
GO:0015698	inorganic anion transport	0.929%	0.95	0.91
GO:0018108	peptidyl-tyrosine phosphorylation	0.202%	0.94	0.47
GO:0018212	peptidyl-tyrosine modification	0.216%	0.95	0.57
GO:0018208	peptidyl-proline modification	0.450%	0.95	0.61
GO:0018205	peptidyl-lysine modification	0.449%	0.95	0.65
GO:0031647	regulation of protein stability	0.068%	0.83	0.47
GO:0045104	intermediate filament cytoskeleton organization	0.025%	0.97	0.47
GO:0045109	intermediate filament organization	0.007%	0.97	0.92
GO:0045682	regulation of epidermis development	0.011%	0.82	0.47
GO:1901419	regulation of response to alcohol	0.008%	0.82	0.47
GO:0014047	glutamate secretion	0.001%	0.95	0.48
GO:0060021	roof of mouth development	0.016%	0.88	0.48
GO:0050890	cognition	0.046%	0.89	0.48
GO:0098597	observational learning	0.001%	0.90	0.52
GO:0007631	feeding behavior	0.017%	0.99	0.66
GO:0007611	learning or memory	0.039%	0.88	0.81
GO:0008542	visual learning	0.007%	0.86	0.88
GO:0008306	associative learning	0.013%	0.89	0.91
GO:0007612	learning	0.023%	0.89	0.95
GO:0060687	regulation of branching involved in prostate gland morphogenesis	0.001%	0.82	0.48
GO:1904672	regulation of somatic stem cell population maintenance	0.001%	0.82	0.48
GO:1904674	positive regulation of somatic stem cell population maintenance	0.000%	0.79	0.82
GO:1902459	positive regulation of stem cell population maintenance	0.001%	0.78	0.87
GO:1900271	regulation of long-term synaptic potentiation	0.005%	0.81	0.49
GO:0050805	negative regulation of synaptic transmission	0.007%	0.78	0.73
GO:0032228	regulation of synaptic transmission, GABAergic	0.006%	0.83	0.74
GO:0048169	regulation of long-term neuronal synaptic plasticity	0.003%	0.81	0.80
GO:0048168	regulation of neuronal synaptic plasticity	0.009%	0.80	0.85
GO:0019637	organophosphate metabolic process	6.558%	0.95	0.49
GO:0006796	phosphate-containing compound metabolic process	14.031%	0.95	0.71
GO:0016310	phosphorylation	7.820%	0.95	0.74
GO:0043488	regulation of mRNA stability	0.102%	0.77	0.49
GO:0042592	homeostatic process	1.029%	0.79	0.60
GO:0042391	regulation of membrane potential	0.105%	0.82	0.60
GO:0042445	hormone metabolic process	0.115%	0.81	0.60
GO:0010817	regulation of hormone levels	0.186%	0.82	0.63
GO:0050801	ion homeostasis	0.493%	0.79	0.69
GO:0007035	vacuolar acidification	0.011%	0.83	0.70
GO:0030104	water homeostasis	0.011%	0.84	0.70
GO:0048871	multicellular organismal homeostasis	0.061%	0.73	0.71
GO:0008209	androgen metabolic process	0.004%	0.81	0.74
GO:0043487	regulation of RNA stability	0.105%	0.77	0.84
GO:0055074	calcium ion homeostasis	0.114%	0.81	0.84
GO:0048255	mRNA stabilization	0.008%	0.71	0.84
GO:0072507	divalent inorganic cation homeostasis	0.126%	0.81	0.84
GO:0042176	regulation of protein catabolic process	0.160%	0.79	0.84
GO:1903362	regulation of cellular protein catabolic process	0.115%	0.79	0.85
GO:0032436	positive regulation of proteasomal ubiquitin-dependent protein catabolic process	0.026%	0.76	0.86
GO:0048878	chemical homeostasis	0.617%	0.79	0.87
GO:2000058	regulation of ubiquitin-dependent protein catabolic process	0.044%	0.80	0.89
GO:0034754	cellular hormone metabolic process	0.086%	0.81	0.91
GO:0031329	regulation of cellular catabolic process	0.311%	0.79	0.92
GO:1901800	positive regulation of proteasomal protein catabolic process	0.081%	0.74	0.93
GO:0055065	metal ion homeostasis	0.369%	0.80	0.93
GO:0051480	regulation of cytosolic calcium ion concentration	0.056%	0.82	0.94
GO:0031331	positive regulation of cellular catabolic process	0.205%	0.74	0.94
GO:0045732	positive regulation of protein catabolic process	0.102%	0.74	0.94
GO:2000060	positive regulation of ubiquitin-dependent protein catabolic process	0.029%	0.75	0.94
GO:0009896	positive regulation of catabolic process	0.217%	0.74	0.94
GO:0043489	RNA stabilization	0.011%	0.75	0.96
GO:0032434	regulation of proteasomal ubiquitin-dependent protein catabolic process	0.039%	0.80	0.96
GO:0098771	inorganic ion homeostasis	0.479%	0.79	0.97
GO:1903364	positive regulation of cellular protein catabolic process	0.088%	0.74	0.97
GO:0061136	regulation of proteasomal protein catabolic process	0.103%	0.79	0.97
GO:0055080	cation homeostasis	0.441%	0.79	0.98
GO:1903050	regulation of proteolysis involved in cellular protein catabolic process	0.109%	0.78	0.99
GO:1903052	positive regulation of proteolysis involved in cellular protein catabolic process	0.084%	0.74	0.99
GO:0051028	mRNA transport	0.164%	0.95	0.49
GO:0034613	cellular protein localization	1.588%	0.94	0.61
GO:0034067	protein localization to Golgi apparatus	0.016%	0.96	0.63
GO:0034502	protein localization to chromosome	0.023%	0.96	0.65
GO:0006869	lipid transport	0.409%	0.95	0.67
GO:0032507	maintenance of protein location in cell	0.044%	0.95	0.69
GO:0072659	protein localization to plasma membrane	0.048%	0.96	0.69
GO:1990778	protein localization to cell periphery	0.056%	0.96	0.70
GO:0090292	nuclear matrix anchoring at nuclear membrane	0.001%	0.94	0.77
GO:0017121	plasma membrane phospholipid scrambling	0.019%	0.78	0.77
GO:0061591	calcium activated galactosylceramide scrambling	0.001%	0.82	0.77
GO:0061589	calcium activated phosphatidylserine scrambling	0.001%	0.82	0.82
GO:0061590	calcium activated phosphatidylcholine scrambling	0.001%	0.82	0.82
GO:0072657	protein localization to membrane	0.432%	0.95	0.85
GO:0051457	maintenance of protein location in nucleus	0.005%	0.96	0.86
GO:0061588	calcium activated phospholipid scrambling	0.005%	0.80	0.86
GO:0070727	cellular macromolecule localization	1.598%	0.94	0.88
GO:0050657	nucleic acid transport	0.192%	0.96	0.89
GO:0051651	maintenance of location in cell	0.053%	0.96	0.92
GO:0045185	maintenance of protein location	0.051%	0.96	0.93
GO:0072595	maintenance of protein localization in organelle	0.026%	0.95	0.95
GO:0050658	RNA transport	0.191%	0.95	0.99
GO:0051236	establishment of RNA localization	0.192%	0.96	0.99
GO:0042092	type 2 immune response	0.001%	0.96	0.49
GO:2000027	regulation of animal organ morphogenesis	0.022%	0.82	0.49
GO:0007568	aging	0.040%	0.88	0.49
GO:0001951	intestinal D-glucose absorption	0.001%	0.88	0.49
GO:0051246	regulation of protein metabolic process	2.579%	0.77	0.50
GO:0006896	Golgi to vacuole transport	0.015%	0.96	0.50
GO:0006891	intra-Golgi vesicle-mediated transport	0.044%	0.97	0.68
GO:0090160	Golgi to lysosome transport	0.003%	0.96	0.76
GO:0051291	protein heterooligomerization	0.005%	0.97	0.50
GO:0051290	protein heterotetramerization	0.003%	0.97	0.62
GO:0051262	protein tetramerization	0.036%	0.96	0.71
GO:0051289	protein homotetramerization	0.014%	0.96	0.81
GO:0051260	protein homooligomerization	0.103%	0.96	0.86
GO:0045087	innate immune response	0.135%	0.94	0.86
GO:0051607	defense response to virus	0.148%	0.94	0.86
